# Supplementary material for: Mapping and Candidate Gene Analysis of the Low-Temperature-Sensitive Albino Gene OsLTSA8 in Rice Seedlings
Source: Curr Issues Mol Biol. 2024 Jun 27;46(7):6508–21. doi: 10.3390/cimb46070388 (PMC11275959; doi:10.3390/cimb46070388)
Supplement: Supplementary file 1 [file cimb-46-00388-s001.zip › Supplementary Table S1.xlsx]

## Sheet: Sheet1
Table S1 Two parents and four DNA pools resequencing data.
Sample ID	Clean_Reads	Clean_Base	Q20(%)	Q30(%)	GC(%)
C6	194037934	29009438060	99.33	97.05	41.74
C13	213872178	31945465812	99.36	97.21	41.82
A-14	180480120	26986277446	99.22	96.59	41.69
B-14	205845126	30780554732	99.4	97.33	41.63
A-22	235273888	35147706412	99.26	96.76	41.44
B-22	205088082	30665949474	99.26	96.75	41.91
