# Supplementary material for: Mapping and Candidate Gene Analysis of the Low-Temperature-Sensitive Albino Gene OsLTSA8 in Rice Seedlings
Source: Curr Issues Mol Biol. 2024 Jun 27;46(7):6508–21. doi: 10.3390/cimb46070388 (PMC11275959; doi:10.3390/cimb46070388)
Supplement: Supplementary file 1 [file cimb-46-00388-s001.zip › Supplementary Table S2.xlsx]

## Sheet: Sheet1
Table S2 The clean reads of two parents and four DNA pools mapping to reference genome.
Sample ID	Total reads	Mapped(%)	Properly mapped(%)	Average depth (×)
C6	194037934	98.1	89.98	74
C13	213872178	98.51	91.04	82
A-14	180480120	98.3	90.11	69
B-14	205845126	96.62	88.82	77
A-22	235273888	98.03	91.15	90
B-22	205088082	97.92	89.84	78
