# Supplementary material for: Mapping and Candidate Gene Analysis of the Low-Temperature-Sensitive Albino Gene OsLTSA8 in Rice Seedlings
Source: Curr Issues Mol Biol. 2024 Jun 27;46(7):6508–21. doi: 10.3390/cimb46070388 (PMC11275959; doi:10.3390/cimb46070388)
Supplement: Supplementary file 1 [file cimb-46-00388-s001.zip › Supplementary Table S3.xlsx]

## Sheet: Sheet1
Table S3 High quality SNPs of two parents and four DNA pools.
Sample ID	SNPnumber	Transition	Transversion	Ti/Tv	Heterozygosity	Homozygosity	Het ratio (%)
C6	2018779	1451107	567672	2.55	229330	1789449	11.35
C13	1995166	1435467	559699	2.56	234706	1760460	11.76
A-14	2359416	1696880	662536	2.56	843212	1516204	35.73
B-14	2363224	1699635	663589	2.56	850739	1512485	35.99
A-22	2365544	1701637	663907	2.56	848465	1517079	35.86
B-22	2360305	1697565	662740	2.56	842678	1517627	35.7
