# Supplementary material for: Mapping and Candidate Gene Analysis of the Low-Temperature-Sensitive Albino Gene OsLTSA8 in Rice Seedlings
Source: Curr Issues Mol Biol. 2024 Jun 27;46(7):6508–21. doi: 10.3390/cimb46070388 (PMC11275959; doi:10.3390/cimb46070388)
Supplement: Supplementary file 1 [file cimb-46-00388-s001.zip › Supplementary Table S4.xlsx]

## Sheet: Sheet1
Table S4 Candidate genome region of A-22 vs B-22 pools using ED method.
Chromosome	Start (bp)	End (bp)	Size (Mb)
Chr2	1743893	1775327	0.03
Chr7	3332534	4171568	0.84
Chr8	18744987	26669931	7.92
Chr11	18288410	18300636	0.01
Chr11	18301370	18310837	0.01
Chr11	18311616	18317727	0.01
Chr11	18449178	18460815	0.01
Chr11	17584893	17603321	0.02
Chr11	18250509	18267259	0.02
Chr11	17747991	17782195	0.03
Chr11	23261956	23290124	0.03
Chr11	17782759	17818530	0.04
Chr11	23190135	23244299	0.05
Chr11	17821500	17884260	0.06
Chr11	17136897	17206165	0.07
Chr11	17488985	17583959	0.09
Chr11	23053722	23173880	0.12
Chr12	6128088	6138856	0.01
Chr12	6144464	6156844	0.01
Chr12	6167962	6179267	0.01
Chr12	5880362	6112693	0.23
Chr12	18361729	19451470	1.09
