# Supplementary material for: Mapping and Candidate Gene Analysis of the Low-Temperature-Sensitive Albino Gene OsLTSA8 in Rice Seedlings
Source: Curr Issues Mol Biol. 2024 Jun 27;46(7):6508–21. doi: 10.3390/cimb46070388 (PMC11275959; doi:10.3390/cimb46070388)
Supplement: Supplementary file 1 [file cimb-46-00388-s001.zip › Supplementary Table S5.xlsx]

## Sheet: Sheet1
Table S5 Statistics of transcriptome sequencing data.
Samples	Clean reads	Clean bases	GC Content (%)	Q30 (%)
A1-14	30215866	8997510532	50.67	98.54
A1-22	20698635	6155988725	50.8	94.9
A2-14	21573254	6451657201	51.14	95.06
A2-22	20847590	6237868360	50.73	93.96
A3-14	21827891	6530117912	51.1	93.87
A3-22	20440204	6103229119	50.56	94.06
B1-14	20815453	6227566851	51.17	96.8
B1-22	19955275	5954183741	50.29	93.73
B2-14	26340134	7872958837	50.22	93.71
B2-22	23028993	6868475988	50.16	96.07
B3-14	21196571	6339159548	50.29	94.72
B3-22	20706672	6194363050	49.9	94.81
