# Supplementary material for: Mapping and Candidate Gene Analysis of the Low-Temperature-Sensitive Albino Gene OsLTSA8 in Rice Seedlings
Source: Curr Issues Mol Biol. 2024 Jun 27;46(7):6508–21. doi: 10.3390/cimb46070388 (PMC11275959; doi:10.3390/cimb46070388)
Supplement: Supplementary file 1 [file cimb-46-00388-s001.zip › Supplementary Table S6.xlsx]

## Sheet: Sheet1
Table S6 Differentially expressed genes of A-14 VS B-14.
Gene ID	A1-14_Count	A2-14_Count	A3-14_Count	B1-14_Count	B2-14_Count	B3-14_Count	A1-14_FPKM	A2-14_FPKM	A3-14_FPKM	B1-14_FPKM	B2-14_FPKM	B3-14_FPKM	FDR	log2FC	Regulated
ChrSy.fgenesh.gene.28	86	65	26	441	419	470	1.54581	0.910733	0.442157	7.5251	6.83319	5.35193	4.95859e-06	2.68655	up
ChrSy.fgenesh.gene.37	2985	2838	2733	1150	1311	1712	37.2409	27.9142	32.4693	13.5672	14.7799	13.4902	5.79162e-12	-1.29789	down
ChrSy.fgenesh.gene.47	2	0	0	380	369	531	0.169086	0	0	34.0773	31.6154	31.8435	4.21733e-14	9.06502	up
ChrUn.fgenesh.gene.68	215	177	161	43	60	52	36.6234	23.7451	26.1163	6.89626	9.18499	5.50455	0.000267637	-2.0817	down
ChrUn.fgenesh.gene.69	54	134	64	289	296	392	1.79466	3.53601	2.04877	9.19229	8.99955	8.3314	0.0011145	1.7534	up
ChrUn.fgenesh.gene.73	352	292	224	85	81	114	59.9475	39.18	36.2776	13.7086	12.4834	12.2547	8.17839e-05	-1.88528	down
ChrUn.fgenesh.gene.79	30	73	0	470	778	673	1.24159	2.39203	0	18.6193	29.4813	17.8317	0.000172509	4.06476	up
ChrUn.fgenesh.gene.96	4708	3165	2728	830	1176	1380	139.832	74.1118	77.1372	23.3085	31.5682	25.8828	3.87657e-11	-1.92703	down
LOC_Os01g01040	2663	2459	1673	1161	976	1542	32.0053	23.1297	18.9111	13.1381	10.5249	11.8133	9.16303e-05	-1.13053	down
LOC_Os01g01160	616	1042	654	350	307	476	17.0513	22.7519	17.238	9.15541	7.6668	8.32904	0.00014232	-1.25186	down
LOC_Os01g01307	1507	1322	790	519	828	702	46.4869	32.1503	23.1917	15.1436	23.0745	13.6659	0.00410341	-1.0639	down
LOC_Os01g01340	11900	13902	2750	2045	1577	3109	217.132	199.095	47.572	34.8823	25.7832	35.4687	1.76122e-06	-2.3119	down
LOC_Os01g01410	839	629	538	327	245	393	10.1795	6.00997	6.21271	3.75296	2.6796	3.01229	0.00134233	-1.30434	down
LOC_Os01g01610	48	60	54	263	199	350	1.71453	1.68791	1.82247	8.95446	6.47675	7.962	6.27074e-05	2.08311	up
LOC_Os01g01660	1082	933	809	293	595	409	27.0729	18.3949	19.256	6.92569	13.4378	6.46214	0.000302405	-1.37535	down
LOC_Os01g02000	3461	2972	1926	300	631	484	37.7767	25.5814	20.0173	3.0966	6.22607	3.33137	4.38093e-17	-2.82025	down
LOC_Os01g02290	56	44	167	969	889	1279	0.7971	0.498673	2.27376	13.1747	11.5512	11.6078	3.26533e-08	3.26417	up
LOC_Os01g02300	24	104	46	742	576	1109	0.282933	1.00341	0.527538	8.59228	6.36426	8.57154	3.66255e-11	3.60558	up
LOC_Os01g02390	312	376	273	674	2413	1168	4.1677	4.41195	3.98895	9.31698	29.168	10.8325	9.54079e-05	1.90099	up
LOC_Os01g02940	578	481	334	44	50	94	6.42536	4.21511	3.5299	0.462079	0.492923	0.655311	4.54852e-12	-3.18153	down
LOC_Os01g03020	659	1112	524	1981	2053	2752	6.3651	8.46865	4.87962	18.1121	17.98	16.8034	3.20371e-06	1.34875	up
LOC_Os01g03110	3017	2154	830	234	342	341	44.3223	24.9485	11.5986	3.24772	4.53508	3.15936	1.07035e-10	-2.96344	down
LOC_Os01g03130	101	121	66	1001	1328	1443	2.7139	2.57736	1.68785	25.6033	32.4563	24.6436	4.49679e-30	3.47496	up
LOC_Os01g03310	521	2210	804	299	147	439	17.2708	57.7696	25.3606	9.34785	4.40509	9.18194	0.000208389	-2.18248	down
LOC_Os01g03340	408	218	257	2316	3148	3813	10.0909	4.24445	6.03853	54.221	70.4444	59.6245	7.01847e-21	3.1008	up
LOC_Os01g03390	351	159	172	3646	4546	5143	10.6311	3.78009	4.96597	104.578	124.625	98.5254	2.02765e-28	4.00682	up
LOC_Os01g03570	1395	2553	1863	377	433	468	18.4934	26.6884	23.519	4.72094	5.18138	3.91422	3.78533e-21	-2.40064	down
LOC_Os01g03660	69	171	28	640	418	942	1.30964	2.55758	0.512973	11.4698	6.40056	11.2177	4.59083e-05	2.71565	up
LOC_Os01g03690	284	960	996	2346	3398	3332	2.59863	6.93285	8.68632	20.3189	28.1308	19.277	6.13414e-05	1.79124	up
LOC_Os01g03710	124	181	114	628	1048	845	2.16322	2.47812	1.88752	10.3588	16.5208	9.3066	1.6569e-11	2.36459	up
LOC_Os01g03720	23	5	14	222	140	306	0.436099	0.07455	0.24811	3.98511	2.39961	3.66446	1.30076e-05	3.6859	up
LOC_Os01g03760	4339	4561	3691	1780	2453	2721	52.0554	43.3672	42.3055	20.2817	26.7375	20.7182	5.524e-11	-1.11138	down
LOC_Os01g03820	2964	3070	2885	698	545	1074	28.0852	22.9373	26.0367	6.25127	4.66599	6.42716	3.60308e-18	-2.20961	down
LOC_Os01g04100	728	776	606	313	283	476	18.1807	15.2909	14.4279	7.39507	6.38763	7.50481	8.85378e-05	-1.23349	down
LOC_Os01g04130	0	66	34	443	360	553	0	3.46608	2.1848	28.2627	21.9438	23.6049	0.00171808	3.60565	up
LOC_Os01g04160	22	10	24	184	315	225	0.209006	0.076288	0.218057	1.69971	2.77886	1.38426	1.34559e-06	3.41758	up
LOC_Os01g04280	130	26	81	734	2316	1038	2.00796	0.313845	1.19255	10.7317	32.3749	10.1338	1.72286e-08	3.80173	up
LOC_Os01g04590	228	415	44	18	0	17	4.64542	6.67057	0.848846	0.33184	0	0.208725	0.000663785	-4.43819	down
LOC_Os01g04620	225	129	239	1255	3162	1577	4.28603	1.81172	4.30425	22.4855	54.6801	18.9485	7.79277e-11	3.06547	up
LOC_Os01g04630	6287	5322	4892	1512	1369	2364	108.762	72.5913	80.5797	24.739	21.396	25.832	1.7491e-16	-1.92543	down
LOC_Os01g04670	489	644	331	40	0	64	18.4774	19.1847	11.902	1.41232	0	1.50949	0.000236571	-4.07017	down
LOC_Os01g04720	810	414	789	134	82	176	7.62897	2.9323	7.15523	1.18395	0.708293	1.0464	2.28724e-07	-2.64663	down
LOC_Os01g04930	3403	3244	2747	1235	852	1979	41.9379	31.524	32.2355	14.3857	9.48435	15.4001	1.20975e-06	-1.47872	down
LOC_Os01g04950	2606	1192	570	420	502	597	29.9054	11.1243	4.84613	4.44967	3.5726	4.24058	0.00138834	-1.79998	down
LOC_Os01g04990	203	204	132	380	652	701	4.07953	3.23009	2.53144	7.22756	11.8694	8.91604	0.000379713	1.41943	up
LOC_Os01g05060	230	247	122	1996	2044	3042	5.87876	4.98592	2.9564	48.3988	47.3598	49.262	1.90927e-27	3.31826	up
LOC_Os01g05064	169	116	79	298	382	560	7.72408	4.15752	3.40444	12.9161	15.8054	16.1867	0.00461469	1.48049	up
LOC_Os01g05080	110	145	73	701	619	1231	3.30217	2.48369	2.08185	20.0346	12.344	23.4987	8.03596e-12	2.70565	up
LOC_Os01g06460	2395	2871	2632	5613	6081	8203	58.7674	55.5496	61.4782	130.263	134.874	127.152	1.55731e-13	1.08127	up
LOC_Os01g06470	392	459	319	892	1153	1123	7.80664	7.21138	6.04488	16.8223	20.7722	14.1411	1.10371e-05	1.20707	up
LOC_Os01g06500	2343	1712	1947	232	488	277	73.4606	42.3025	58.1099	6.87214	13.8404	5.47574	3.0096e-14	-2.84292	down
LOC_Os01g06560	50	26	0	1116	2580	1591	0.892607	0.344825	0	19.109	42.0115	18.2163	0.000387732	5.86627	up
LOC_Os01g06640	54	11	36	325	875	451	1.32447	0.206417	0.643151	7.4593	18.244	6.33184	5.01117e-07	3.72696	up
LOC_Os01g06660	1393	785	1012	2540	3180	3768	18.2003	8.08268	12.5947	31.3979	37.5642	31.1093	6.65988e-05	1.28843	up
LOC_Os01g06790	354	298	292	116	101	187	3.58283	2.37443	2.8104	1.11111	0.920222	1.19451	0.00117217	-1.50084	down
LOC_Os01g07120	3409	3052	2609	1304	1515	1816	28.0812	20.2418	24.551	10.1828	11.168	12.046	4.63473e-09	-1.22326	down
LOC_Os01g07170	220	483	521	153	173	149	3.99029	6.92829	9.02562	2.62134	2.83523	1.70872	0.00290434	-1.57114	down
LOC_Os01g07360	488	449	292	138	256	194	6.77631	4.83173	3.77335	1.77211	3.13085	1.66369	0.00556321	-1.30872	down
LOC_Os01g07370	4524	8273	13469	20088	22044	27235	60.1221	86.8783	170.778	251.959	265.485	228.028	0.00246151	1.14586	up
LOC_Os01g07376	282	356	483	887	1293	1425	8.70716	8.6729	14.2132	25.9421	36.1653	27.8491	3.38037e-05	1.41631	up
LOC_Os01g07500	1748	1543	807	652	629	1016	25.7935	17.9456	11.3379	9.0985	8.38743	9.46872	0.00415802	-1.09268	down
LOC_Os01g07590	26193	15216	26106	6341	9534	9515	574.591	263.197	545.297	131.571	189.034	131.844	1.00994e-08	-1.69968	down
LOC_Os01g07640	0	0	0	239	365	413	0	0	0	4.23086	6.19038	4.89303	1.76719e-14	10.581	up
LOC_Os01g07810	406	435	389	927	790	1495	14.1294	11.6552	12.9199	30.5839	24.8862	32.9226	0.000358734	1.11822	up
LOC_Os01g07870	654	738	726	1485	2093	2231	3.60978	3.21161	3.81286	7.75507	10.4442	7.77918	1.67022e-08	1.19964	up
LOC_Os01g07970	164	233	309	1417	1603	1904	4.85801	5.44807	8.74474	39.8783	43.1024	35.782	2.7622e-15	2.55156	up
LOC_Os01g08090	42	107	47	0	0	0	0.680288	1.38287	0.724335	0	0	0	3.51128e-06	-8.65654	down
LOC_Os01g08190	250	532	396	23	78	37	2.11779	3.54108	3.09957	0.177511	0.579818	0.187697	6.78921e-08	-3.31672	down
LOC_Os01g08320	2561	1239	1029	216	278	327	56.9469	21.7147	21.7881	4.53899	5.5802	4.59205	3.25416e-11	-2.84095	down
LOC_Os01g08370	651	515	328	71	231	135	11.4709	7.15076	5.49665	1.17048	3.6748	1.49187	0.000421556	-2.04003	down
LOC_Os01g08460	1215	2178	1451	387	741	639	26.9345	38.0732	30.6346	8.11679	14.8477	8.94651	3.9113e-08	-1.68857	down
LOC_Os01g08510	69	118	84	664	941	811	0.762249	1.03119	0.882831	6.97936	9.44747	5.69532	5.31321e-17	2.94001	up
LOC_Os01g08670	34	46	39	0	0	0	1.24449	1.3461	1.362	0	0	0	0.00015611	-7.97994	down
LOC_Os01g08680	27	84	50	223	259	286	0.398726	0.969855	0.70216	3.10858	3.45652	2.66968	0.000874888	2.05602	up
LOC_Os01g08700	16729	21817	15226	7779	11355	11760	109.886	113.427	95.0434	49.1975	68.2301	49.715	2.70905e-11	-1.04103	down
LOC_Os01g08780	1125	687	708	148	123	308	14.5142	6.99237	8.7013	1.80693	1.42505	2.50991	6.76594e-08	-2.438	down
LOC_Os01g08814	459	427	284	131	224	269	12.3172	9.02311	7.24744	3.32868	5.42556	4.56452	0.00793561	-1.18521	down
LOC_Os01g08850	155	198	164	424	579	552	2.59933	2.62544	2.61982	6.75058	8.81871	5.86916	9.61137e-05	1.35399	up
LOC_Os01g08860	28	24	27	97	568	196	0.971646	0.662606	0.894777	3.27298	18.3273	4.42362	0.000135144	3.17761	up
LOC_Os01g08930	293	143	225	871	1082	1248	4.08937	1.56466	2.98814	11.4897	13.6467	11.0041	1.94912e-06	1.98835	up
LOC_Os01g09080	0	0	11	116	137	170	0	0	0.165467	1.7499	1.97622	1.71958	0.00198088	4.93911	up
LOC_Os01g09100	29	54	6	253	80	555	0.883199	1.31821	0.157669	7.49154	2.26686	11.0002	0.00222471	3.07203	up
LOC_Os01g09220	1278	4795	5522	10869	11318	15083	21.0356	62.2629	86.6016	169.327	168.497	156.924	0.00143837	1.45362	up
LOC_Os01g09450	3741	3771	2945	827	313	1179	63.1264	49.9075	46.9531	13.1132	4.76723	12.5046	9.146e-09	-2.42933	down
LOC_Os01g09550	1060	827	655	384	581	485	11.1458	7.15066	6.03186	4.24126	3.00109	3.421	0.00462686	-1.05807	down
LOC_Os01g09620	134	312	176	818	1320	1043	1.94045	3.56634	2.42071	11.231	17.3204	9.56718	3.44814e-08	2.15387	up
LOC_Os01g09640	1923	1960	1562	336	149	534	32.8337	26.3904	25.3945	5.4202	2.29704	5.75384	2.4772e-10	-2.68643	down
LOC_Os01g09670	137	117	46	403	433	694	2.70768	1.82194	0.866678	7.56908	7.7722	8.70835	0.000149378	2.08689	up
LOC_Os01g09700	293	123	96	40	27	30	4.62118	1.52956	1.43103	0.592104	0.383788	0.298575	0.00148936	-2.62706	down
LOC_Os01g09830	703	1071	774	182	79	339	29.2092	35.0613	30.5894	7.12451	2.93301	8.88781	4.44434e-06	-2.35654	down
LOC_Os01g10010	171	179	169	39	64	106	4.78658	4.04222	4.51636	0.980069	1.53942	1.79965	0.00686604	-1.61996	down
LOC_Os01g10300	204	103	210	0	0	0	5.47674	2.18917	5.37151	0	0	0	2.8771e-11	-10.1489	down
LOC_Os01g10400	410724	515727	480967	218648	209444	352355	12684.8	12658.2	13802	7013.67	5881.85	7689.59	1.06039e-10	-1.11259	down
LOC_Os01g10450	4354	2677	675	412	258	580	50.9497	24.6922	7.49255	4.53165	2.71577	4.27116	1.24682e-06	-2.88327	down
LOC_Os01g10600	40	77	56	2	0	3	1.07386	1.64129	1.43084	0.036038	0	0.042633	0.000161072	-5.35477	down
LOC_Os01g10690	287	172	262	53	58	35	3.88565	1.82743	3.3779	0.672215	0.710481	0.294771	8.91865e-05	-2.5256	down
LOC_Os01g10700	277	117	150	41	36	51	3.7033	1.23559	1.91414	0.507457	0.424575	0.430586	0.000864671	-2.36618	down
LOC_Os01g10710	75	130	83	0	0	0	0.891706	1.21728	0.931086	0	0	0	2.0927e-08	-9.23767	down
LOC_Os01g10800	0	71	60	339	539	471	0	0.506043	0.517331	2.92668	4.44724	2.71488	0.00855789	3.17081	up
LOC_Os01g10860	2	0	42	411	377	728	0.053654	0	1.08471	10.551	9.24192	12.4926	0.000256923	4.74937	up
LOC_Os01g10950	3006	3411	3135	1101	1122	1818	37.4487	33.5137	37.189	12.973	12.6286	14.305	7.61693e-15	-1.50732	down
LOC_Os01g11150	207	205	115	0	28	0	4.67071	3.64082	2.45981	0	0.571569	0	0.00909769	-4.45594	down
LOC_Os01g11260	236	340	279	12	0	23	3.9946	4.53858	4.49127	0.181304	0	0.242157	8.47649e-07	-4.8958	down
LOC_Os01g11340	44	47	100	279	209	393	0.650019	0.548321	1.40742	3.93415	2.80762	3.70005	0.00352697	1.92746	up
LOC_Os01g11414	1109	1485	1542	572	730	777	16.3402	17.0723	21.7742	7.98753	9.63643	7.32626	7.72734e-07	-1.23689	down
LOC_Os01g11460	263	262	281	87	57	110	5.41124	4.25618	5.50755	1.69565	1.04906	1.43084	0.000188771	-1.91653	down
LOC_Os01g11660	494	545	544	176	215	255	11.4911	10.0006	12.0553	3.8672	4.52154	3.74575	6.66537e-07	-1.54814	down
LOC_Os01g12000	721	345	165	115	43	187	17.7168	6.68544	3.84257	2.66046	0.953251	2.89687	0.0078317	-2.13143	down
LOC_Os01g12210	39722	26050	19053	2269	3428	3043	623.322	322.321	284.684	33.6717	48.6118	30.1599	1.82753e-33	-3.53754	down
LOC_Os01g12220	25	80	16	533	798	750	0.914146	2.36147	0.572629	18.9884	27.1927	17.8638	3.36677e-11	3.93201	up
LOC_Os01g12280	117	50	61	285	395	404	1.61934	0.541112	0.803388	3.75907	4.97036	3.55726	0.00100912	1.96425	up
LOC_Os01g12390	511	399	225	113	118	199	6.4592	3.97234	2.69737	1.3472	1.34781	1.58153	0.00126607	-1.67578	down
LOC_Os01g12400	771	906	728	418	325	555	8.64515	8.00749	7.76877	4.43228	3.29027	3.93196	0.000340605	-1.1308	down
LOC_Os01g12420	228	154	98	10	0	8	2.58433	1.37248	1.05121	0.105173	0	0.057214	1.22977e-05	-4.94649	down
LOC_Os01g12440	1145	883	1034	435	308	662	18.8611	11.4666	16.223	6.77427	4.58799	6.88722	0.000203839	-1.40342	down
LOC_Os01g12490	1201	1263	454	98	150	109	16.3968	13.6045	5.89765	1.25992	1.84763	0.936159	6.50012e-12	-3.24138	down
LOC_Os01g12520	173	240	267	58	122	107	5.36794	5.88204	7.89733	1.68214	3.42325	2.09734	0.00697699	-1.51082	down
LOC_Os01g12650	283	139	233	0	0	0	6.56888	2.54007	5.13335	0	0	0	1.06814e-12	-10.4875	down
LOC_Os01g12710	3907	4758	5223	11081	15793	16051	54.7803	52.6083	69.7379	146.982	200.194	142.184	2.67573e-13	1.37401	up
LOC_Os01g12720	7191	5730	5273	3048	3251	4149	94.198	59.1849	65.7689	37.7624	38.4913	34.3265	1.84224e-06	-1.05915	down
LOC_Os01g12870	371	530	563	918	1346	1551	5.76367	6.48648	8.3199	13.4784	18.901	15.2185	0.000135534	1.11955	up
LOC_Os01g12920	367	280	304	134	103	204	15.2607	9.18062	12.0424	5.27004	3.84397	5.3525	0.00506049	-1.38593	down
LOC_Os01g13210	703	582	461	3195	6766	4824	16.3685	10.9425	10.4668	71.243	146.289	72.0936	1.0242e-19	2.8241	up
LOC_Os01g13320	920	646	489	222	338	317	13.7774	7.62393	6.96589	3.13448	4.56934	2.99453	0.0003197	-1.4903	down
LOC_Os01g13390	1164	2554	1089	3447	3684	4725	32.471	56.2015	28.9294	91.0222	92.9427	83.3117	0.000503786	1.10222	up
LOC_Os01g13480	470	1007	501	1445	1482	2393	9.26076	15.6433	9.39433	26.9441	26.4018	29.7988	0.00034341	1.20152	up
LOC_Os01g13690	5504	10172	4506	2798	1514	4015	86.3203	124.931	67.2119	41.5288	21.5916	39.8689	7.26384e-05	-1.49338	down
LOC_Os01g13800	1743	1146	1181	695	556	971	13.9968	7.2562	9.02657	5.27527	4.03167	4.92452	0.00158984	-1.14535	down
LOC_Os01g13930	857	909	797	325	415	565	16.1881	13.5359	14.3236	5.80537	7.0797	6.73804	1.37039e-06	-1.24286	down
LOC_Os01g13940	94	149	141	351	300	468	1.40617	1.757	2.01844	4.99678	4.06969	4.44883	0.0041459	1.30598	up
LOC_Os01g14090	154	146	174	699	479	958	2.50553	1.87784	2.70407	10.7925	7.0646	9.89112	3.16576e-06	1.91022	up
LOC_Os01g14100	1457	1007	1127	400	578	554	13.9166	9.86759	12.7591	5.07099	6.47197	4.694	4.20591e-06	-1.49667	down
LOC_Os01g14410	1415	4205	2837	27753	44621	39607	44.6025	104.543	85.1603	827.734	1271.76	788.886	8.32e-30	3.51787	up
LOC_Os01g14590	2849	3450	2484	835	559	986	56.4599	53.9117	46.8687	15.6371	10.0001	12.3333	8.71569e-15	-2.10868	down
LOC_Os01g14630	900	1425	1494	466	727	815	19.5999	24.4735	31.0008	9.60294	14.3049	11.2122	0.000114807	-1.18879	down
LOC_Os01g14820	297	588	348	700	1233	1028	4.44133	6.94195	4.95763	9.92052	16.6948	9.73362	0.00536177	1.04589	up
LOC_Os01g14960	131	69	76	19	28	14	3.30825	1.3762	1.8207	0.456494	0.63021	0.211054	0.00910383	-2.40948	down
LOC_Os01g15000	542	995	946	5475	12357	7797	5.97208	8.65553	9.93361	57.132	123.22	54.3356	1.01463e-21	3.13476	up
LOC_Os01g15260	3038	2491	1976	1028	1565	1640	93.5449	60.4581	57.9258	29.9308	43.5582	31.8891	5.26495e-05	-1.09275	down
LOC_Os01g15270	51208	55092	40811	24747	22098	41575	1722.54	1461.27	1307.16	787.398	671.89	883.412	2.4542e-06	-1.00015	down
LOC_Os01g15300	412	336	380	1299	1644	1735	3.55212	2.28449	3.11668	10.5887	12.8098	9.44955	3.75454e-11	1.79289	up
LOC_Os01g16040	863	1243	629	1893	2159	2943	12.8342	14.5909	8.91345	26.6556	29.0532	27.6723	2.9376e-05	1.12081	up
LOC_Os01g16146	2126	2899	3401	344	627	544	55.2499	59.4187	84.1769	8.45468	14.7294	8.93114	2.04101e-21	-2.73392	down
LOC_Os01g16152	642	527	769	1774	2010	2785	16.1689	10.4631	18.4502	42.2916	45.8078	44.3551	3.06173e-07	1.47902	up
LOC_Os01g16190	2590	3439	3039	6555	8855	9672	58.4262	61.1677	65.2798	139.869	180.561	137.827	3.10143e-16	1.2212	up
LOC_Os01g16200	20	24	8	514	530	694	0.473062	0.434432	0.1809	11.525	11.3659	10.3992	1.20885e-22	4.83705	up
LOC_Os01g16290	1808	3808	2176	5327	4850	8009	19.4331	32.2707	22.435	54.1611	47.1227	54.3846	0.000338166	1.00094	up
LOC_Os01g16340	58	69	53	187	254	297	1.4316	1.35317	1.25421	4.4334	5.7412	4.69719	0.000277611	1.78279	up
LOC_Os01g16350	657	1026	672	1363	2538	2008	11.1415	13.712	10.8398	21.8521	38.9062	21.5118	0.000261364	1.09824	up
LOC_Os01g16450	447	856	469	156	262	252	8.03963	12.1312	8.03289	2.64888	4.24469	2.85508	3.19174e-05	-1.62772	down
LOC_Os01g16530	463	595	416	1471	1775	2212	10.8625	11.0042	9.27907	32.6471	37.6417	32.7928	1.02074e-15	1.64493	up
LOC_Os01g16890	1637	1671	1602	3703	3138	5363	59.2272	47.8259	55.5928	127.717	103.438	123.552	3.83699e-06	1.05462	up
LOC_Os01g17000	530	368	179	60	0	37	7.08395	3.88445	2.27547	0.758906	0	0.306186	0.00411165	-3.63104	down
LOC_Os01g17050	112	322	405	1372	1139	1674	3.29872	7.48375	11.3639	38.3023	30.3981	31.222	2.4958e-05	2.09128	up
LOC_Os01g17150	1019	1585	891	4943	5184	6921	43.015	52.7684	35.8073	197.517	197.955	184.688	6.77954e-23	2.06197	up
LOC_Os01g17214	2674	2154	2470	636	943	1043	45.0899	28.6335	39.656	10.1364	14.3613	11.11	1.39771e-12	-1.75505	down
LOC_Os01g18080	6206	7477	4309	1475	1928	1171	96.1291	91.3268	63.545	21.6015	26.9826	11.4539	3.27829e-12	-2.16218	down
LOC_Os01g18210	618	802	455	1880	1747	2866	15.9818	16.3672	11.2001	46.0249	40.8547	46.8609	9.96734e-09	1.55094	up
LOC_Os01g18280	45	62	80	366	419	432	0.734366	0.806656	1.26001	5.77087	6.31577	4.54777	1.55696e-07	2.4644	up
LOC_Os01g18320	375	560	325	1577	1783	2688	5.62394	6.61588	4.63544	22.3703	24.1795	25.4727	1.27823e-15	2.01693	up
LOC_Os01g18584	127	161	239	425	595	751	2.07759	2.09185	3.75208	6.61743	8.86756	7.81965	0.000891929	1.4677	up
LOC_Os01g18850	4143	3122	3210	1376	2141	2013	34.6894	20.6116	25.5923	10.9052	16.2066	10.6785	5.83921e-06	-1.18895	down
LOC_Os01g18860	8790	7572	6647	1226	2321	1912	168.402	114.531	117.865	21.2389	39.2612	22.118	9.93173e-21	-2.33824	down
LOC_Os01g19170	752	1078	479	102	348	137	13.6187	15.4084	8.25717	1.73324	5.70128	1.56333	0.000158012	-2.18591	down
LOC_Os01g19610	3124	2389	3195	382	560	499	48.557	29.2781	47.2838	5.61322	7.8568	4.89804	4.11902e-25	-2.85903	down
LOC_Os01g19800	322	471	485	183	166	291	10.6228	12.2534	15.2318	5.70398	4.95271	6.04967	0.00239102	-1.25726	down
LOC_Os01g19940	4969	6079	2394	1543	981	2396	150.687	145.368	69.1146	44.2369	26.8846	45.8884	1.40572e-05	-1.68958	down
LOC_Os01g20030	152	206	149	0	0	0	6.20769	6.6246	5.77705	0	0	0	7.17454e-12	-10.066	down
LOC_Os01g20110	146	114	171	2166	3188	3290	2.42217	1.49788	2.70225	34.1774	48.0819	34.6766	6.54361e-46	4.04997	up
LOC_Os01g20206	661	519	477	308	263	328	24.798	15.3563	17.0425	10.9416	8.9086	7.76255	0.00479766	-1.11884	down
LOC_Os01g20890	1013	1183	971	462	95	586	12.7681	11.7513	11.6511	5.50304	1.07418	4.6621	0.00692021	-1.70976	down
LOC_Os01g21240	99	421	401	22	41	21	1.13426	3.82112	4.3906	0.234948	0.424598	0.145696	1.17755e-06	-3.64533	down
LOC_Os01g21590	693	131	326	42	39	73	12.7251	1.89769	5.69967	0.724289	0.645235	0.843429	1.6692e-05	-3.23883	down
LOC_Os01g21610	142	293	253	547	689	915	3.17445	5.16742	5.40001	11.5929	13.9504	12.9493	0.000300161	1.39823	up
LOC_Os01g22070	619	550	433	200	88	311	7.04167	4.93556	4.6867	2.1475	0.897355	2.23693	0.00214102	-1.69015	down
LOC_Os01g22090	52	88	71	0	0	0	0.55642	0.749281	0.731945	0	0	0	7.5105e-07	-8.79769	down
LOC_Os01g22630	1562	879	534	491	299	544	13.5434	6.01168	4.40445	4.02664	2.34203	2.97608	0.00910075	-1.40327	down
LOC_Os01g22660	451	234	295	45	0	63	4.10375	1.51589	2.31329	0.345432	0	0.326563	0.00503026	-3.47332	down
LOC_Os01g23740	2566	2759	2639	940	1093	1514	49.7527	42.2123	48.7009	17.2641	19.1373	18.5816	1.25024e-15	-1.43204	down
LOC_Os01g23990	558	1133	1088	252	84	265	29.7731	47.6594	55.2784	12.7013	4.04969	8.92251	1.03576e-05	-2.4155	down
LOC_Os01g24710	60	53	146	11121	17569	17510	1.94454	1.01213	4.4887	346.369	521.273	364.224	7.67602e-82	7.18749	up
LOC_Os01g24940	20	55	0	680	1102	1111	0.25108	0.555781	0	8.35225	12.9284	9.11075	0.0014594	5.10974	up
LOC_Os01g25010	1214	919	1172	328	104	522	26.1069	15.5801	23.9981	6.66323	2.00739	7.09282	0.000217317	-2.08472	down
LOC_Os01g25600	797	1055	634	3068	2739	4186	13.9971	14.5548	10.5943	50.971	43.4625	46.4413	4.79648e-14	1.77648	up
LOC_Os01g25610	1406	2015	1564	4099	4972	6436	34.1905	38.635	36.2029	94.2983	109.293	98.8739	4.72407e-19	1.39022	up
LOC_Os01g25880	720	514	307	1598	1841	2132	19.3178	10.8654	7.84351	40.5753	44.6596	36.1579	2.05401e-05	1.60157	up
LOC_Os01g26920	34	19	56	156	128	305	0.711731	0.315776	1.13892	3.16508	2.48164	4.14385	0.00932231	2.10336	up
LOC_Os01g27020	516	523	370	965	1227	1138	6.38749	5.60054	4.34901	12.1507	15.072	7.22787	0.000809947	1.01087	up
LOC_Os01g27140	12055	7826	10663	2897	3905	4402	474.131	242.691	399.335	107.754	138.822	109.356	1.49296e-11	-1.72985	down
LOC_Os01g27150	3286	3051	2670	6143	9995	9056	30.8692	22.6036	23.8852	54.5917	84.8819	53.7457	1.06038e-08	1.22736	up
LOC_Os01g27210	6192	7647	7395	2710	2246	3871	185.917	181.04	211.422	76.9594	60.9486	73.413	5.27983e-13	-1.51839	down
LOC_Os01g27230	6160	6039	3561	909	561	1405	66.4544	51.3647	36.5744	9.26887	5.46669	9.57098	6.98029e-16	-2.71249	down
LOC_Os01g27990	2199	2142	1955	659	979	895	35.2804	27.4971	29.9547	10.0366	14.9064	9.19113	9.41792e-12	-1.56324	down
LOC_Os01g28300	238	275	245	906	718	1524	4.07982	3.71667	4.00337	14.7273	11.1497	16.5483	1.48554e-07	1.78493	up
LOC_Os01g28450	124	501	203	0	0	0	4.49627	14.3672	7.00932	0	0	0	5.27979e-13	-10.718	down
LOC_Os01g28680	18818	26644	24002	5156	4569	7212	241.706	258.324	314.466	67.8088	56.7575	63.2951	7.01458e-36	-2.27903	down
LOC_Os01g28690	263	592	365	161	87	238	3.49723	6.22116	4.62995	2.01848	1.04155	1.99684	0.00567052	-1.55213	down
LOC_Os01g28730	546	381	600	131	100	220	8.03747	4.41719	8.41763	1.81297	1.32553	2.04406	1.57269e-05	-2.05839	down
LOC_Os01g29150	166	98	65	0	0	0	2.33644	1.08628	0.863833	0	0	0	1.07621e-08	-9.47314	down
LOC_Os01g29180	158	179	218	0	20	0	3.38547	2.33243	3.41673	0	0.2989	0	0.00128435	-5.03172	down
LOC_Os01g29804	0	0	0	164	320	297	0	0	0	3.81628	7.14192	4.62873	1.27975e-12	10.1994	up
LOC_Os01g31110	610	1376	700	2924	3117	4491	7.45495	13.2666	8.15126	33.8137	34.4531	34.6922	2.19396e-09	1.75449	up
LOC_Os01g31610	208	231	253	599	752	974	3.56072	3.13102	4.1303	9.7366	11.6785	10.5725	1.08971e-06	1.48064	up
LOC_Os01g31940	233	418	360	57	14	121	5.12962	7.26444	7.55783	1.18494	0.279228	1.68459	0.00059556	-2.68672	down
LOC_Os01g32280	800	647	530	218	458	299	16.0697	10.2532	10.1322	4.13465	8.3226	3.79778	0.00421417	-1.27215	down
LOC_Os01g32350	492	1006	579	2590	2351	3787	10.7486	17.113	11.9203	51.7796	46.3688	50.7393	8.82286e-11	1.85041	up
LOC_Os01g32364	402	818	389	0	16	0	5.78183	9.2813	5.32669	0	0.208332	0	0.00224001	-6.83953	down
LOC_Os01g32710	11	0	0	75	154	104	0.41582	0	0	2.80237	5.5589	2.62246	0.00862702	4.58966	up
LOC_Os01g32730	124	439	264	2154	2572	2960	2.37533	7.17291	5.20829	42.2243	48.1945	38.7604	8.72816e-15	3.01659	up
LOC_Os01g32770	1306	1192	1181	245	956	475	26.0813	18.7669	22.4515	4.62975	17.2616	5.98942	0.00599974	-1.40374	down
LOC_Os01g33204	46	33	30	117	133	239	0.573707	0.324567	0.360382	1.39881	1.51958	1.90369	0.0070469	1.86527	up
LOC_Os01g33490	126	84	88	16	6	2	2.90283	1.52638	1.92372	0.331707	0.11665	0.022162	0.00112586	-3.74454	down
LOC_Os01g34060	149	143	36	514	797	816	2.96854	2.23843	0.671393	9.70738	14.375	10.2871	2.74504e-05	2.45717	up
LOC_Os01g34790	2098	3666	2711	781	1322	1117	51.773	71.3299	63.7023	18.2307	29.4851	17.4007	6.20957e-10	-1.62356	down
LOC_Os01g34930	221	449	250	73	164	90	3.38521	5.43868	3.65055	1.05339	2.27732	0.870029	0.00404364	-1.69247	down
LOC_Os01g35050	5761	5201	4737	1221	1266	1794	59.7376	42.502	46.7044	11.9767	11.761	11.7568	8.71619e-29	-2.13662	down
LOC_Os01g36090	88	108	185	348	509	416	2.78092	2.71019	5.59243	10.4838	14.6477	8.36934	0.00614586	1.48938	up
LOC_Os01g36220	544	245	179	51	148	28	10.9127	3.86444	3.40925	0.968771	2.67587	0.355243	0.00903251	-2.31932	down
LOC_Os01g37050	4399	4335	2569	567	790	980	89.7804	69.7611	49.9198	10.9326	14.5651	12.6273	3.93991e-23	-2.53517	down
LOC_Os01g37460	9249	5380	4385	304	135	475	296.88	136.168	134.025	9.20762	3.91432	9.62598	3.64323e-27	-4.66739	down
LOC_Os01g37470	352	207	432	19	0	29	4.52349	2.09429	5.2882	0.226944	0	0.232949	1.18775e-05	-4.67697	down
LOC_Os01g37510	0	33	5	179	367	224	0	0.659829	0.101603	4.35307	8.52854	3.63929	0.000675173	4.23749	up
LOC_Os01g37630	455	728	344	78	21	63	10.6868	13.466	7.68731	1.71112	0.443044	0.92391	6.66338e-08	-3.39867	down
LOC_Os01g37870	504	938	433	1343	2033	1955	5.91308	8.64433	4.81305	15.0062	21.969	14.5638	7.27576e-05	1.29489	up
LOC_Os01g37910	14149	10382	4780	3442	3443	4885	218.283	126.285	70.2149	50.2158	48.006	47.6063	2.32286e-05	-1.57075	down
LOC_Os01g37960	3019	1658	1428	799	1390	1157	50.4595	21.8421	22.7219	12.6245	20.9921	12.2107	0.00578067	-1.14136	down
LOC_Os01g38990	3449	3195	3113	864	1266	1348	44.7261	32.6672	38.4356	10.5957	14.8316	11.0389	5.10066e-18	-1.75346	down
LOC_Os01g39000	298	321	357	656	1098	880	8.01675	6.54859	8.49077	14.6986	23.7439	13.0756	0.000655055	1.18254	up
LOC_Os01g39040	2	21	0	224	51	225	0.029072	0.364506	0	4.79926	1.03825	3.22589	0.00279746	4.36845	up
LOC_Os01g39270	519	1054	744	1937	2432	2705	12.4672	19.9788	17.029	44.0478	52.854	41.0902	2.40933e-07	1.3887	up
LOC_Os01g39600	167	73	155	0	0	0	1.72753	0.596251	1.26349	0	0	0	1.12209e-09	-9.76459	down
LOC_Os01g39890	1683	1462	1466	721	658	1333	17.4996	11.9849	14.5202	7.08801	6.18676	8.75442	0.000673512	-1.05616	down
LOC_Os01g40094	9426	12457	10459	2861	3010	4494	139.979	145.868	147.9	40.1829	40.397	42.1561	1.64238e-37	-1.89502	down
LOC_Os01g40200	472	364	478	85	154	119	4.90907	2.96948	4.6635	0.83263	1.44813	0.781708	2.07487e-06	-2.14314	down
LOC_Os01g40430	0	0	0	45	95	88	0	0	0	1.37179	2.77474	1.77986	5.03442e-06	8.41785	up
LOC_Os01g40480	1511	1230	813	152	146	245	12.6624	8.12433	6.48421	1.20003	1.10168	1.2942	4.09477e-17	-2.97893	down
LOC_Os01g40499	68	147	137	10	0	0	0.692889	1.19054	1.34307	0.09306	0	0	0.00200807	-5.12331	down
LOC_Os01g40710	751	1293	946	3396	3033	4906	27.0248	36.7006	32.4261	115.641	98.7017	111.563	1.40281e-12	1.68922	up
LOC_Os01g40860	1370	2647	2485	6334	7804	9371	21.869	33.3158	37.7632	95.6527	112.611	94.509	9.90639e-11	1.61503	up
LOC_Os01g40870	235	324	131	33	88	43	3.58295	3.91106	1.90918	0.468943	1.20668	0.411668	0.00113608	-2.28234	down
LOC_Os01g41120	539	369	697	64	138	74	7.73965	4.18328	9.54452	0.866356	1.79395	0.665481	2.38713e-07	-2.80441	down
LOC_Os01g41240	921	1334	820	2669	3215	4625	22.5713	25.7767	19.1412	61.8933	71.241	71.6332	4.39729e-13	1.52356	up
LOC_Os01g41550	719	643	812	177	146	236	11.4679	8.07837	12.3357	2.65836	2.09743	2.37326	4.5716e-10	-2.22197	down
LOC_Os01g41750	64	172	142	0	0	0	0.534718	1.12909	1.12769	0	0	0	1.95101e-09	-9.62768	down
LOC_Os01g41770	59	50	26	118	375	217	0.545989	0.365759	0.230438	1.04015	3.17117	1.28248	0.00437792	2.13675	up
LOC_Os01g42090	91	113	161	32	20	41	2.47671	2.44286	4.18945	0.809091	0.496897	0.709788	0.00364422	-2.22788	down
LOC_Os01g42150	0	0	0	51	80	74	0	0	0	3.12825	4.69316	3.0059	1.02895e-05	8.28644	up
LOC_Os01g42234	2889	2587	1172	791	350	1218	43.6039	30.7927	16.8375	11.2781	4.75274	11.5977	0.000459899	-1.75325	down
LOC_Os01g42280	127	84	57	685	428	992	1.49915	0.77799	0.633277	7.6592	4.57212	7.40521	1.64878e-07	2.70474	up
LOC_Os01g42330	109	116	262	0	0	0	0.86505	0.725627	1.98658	0	0	0	1.23556e-10	-10.0504	down
LOC_Os01g42380	3959	4185	3715	874	1247	1064	24.3269	20.2761	21.7341	5.07691	6.92295	4.12809	4.90071e-25	-2.13374	down
LOC_Os01g42650	626	770	759	1373	1898	1918	18.1423	17.6129	20.9452	37.6656	49.7779	35.1547	8.637e-06	1.02068	up
LOC_Os01g42690	13636	8053	13422	3353	3201	5234	351.412	162.988	327.855	81.7441	74.2846	85.2187	4.88202e-10	-1.87021	down
LOC_Os01g42720	181	264	180	590	340	817	6.65195	7.38146	6.28752	20.5958	10.7032	18.9709	0.00787563	1.24846	up
LOC_Os01g42850	1264	972	969	2247	2493	3061	10.9552	6.64681	8.00005	18.438	19.5391	16.7703	6.55308e-05	1.02191	up
LOC_Os01g42860	194	190	228	8224	20313	12019	12.0275	9.26976	13.4484	483.457	1141.18	471.868	6.21968e-75	5.79226	up
LOC_Os01g42980	192	215	263	763	526	1080	4.18516	3.80917	5.64209	16.3113	10.7306	15.4346	0.000129026	1.56032	up
LOC_Os01g43050	125	147	104	469	456	579	1.29408	1.20698	1.02721	4.61678	4.28917	3.81149	1.22062e-06	1.77046	up
LOC_Os01g43070	540	1252	456	2204	2804	3633	8.35097	15.2651	6.71697	32.2716	39.2417	35.5235	1.13342e-06	1.73244	up
LOC_Os01g43120	465	966	767	5732	6324	7923	5.83435	9.56393	9.16497	68.0995	71.7977	62.8597	3.5278e-34	2.95893	up
LOC_Os01g43250	246	228	350	916	1358	1517	5.88059	4.30241	7.98651	20.7794	29.4411	22.9854	1.67972e-08	1.91969	up
LOC_Os01g43270	253	191	239	20	36	34	5.29277	3.14823	4.75479	0.382953	0.67312	0.439023	1.36597e-08	-3.20496	down
LOC_Os01g43370	14432	14751	16979	7105	7365	10033	147.738	119.134	165.566	68.7407	68.072	64.827	8.18777e-11	-1.17408	down
LOC_Os01g43390	179	521	266	699	1507	940	3.27773	7.54937	4.76639	12.5174	26.2403	11.3784	0.00230078	1.51145	up
LOC_Os01g43540	6229	6978	8072	21713	28784	30502	123.95	109.488	152.934	408.683	517.727	383.417	8.64081e-21	1.67278	up
LOC_Os01g43680	3388	3558	2918	1494	1711	2230	47.4581	39.3092	38.8998	19.7974	21.6384	19.7457	3.47255e-11	-1.11455	down
LOC_Os01g43700	282	596	406	68	21	118	4.01653	6.41552	5.26839	0.870709	0.259055	1.01395	1.79458e-05	-2.88419	down
LOC_Os01g43750	14	61	87	394	206	519	0.233995	0.807836	1.38005	6.25974	3.12601	5.50971	0.0015112	2.55007	up
LOC_Os01g43851	178	93	104	10	0	28	3.05279	1.25789	1.68842	0.158558	0	0.296488	0.0063849	-3.67512	down
LOC_Os01g43910	2948	2102	1166	830	840	1206	31.825	17.8926	11.9799	8.46991	8.192	8.22287	0.000412777	-1.37269	down
LOC_Os01g44040	770	696	579	265	324	328	5.15164	3.80824	4.35091	1.68101	3.35134	1.66272	1.20098e-05	-1.40011	down
LOC_Os01g44050	11775	13126	12087	1448	1298	2018	181.832	159.837	177.738	21.1379	18.1078	19.6782	9.14943e-80	-3.20769	down
LOC_Os01g44170	452	498	367	180	248	364	9.55402	8.30247	7.3871	3.59883	4.73864	4.85067	0.00655432	-1.01012	down
LOC_Os01g44210	2622	6929	3755	13369	14758	19973	95.5248	199.08	130.267	460.766	486.072	459.717	9.11691e-09	1.64357	up
LOC_Os01g44360	0	0	0	140	103	156	0	0	0	4.36991	3.07535	3.25531	6.21017e-09	9.2695	up
LOC_Os01g44394	527	1010	646	195	21	241	10.9696	16.5684	12.7947	3.82496	0.378111	3.1623	0.00189064	-2.46809	down
LOC_Os01g44990	1368	1338	681	463	699	740	16.8591	13.007	7.98339	5.39302	7.79014	5.76242	0.00347217	-1.0828	down
LOC_Os01g45110	389	848	838	13	165	60	6.0812	10.4657	12.4984	0.184954	2.32362	0.591055	2.15789e-05	-3.38715	down
LOC_Os01g45200	113	275	159	735	578	1058	2.58792	4.98606	3.471	15.9853	12.0106	15.3622	1.01688e-05	1.90039	up
LOC_Os01g45250	633	1928	2124	450	606	606	12.6801	30.4609	40.5206	8.52537	10.9794	7.66911	0.000199927	-1.72274	down
LOC_Os01g45460	343	544	288	162	141	261	6.81558	8.53334	5.45292	3.05105	2.53152	3.27738	0.00376322	-1.2961	down
LOC_Os01g45470	97138	70728	74878	12288	12127	17438	6406.74	3678.3	4702.44	766.55	722.936	726.49	2.80686e-39	-2.80579	down
LOC_Os01g45550	199	227	115	0	5	0	2.3925	2.0879	1.26703	0	0.041695	0	7.24248e-09	-6.97438	down
LOC_Os01g45640	101	50	22	2362	3508	3550	3.91174	1.53719	0.809684	87.2972	123.901	87.6175	2.96548e-31	5.49436	up
LOC_Os01g45830	212	380	136	28	33	25	3.578	5.05549	2.17822	0.447419	0.489574	0.256416	3.18305e-07	-3.25219	down
LOC_Os01g45880	933	857	860	227	480	302	6.39006	4.56917	5.05722	1.69162	2.40979	1.58847	2.64776e-05	-1.64339	down
LOC_Os01g45990	1123	791	424	207	466	343	9.90905	5.49959	3.55788	1.72568	3.7166	1.91166	0.00490905	-1.46685	down
LOC_Os01g46380	1719	2172	2250	6145	8019	9147	22.9371	22.8564	28.5868	77.5828	96.749	77.1259	4.43572e-22	1.67025	up
LOC_Os01g46750	1448	2332	1745	3543	4195	5539	18.6201	23.6463	21.6051	43.1177	48.766	45.0044	5.21463e-08	1.02304	up
LOC_Os01g47050	997	602	1307	332	338	548	15.1872	7.22258	18.9544	4.7834	4.65033	5.2668	0.000431999	-1.55986	down
LOC_Os01g47070	628	818	865	324	415	491	14.9236	15.3112	19.566	7.28045	8.91161	7.36522	6.63029e-05	-1.16563	down
LOC_Os01g47300	2	27	0	138	203	181	0.01125	0.230885	0	1.45898	3.62656	2.7003	0.00368406	4.07597	up
LOC_Os01g47330	134	312	89	2501	2402	4382	4.60387	8.44527	2.90511	81.2805	74.5918	95.1059	3.65144e-22	3.90273	up
LOC_Os01g47350	141	357	175	1601	2274	2031	2.81004	5.61915	3.33068	30.292	41.1111	25.6567	6.59262e-17	2.94022	up
LOC_Os01g47370	335	352	495	0	0	0	36.6219	30.3098	51.5138	0	0	0	8.00917e-17	-11.3152	down
LOC_Os01g47460	1507	1411	915	666	618	891	18.1086	12.5958	10.8635	7.71317	6.33821	6.96106	0.000703494	-1.06157	down
LOC_Os01g47570	341	328	388	104	183	104	14.8422	11.2644	16.0836	4.26932	7.19199	2.83829	0.00112932	-1.66817	down
LOC_Os01g47610	522	495	513	38	69	90	11.6451	8.7019	10.8981	0.787147	1.37533	1.26524	4.5724e-16	-3.25328	down
LOC_Os01g47660	1168	1272	1330	2826	3857	4083	39.3069	33.7695	42.6348	90.0139	117.405	86.855	4.68601e-11	1.25825	up
LOC_Os01g47810	144	202	153	0	0	0	1.81642	2.00545	1.84254	0	0	0	9.0274e-12	-10.0433	down
LOC_Os01g47840	71	92	51	4	9	7	0.913952	0.931028	0.613025	0.048718	0.093466	0.048802	0.000192924	-3.65951	down
LOC_Os01g48000	312	657	410	194	130	270	3.35582	5.58216	4.20046	1.97428	1.25741	1.83457	0.00279754	-1.43423	down
LOC_Os01g48060	424	251	174	619	987	911	4.55087	2.12424	1.77443	6.29019	9.58268	6.18323	0.00753747	1.29859	up
LOC_Os01g48130	18	0	76	600	286	741	0.341528	0	1.41405	11.1393	5.06068	9.18199	0.00267274	3.78782	up
LOC_Os01g48320	814	1965	1065	563	422	957	13.6617	26.0158	17.013	8.93761	6.39645	10.1494	0.00350663	-1.21529	down
LOC_Os01g48360	63	18	28	272	456	512	2.85918	0.625574	1.20738	12.333	19.4614	15.766	1.87358e-06	3.18709	up
LOC_Os01g48390	1101	955	1088	236	422	386	13.3554	9.04575	12.419	2.66863	4.57569	2.92358	4.20051e-09	-1.86353	down
LOC_Os01g48620	42	80	45	127	559	160	0.449581	0.671464	0.448468	1.27859	5.40814	1.07719	0.00983745	2.13851	up
LOC_Os01g48690	700	1111	745	5682	6347	7952	20.4533	25.631	20.895	157.701	167.893	147.361	6.06643e-55	2.7378	up
LOC_Os01g48720	267	351	579	986	949	1497	4.20782	4.35776	8.67858	14.6951	13.5171	14.9021	0.00342813	1.24625	up
LOC_Os01g48790	6059	6822	6508	2846	4194	4012	63.5773	55.8848	65.5371	28.497	37.9759	26.8319	1.72102e-09	-1.06028	down
LOC_Os01g48850	429	194	323	48	124	103	6.49642	2.31082	4.65569	0.678793	1.69471	0.978942	0.000915531	-2.0981	down
LOC_Os01g48910	170	176	154	396	1651	562	2.10466	1.62942	1.72421	4.41408	17.6005	4.18613	0.000431807	2.14121	up
LOC_Os01g48930	2943	2770	2526	7215	10778	10672	52.6218	39.0502	43.0032	122.052	174.225	120.565	1.13387e-16	1.54061	up
LOC_Os01g49060	314	339	250	565	921	736	4.72924	4.02975	3.58872	8.18972	12.8047	7.12624	0.00287609	1.06272	up
LOC_Os01g49110	363	643	236	50	0	100	4.34438	6.2335	2.6819	0.560787	0	0.747093	0.00818569	-3.31231	down
LOC_Os01g49320	58	77	54	286	175	463	1.29177	1.35999	1.14422	6.10268	3.54816	6.58418	0.000372968	2.03341	up
LOC_Os01g49330	258	289	183	698	658	997	4.2699	3.76708	2.88497	10.9318	9.84111	10.4212	1.44989e-05	1.44562	up
LOC_Os01g49380	198	263	288	86	75	152	4.59046	4.81557	6.36934	1.87365	1.57302	2.2301	0.00334116	-1.53388	down
LOC_Os01g49529	2127	3543	2202	1173	1314	1628	19.2024	22.2156	13.2427	8.43279	10.0381	7.6845	1.10622e-07	-1.15923	down
LOC_Os01g49710	266	262	177	673	621	971	8.68	6.74946	5.50415	20.8194	18.3653	20.0719	4.72621e-05	1.43337	up
LOC_Os01g49740	39	214	156	807	644	1157	0.504843	2.18797	1.92149	9.90439	7.55159	9.48092	4.32501e-05	2.46527	up
LOC_Os01g49930	1001	844	775	378	431	524	13.5894	9.03904	10.0173	4.8461	5.2828	4.4935	2.47578e-05	-1.23307	down
LOC_Os01g50030	1742	3331	2388	852	1296	1222	25.8193	38.9491	33.7183	11.9431	17.3691	11.4461	2.36534e-07	-1.37123	down
LOC_Os01g50040	2071	3266	2519	1105	1233	1736	34.6666	43.1212	40.1526	17.4934	18.6531	18.3547	3.87394e-09	-1.19171	down
LOC_Os01g50050	8586	11499	6673	2901	3046	4594	170.264	179.672	126.054	54.3533	54.5042	57.4715	1.97857e-15	-1.58679	down
LOC_Os01g50310	1795	1967	1157	545	757	745	34.7053	29.9796	21.2907	9.95822	13.2186	9.09297	6.54727e-08	-1.50013	down
LOC_Os01g50450	3869	2741	2354	927	1405	1244	82.4028	46.031	47.7352	18.6712	27.0429	16.7395	1.30526e-07	-1.58437	down
LOC_Os01g50610	300	221	139	9	0	22	5.45795	3.0665	2.33001	0.141282	0	0.235878	1.52179e-05	-4.74339	down
LOC_Os01g50616	1624	1081	1461	608	441	1040	18.0786	9.46644	15.1014	6.24775	4.27115	7.1399	0.00114548	-1.29575	down
LOC_Os01g50870	4	45	7	257	220	404	0.337576	3.42881	0.588784	23.5184	19.196	24.6899	4.26265e-05	3.8263	up
LOC_Os01g50930	563	601	540	2274	2159	2961	14.8284	12.3874	13.4001	55.9259	51.8487	48.8141	2.05823e-19	1.8734	up
LOC_Os01g51280	613	969	964	1843	1988	2645	9.24373	11.0607	13.6562	26.2988	26.8749	25.2017	2.04508e-05	1.10217	up
LOC_Os01g51290	3373	3505	1988	1443	1475	2131	25.2396	20.6652	14.1647	10.2373	9.96499	10.0943	0.000100035	-1.0583	down
LOC_Os01g51320	227	203	220	72	54	120	4.18398	2.95597	3.86241	1.25057	0.887215	1.39263	0.00278566	-1.68338	down
LOC_Os01g51330	209	300	158	25	68	35	4.21785	4.77644	3.04236	0.465364	1.23956	0.437309	8.31269e-05	-2.60033	down
LOC_Os01g51430	932	1457	1173	388	140	450	23.6669	29.1803	28.3751	9.30532	3.20244	7.21464	1.39465e-05	-2.08289	down
LOC_Os01g51450	0	0	0	212	416	268	0	0	0	6.66051	12.5245	5.62494	2.89568e-13	10.4269	up
LOC_Os01g51530	1283	2704	1513	4780	6636	8890	32.3878	53.8513	36.3787	114.18	151.497	141.83	1.73314e-10	1.64643	up
LOC_Os01g51540	70	140	43	209	448	324	1.45568	2.2965	0.855263	4.11899	8.44808	4.26979	0.00670897	1.75323	up
LOC_Os01g51570	128	398	136	2298	1184	3491	3.05594	7.52732	3.09746	52.1462	25.672	52.9073	1.05416e-10	3.19983	up
LOC_Os01g51630	1677	1369	1109	694	663	1080	27.6803	17.8261	17.4581	10.8298	9.91007	11.2723	0.000742275	-1.03905	down
LOC_Os01g51860	430	752	588	1237	1616	2008	6.88242	9.50125	8.96593	18.7578	23.4163	20.3282	2.6971e-06	1.21385	up
LOC_Os01g52050	2168	3589	2492	870	942	1291	16.6001	21.6692	18.1692	6.2973	6.5176	6.24313	3.23368e-15	-1.64449	down
LOC_Os01g52070	45	8	36	191	498	262	0.746995	0.094545	0.568376	3.06243	7.61952	2.80078	0.00030398	3.10951	up
LOC_Os01g52110	37816	38057	23607	9490	11142	14200	321.629	248.322	185.363	74.1067	86.366	73.8581	2.67566e-18	-1.76356	down
LOC_Os01g52230	6751	3775	4805	1357	2544	1875	167.561	73.8645	113.556	31.8466	57.0719	29.393	1.20179e-06	-1.68355	down
LOC_Os01g52250	1319	1579	1352	12560	11188	18596	7.81116	7.3205	7.53137	69.5796	59.164	68.7537	1.73577e-67	3.06413	up
LOC_Os01g52480	3444	1904	1022	353	285	503	64.5994	28.1661	18.2455	6.26038	4.81848	5.959	3.77879e-09	-2.75244	down
LOC_Os01g52490	719	719	548	1498	1154	2395	25.1052	19.7887	18.2107	49.482	36.4179	52.8223	0.000817392	1.08057	up
LOC_Os01g52500	1703	3213	2848	4625	7443	7194	19.5871	26.8765	29.2998	49.8345	68.8524	54.6323	5.41799e-05	1.07116	up
LOC_Os01g52610	0	0	0	32	36	64	0	0	0	0.980354	1.04593	1.31133	0.000514599	7.61655	up
LOC_Os01g52630	262	127	212	500	721	689	4.05576	1.54933	3.11714	7.32474	10.0875	6.73284	0.00482535	1.38391	up
LOC_Os01g52851	451	237	375	131	105	174	14.1843	5.87235	11.2144	3.87521	2.97505	3.44331	0.00219122	-1.65631	down
LOC_Os01g53000	3448	3574	3861	1219	1215	1772	32.0356	26.2698	34.1773	10.7115	10.2116	10.3992	2.27389e-16	-1.63276	down
LOC_Os01g53020	4580	10759	4640	2186	1941	3020	97.1501	179.953	93.7141	43.8558	37.2125	40.4552	7.36468e-08	-1.68259	down
LOC_Os01g53150	500	1028	576	1465	1444	2043	9.7426	15.8005	10.6845	27.009	25.4407	25.1659	0.00111035	1.02064	up
LOC_Os01g53260	0	0	0	348	1384	719	0	0	0	8.60421	32.6989	11.8689	1.24874e-17	11.8519	up
LOC_Os01g53294	3263	2426	1870	910	1247	1443	35.4231	20.763	19.3245	9.34589	12.2294	9.89597	4.7657e-06	-1.3406	down
LOC_Os01g53350	97	155	214	2402	2873	3049	1.52221	1.9355	3.21586	35.9987	41.1531	30.5149	3.11921e-33	3.91516	up
LOC_Os01g53370	15	21	33	472	479	535	0.214924	0.243169	0.464809	6.76423	6.5624	5.12207	8.50153e-17	4.19058	up
LOC_Os01g53420	382	860	416	116	204	174	6.57474	11.6795	6.81833	1.88519	3.17555	1.8879	1.43339e-05	-1.95486	down
LOC_Os01g53430	423	551	534	96	66	167	7.0748	7.27705	8.51444	1.52114	0.986821	1.76493	2.46814e-08	-2.46875	down
LOC_Os01g53570	379	212	193	0	0	0	6.27915	2.76161	3.03176	0	0	0	9.36436e-14	-10.7327	down
LOC_Os01g53660	331	295	150	80	44	85	3.64448	2.5681	1.57475	0.828296	0.438509	0.588885	0.000882069	-2.11242	down
LOC_Os01g53720	1160	2614	1050	4290	5907	5755	10.7652	19.146	8.95438	36.6333	50.0629	32.8891	1.77634e-06	1.53159	up
LOC_Os01g53800	663	973	483	346	210	402	7.74782	8.96108	5.37409	3.816	2.21641	2.96169	0.00199597	-1.35107	down
LOC_Os01g53810	660	1036	1483	352	246	456	7.53179	9.32297	16.1157	3.80001	2.53377	3.28128	2.19087e-05	-1.84308	down
LOC_Os01g53910	336	412	296	963	682	1439	6.90116	6.66605	5.7885	18.7115	12.6593	18.6668	0.000222986	1.31335	up
LOC_Os01g54020	383	1057	385	1937	2718	3022	7.31081	15.9748	7.0247	35.1098	47.0745	36.5864	1.13834e-06	1.87521	up
LOC_Os01g54350	4511	5473	4280	1723	2188	2204	46.5867	44.5616	42.0836	16.8251	20.4187	14.378	9.9106e-20	-1.45536	down
LOC_Os01g54490	1168	2434	1808	119	88	203	66.8195	109.796	98.4636	6.40547	4.54834	7.33004	5.19712e-29	-3.96809	down
LOC_Os01g54540	521	645	932	6870	8131	10593	14.4752	14.1312	24.6472	180.569	204.239	185.94	5.43987e-38	3.33893	up
LOC_Os01g54580	2078	2445	1953	943	1136	1381	27.14	25.1823	24.2926	11.6504	13.4156	11.3967	6.32075e-12	-1.15209	down
LOC_Os01g54670	438	882	1055	1593	2726	2285	11.4755	18.2988	26.3234	39.4965	64.6056	37.8391	0.00184752	1.23262	up
LOC_Os01g54850	557	795	569	147	255	266	9.83061	11.0748	9.5642	2.45394	4.06698	2.96596	5.78225e-08	-1.7763	down
LOC_Os01g54880	832	785	506	320	227	463	22.061	16.4096	12.7671	8.0098	5.44371	7.7574	0.00133049	-1.325	down
LOC_Os01g54930	2495	2849	2170	869	1313	1310	27.0312	24.3396	22.3838	8.90504	12.8579	8.96056	1.63427e-11	-1.3537	down
LOC_Os01g54940	993	1706	1958	3287	4442	4869	20.4157	27.6564	38.3326	63.9161	82.5524	63.2398	4.6044e-05	1.18642	up
LOC_Os01g54950	8	83	0	338	526	439	0.246357	2.17156	0	10.6186	15.7984	9.19668	0.00394626	3.75112	up
LOC_Os01g55030	116	96	178	400	441	698	3.5295	2.30762	5.16284	11.5317	12.1552	13.4369	0.00053866	1.6823	up
LOC_Os01g55100	100	93	45	6	0	13	1.46631	1.07676	0.630585	0.082435	0	0.121115	0.00475901	-3.94944	down
LOC_Os01g55270	1539	1056	1251	3880	5866	6192	47.8566	25.8846	37.0422	114.173	164.95	121.679	1.50035e-11	1.76973	up
LOC_Os01g55290	31	261	91	738	563	1150	0.442306	3.80165	1.70504	12.5891	7.74568	12.4099	0.000372415	2.50409	up
LOC_Os01g55300	2775	2135	2392	595	444	916	32.0011	19.4323	26.2398	6.50822	4.61871	6.68081	2.06886e-12	-2.18067	down
LOC_Os01g55310	3985	2939	2559	283	459	418	119.754	69.6321	73.2287	8.02544	12.4619	7.92215	3.53045e-31	-3.2963	down
LOC_Os01g55360	4634	4826	4486	2075	2272	3433	74.187	60.6932	68.136	31.3176	32.7578	34.6014	2.29476e-10	-1.11092	down
LOC_Os01g55510	686	1335	1155	3706	6490	5771	28.8503	44.2613	46.2656	147.443	246.768	153.368	5.63988e-14	2.09252	up
LOC_Os01g55560	48	77	82	0	0	0	1.01194	1.30531	1.67973	0	0	0	9.87337e-07	-8.78166	down
LOC_Os01g55670	255	1076	494	1439	1738	2285	12.796	42.7044	23.677	68.4816	79.0766	72.6557	0.00360856	1.38503	up
LOC_Os01g55700	106	122	81	481	173	645	2.10325	1.91782	1.53696	9.10687	3.11333	8.15388	0.00380872	1.83158	up
LOC_Os01g55830	2836	3675	3112	6964	8411	10223	68.0442	69.5211	71.075	158.041	182.392	154.926	4.63237e-20	1.165	up
LOC_Os01g55950	2247	3009	3384	666	1084	1086	54.1125	57.1488	77.6023	15.1564	23.5864	16.5102	1.54969e-13	-1.86858	down
LOC_Os01g56070	289	228	274	570	899	888	5.63167	3.47088	5.37473	11.0595	15.56	11.511	0.000267413	1.30132	up
LOC_Os01g56180	1967	3083	3447	927	846	1459	37.2719	46.0655	62.1828	16.6161	14.4916	17.4547	1.17993e-08	-1.65436	down
LOC_Os01g56270	83	93	74	374	524	497	1.19042	0.929517	0.893858	4.99197	6.98096	4.39183	4.9222e-09	2.24092	up
LOC_Os01g56330	8049	14836	12977	5282	4516	7516	76.2422	110.808	117.042	47.3232	38.6631	44.9675	2.80327e-07	-1.28678	down
LOC_Os01g56350	263	286	59	2352	3127	3530	2.73035	2.33873	0.582479	27.7113	35.8511	27.8999	4.33341e-14	3.66238	up
LOC_Os01g56470	877	1036	693	2494	3185	3701	26.9926	25.1404	20.3158	72.6398	88.6405	71.9743	1.20294e-16	1.60408	up
LOC_Os01g56590	3262	2736	2592	1050	1879	1576	20.4263	13.5074	15.4552	6.21919	10.6342	6.23506	1.43551e-05	-1.1939	down
LOC_Os01g56790	2750	3548	1977	454	750	680	23.9162	24.3311	16.3702	3.72724	5.88969	3.73263	1.55033e-19	-2.36868	down
LOC_Os01g56969	105	158	126	280	305	410	3.8278	4.5402	4.37917	9.69085	10.0778	9.46091	0.0084609	1.1141	up
LOC_Os01g57073	718	752	482	2282	4151	3654	5.54201	4.57181	3.54071	16.656	28.9603	17.8157	8.48933e-15	2.11891	up
LOC_Os01g57100	105	145	216	16	70	24	1.26132	1.37058	2.47878	0.179604	0.754228	0.180931	0.00952783	-2.33646	down
LOC_Os01g57250	1004	2494	2145	578	1077	1034	22.6931	44.4637	46.1658	12.3465	21.991	14.766	0.000618588	-1.31141	down
LOC_Os01g57350	328	729	547	950	1796	1323	5.24617	9.13794	8.32972	14.3908	25.9925	13.3771	0.00454584	1.12478	up
LOC_Os01g57410	17	54	65	254	344	285	0.158035	0.403318	0.591932	2.3095	3.04273	1.72691	0.000314518	2.4828	up
LOC_Os01g57420	19230	22199	22094	8500	10214	12205	182.54	165.652	199.38	75.9818	87.233	72.865	6.30493e-22	-1.29178	down
LOC_Os01g57580	467	657	424	154	126	212	13.3173	14.7566	11.4976	4.15329	3.2389	3.81933	3.76494e-07	-1.88577	down
LOC_Os01g57840	1383	1867	2076	403	370	596	45.4476	48.3776	64.9711	12.5248	10.9893	12.3723	7.85096e-16	-2.2169	down
LOC_Os01g57854	1689	1104	592	99	219	139	27.2921	14.0657	9.09647	1.50697	3.19424	1.41416	3.38725e-10	-3.14433	down
LOC_Os01g57920	0	2	0	55	87	108	0	0.027607	0	0.906831	1.37649	1.19701	4.31662e-05	6.75515	up
LOC_Os01g58130	385	749	421	984	1419	1373	14.2792	21.8972	14.8452	34.5314	47.5751	32.1793	0.000999886	1.06592	up
LOC_Os01g58150	1129	1637	1681	454	309	758	36.2533	41.4702	51.4124	13.7857	8.96672	15.3676	4.81808e-07	-1.81542	down
LOC_Os01g58194	757	839	685	343	344	517	14.235	12.4433	12.2739	6.10304	5.84413	6.13973	1.90398e-05	-1.17644	down
LOC_Os01g58310	50	49	71	256	289	361	6.03332	4.66566	8.23452	29.6539	31.9751	27.9517	2.17606e-05	2.14868	up
LOC_Os01g58380	642	548	347	1388	2984	2513	14.247	9.59072	7.32078	29.1469	59.8907	35.2507	1.25697e-07	1.89651	up
LOC_Os01g58420	8233	9371	8102	4834	3497	6805	224.634	201.625	210.495	124.762	86.2518	117.298	2.45276e-05	-1.01456	down
LOC_Os01g58444	977	1706	605	300	410	498	12.3715	17.0352	7.28851	3.59272	4.68819	3.97993	2.63058e-05	-1.66505	down
LOC_Os01g58459	1902	2319	1294	478	919	564	17.3504	16.3514	10.7097	4.37685	7.69945	3.31747	1.68528e-06	-1.70804	down
LOC_Os01g58470	519	898	415	2411	1994	3304	13.8969	18.9775	10.5954	61.168	48.3464	55.988	2.71045e-09	1.85949	up
LOC_Os01g58690	191	426	137	593	765	880	4.13155	7.4246	2.81534	12.1754	15.1301	12.0787	0.00422735	1.37095	up
LOC_Os01g58740	202	186	228	517	927	942	2.78532	2.22533	2.98744	6.74477	11.5572	8.20696	3.85837e-06	1.67152	up
LOC_Os01g58760	4352	2865	1515	594	416	840	141.651	73.5232	46.9341	18.274	12.2315	17.2706	4.28951e-09	-2.50202	down
LOC_Os01g59060	489	805	339	4405	4101	5897	19.5318	25.3469	12.8737	166.479	148.087	148.834	1.16357e-24	2.93044	up
LOC_Os01g59180	4974	4952	2801	554	203	766	46.4111	36.4362	24.884	4.88215	1.70806	4.51007	4.30478e-14	-3.30879	down
LOC_Os01g59320	353	223	330	85	58	124	7.75283	3.85644	6.90622	1.755	1.13431	1.70874	0.000250526	-2.04876	down
LOC_Os01g59350	55	95	93	347	405	439	0.519546	1.03506	0.870489	4.53341	4.13625	3.83079	3.88558e-06	2.06328	up
LOC_Os01g59510	371	679	198	1025	1762	1705	5.17114	7.46384	2.62141	13.5194	22.215	15.0264	0.000238508	1.63596	up
LOC_Os01g59530	5697	5017	3836	1554	1864	2525	175.884	121.167	113.84	45.6729	52.4802	49.6698	1.20306e-12	-1.55914	down
LOC_Os01g59670	1227	1882	2029	239	363	412	8.16216	9.87698	12.8581	1.50043	2.17818	1.7322	7.26094e-20	-2.60298	down
LOC_Os01g59740	808	444	634	244	269	319	14.1013	6.10318	10.5331	4.02644	4.23975	3.51312	0.000727231	-1.45645	down
LOC_Os01g59790	17908	18156	17832	8062	8700	13073	300.704	240.006	285.015	128.075	131.857	138.565	2.7747e-12	-1.12282	down
LOC_Os01g59840	4	0	0	69	261	62	0.076643	0	0	1.26387	4.60353	0.756513	5.43162e-05	6.33571	up
LOC_Os01g59880	89	90	49	0	0	0	0.789245	0.630606	0.410887	0	0	0	3.89887e-07	-8.91736	down
LOC_Os01g59970	2233	3018	1782	910	1248	1489	81.0697	86.3831	61.5831	31.228	40.9554	34.1365	1.14525e-07	-1.19077	down
LOC_Os01g60270	2564	1611	1227	951	812	1269	32.8666	15.8825	14.6553	11.2707	9.17541	10.058	0.00475344	-1.09669	down
LOC_Os01g60350	416	186	338	10	78	5	8.11206	2.85078	6.27196	0.183103	1.36946	0.049553	0.000787838	-3.59277	down
LOC_Os01g60660	791	901	867	2099	1877	2808	15.499	13.9243	16.2406	38.912	33.2529	34.7639	3.03906e-07	1.15955	up
LOC_Os01g60700	765	1133	1068	3105	4299	4286	10.825	12.6423	14.4596	42.3948	55.0511	39.3699	3.2285e-16	1.73944	up
LOC_Os01g60800	322	261	137	59	66	125	6.29112	4.01904	2.53289	1.08325	1.15627	1.54011	0.00342592	-1.81577	down
LOC_Os01g60810	0	0	0	78	82	168	0	0	0	1.30578	1.30662	1.87996	1.19371e-07	8.92091	up
LOC_Os01g61070	1988	2700	2262	285	471	505	115.453	123.662	125.104	15.6452	24.6913	18.5026	7.2212e-36	-2.72011	down
LOC_Os01g61080	470	1444	1451	4153	3364	5979	6.55666	15.9067	19.3015	54.9014	42.4962	52.7897	2.23904e-05	1.77126	up
LOC_Os01g61230	163	155	267	545	844	900	3.98283	2.98273	6.20228	12.5997	18.6523	13.9006	7.16405e-05	1.68415	up
LOC_Os01g61610	1876	1135	606	338	181	447	31.6472	15.1445	9.57745	5.31652	2.6315	4.69153	5.038e-05	-2.1657	down
LOC_Os01g61620	413	584	561	217	108	199	4.46303	4.97936	5.77624	2.21511	1.05236	1.35578	0.000235435	-1.77477	down
LOC_Os01g61690	898	1300	714	222	343	321	11.9709	13.6737	9.07004	2.79083	4.13178	2.6989	6.53563e-10	-1.94307	down
LOC_Os01g61940	173	309	253	7	0	23	1.88806	2.65819	2.63006	0.071174	0	0.154477	2.43586e-06	-4.9483	down
LOC_Os01g62190	168	113	199	1043	1362	1810	5.85763	3.11366	6.59941	34.5286	43.0757	40.011	4.93923e-15	2.83606	up
LOC_Os01g62290	4585	4172	4931	18091	28536	25689	52.7391	37.8368	54.0102	196.837	296.709	186.665	1.21899e-24	2.13938	up
LOC_Os01g62300	3563	2553	2281	1223	990	1859	43.3428	24.4903	26.4167	14.0675	10.8812	14.2852	3.25826e-05	-1.31937	down
LOC_Os01g62420	3565	2321	2109	6284	9834	8871	77.0713	39.2775	42.9099	126.503	189.125	119.28	3.20371e-06	1.37725	up
LOC_Os01g62430	185	700	719	1153	2274	1768	6.53565	19.5211	24.2758	38.461	71.856	39.2848	0.00646734	1.46647	up
LOC_Os01g62570	0	0	20	547	758	872	0	0	0.295734	8.20442	10.8584	8.73094	0.0071196	6.42318	up
LOC_Os01g62610	285	459	236	1391	1902	2082	6.47038	8.22933	5.11479	29.9349	39.1225	29.9351	9.50141e-16	2.22989	up
LOC_Os01g62760	5197	3857	1811	840	577	1310	86.1532	50.4121	28.5858	13.1709	8.63614	13.7188	9.24027e-08	-2.26108	down
LOC_Os01g62770	298	144	214	23	0	36	2.6126	0.995537	1.78917	0.186219	0	0.195424	0.00212997	-3.78601	down
LOC_Os01g62780	1412	1600	749	240	177	256	34.7465	31.0516	17.5475	5.57751	3.92648	3.96697	1.34177e-12	-2.68989	down
LOC_Os01g62840	1649	2673	1962	5507	5595	7841	25.9055	33.1165	29.3591	81.8682	79.4808	77.8394	5.3436e-13	1.35897	up
LOC_Os01g62920	365	473	383	145	225	198	3.82125	3.90969	3.82596	1.4312	2.12859	1.30724	0.000338061	-1.34117	down
LOC_Os01g62950	793	1348	1121	466	330	804	21.1114	28.3128	28.4151	11.7383	7.93179	13.5225	0.000794943	-1.28657	down
LOC_Os01g62970	4552	4949	2494	1062	830	1610	101.385	86.9217	52.8814	22.367	16.6959	22.6429	1.12165e-10	-2.02232	down
LOC_Os01g62980	259	209	167	18	12	16	8.81048	4.62087	4.1297	0.434105	0.269151	0.257064	2.0998e-10	-4.01168	down
LOC_Os01g63010	646	835	645	234	138	304	11.4962	11.7154	10.9232	3.92826	2.20978	3.40965	1.86575e-06	-1.88852	down
LOC_Os01g63050	1718	2405	1440	462	333	736	23.7786	26.246	18.9745	6.04293	4.16642	6.43505	3.15265e-11	-2.10722	down
LOC_Os01g63150	774	541	266	180	64	249	4.76967	2.63002	1.55722	1.04649	0.352463	0.967083	0.00429953	-1.94098	down
LOC_Os01g63210	515	931	1145	2807	5457	4234	16.197	23.1077	34.3342	83.6035	155.358	84.2288	1.33212e-08	2.02091	up
LOC_Os01g63220	250	324	86	705	840	1087	3.54054	3.46986	1.04042	9.04646	9.71637	9.48217	0.000544493	1.77139	up
LOC_Os01g63230	2407	2715	1855	679	688	1156	28.0235	24.9283	20.5601	7.47428	7.23587	8.50351	2.4506e-13	-1.72888	down
LOC_Os01g63460	1569	1699	1117	210	404	369	23.6834	20.2278	16.0508	2.98711	5.51178	3.51681	1.59556e-15	-2.41373	down
LOC_Os01g63480	301	308	211	57	36	71	3.61178	2.91088	2.40915	0.639723	0.38402	0.537298	1.56655e-06	-2.55919	down
LOC_Os01g63620	985	1562	1057	360	280	456	10.7349	13.4231	10.9708	3.7027	2.75009	3.13776	8.53006e-11	-1.93823	down
LOC_Os01g63710	246	209	198	36	33	78	1.98141	1.32436	1.51345	0.268054	0.23331	0.397156	2.42455e-05	-2.45449	down
LOC_Os01g63770	3401	3455	2948	643	838	968	38.6209	30.7739	31.5947	6.83333	8.61335	6.94495	7.77728e-38	-2.25768	down
LOC_Os01g63810	601	840	690	214	183	374	8.51223	9.38624	9.36409	2.8611	2.33448	3.35971	6.18926e-07	-1.73019	down
LOC_Os01g63854	2079	2049	1507	565	808	783	34.7416	26.9966	23.9731	8.9185	12.2086	8.26532	2.89655e-11	-1.6319	down
LOC_Os01g63900	721	786	653	259	256	349	10.9054	9.36526	9.40119	3.69174	3.49831	3.32994	2.14709e-08	-1.56706	down
LOC_Os01g63930	2649	3733	3055	1028	873	1591	21.4503	23.7447	23.2388	7.76359	6.30302	8.02495	4.02725e-13	-1.68504	down
LOC_Os01g63970	1667	1544	1673	885	666	1160	27.4236	20.0299	26.2065	13.7704	9.89109	12.0509	0.000192016	-1.10489	down
LOC_Os01g64090	604	658	439	1610	1801	2379	25.4103	21.8321	17.5812	64.132	68.5662	63.2956	8.49564e-11	1.51987	up
LOC_Os01g64170	32827	33860	18957	11620	7991	16159	420.332	330.911	228.142	141.676	98.3854	131.606	2.60383e-07	-1.50171	down
LOC_Os01g64270	79	208	144	796	409	1198	1.94148	4.07119	3.40445	18.7299	9.19766	18.8295	2.32096e-05	2.2515	up
LOC_Os01g64350	2546	3044	1304	426	616	547	34.9381	32.9312	17.0273	5.5087	7.63117	4.73076	3.10396e-12	-2.33585	down
LOC_Os01g64470	108	626	473	1774	2979	2579	3.21858	14.7181	13.4361	50.0716	80.3681	48.6227	8.31909e-06	2.39899	up
LOC_Os01g64490	460	582	462	165	307	289	3.91693	3.90944	3.74548	1.32475	2.35781	1.5532	0.000654329	-1.23887	down
LOC_Os01g64640	1178	701	1140	454	524	583	43.4349	20.3588	40.0225	15.8064	17.4695	13.5664	0.00149825	-1.2258	down
LOC_Os01g64670	644	577	541	97	63	114	14.0765	10.1936	11.5424	1.68356	1.04288	1.31742	4.83962e-13	-2.92885	down
LOC_Os01g64680	3006	2402	2853	1058	1433	1691	318.564	200.681	287.85	106.011	137.198	113.162	1.7059e-07	-1.26017	down
LOC_Os01g64700	5708	4342	2883	950	757	1151	84.7095	50.8163	40.7373	13.3099	10.1066	10.7797	1.39272e-14	-2.42171	down
LOC_Os01g64890	2009	1390	1503	566	629	740	34.8631	19.0181	24.8331	9.29431	9.86278	8.11473	5.43621e-08	-1.60428	down
LOC_Os01g64930	1234	1843	1830	3064	4252	4507	26.122	30.7676	36.8967	61.383	81.4001	60.3074	5.24906e-06	1.02213	up
LOC_Os01g64980	510	515	733	287	187	243	4.42759	3.48832	6.11899	2.47052	1.53307	1.3964	0.00105896	-1.51142	down
LOC_Os01g65090	504	466	504	1442	1086	1993	8.96157	6.5399	8.54459	24.2781	17.48	22.4171	1.60042e-05	1.35611	up
LOC_Os01g65110	104	99	70	0	0	0	1.65045	1.24679	1.0516	0	0	0	3.4243e-08	-9.18546	down
LOC_Os01g65400	238	267	154	1663	2220	2436	3.16558	2.5488	1.33523	20.5628	27.89	19.637	1.0133e-30	3.02055	up
LOC_Os01g65410	11442	13195	9189	5179	4279	8075	143.528	130.518	109.754	61.4425	48.5182	63.9865	8.77127e-08	-1.20216	down
LOC_Os01g65460	356	175	166	42	86	73	2.83725	1.09472	1.25828	0.313319	0.616412	0.366785	0.00177764	-2.08566	down
LOC_Os01g65520	15110	14122	12210	4275	3444	6058	145.912	107.528	112.274	39.0477	30.0582	36.9513	2.61052e-17	-1.84627	down
LOC_Os01g65600	953	1049	654	292	628	535	9.47141	8.21579	6.18807	2.73908	5.63538	3.35361	0.00293727	-1.1249	down
LOC_Os01g65660	383	236	210	21	6	34	4.90136	2.31564	2.4439	0.238194	0.060244	0.260824	6.06227e-08	-4.05751	down
LOC_Os01g65800	429	400	675	140	147	187	6.30476	4.63697	9.45327	1.93774	1.9505	1.73214	1.08554e-05	-1.93424	down
LOC_Os01g65904	67	123	65	247	402	330	1.31998	1.91511	1.22297	4.62249	7.20585	4.12524	0.000705889	1.72992	up
LOC_Os01g66020	40	42	92	0	0	0	0.61528	0.511836	1.35119	0	0	0	9.24724e-06	-8.56476	down
LOC_Os01g66180	97	123	81	0	0	0	4.11709	4.23925	3.29345	0	0	0	9.47697e-09	-9.3135	down
LOC_Os01g66270	18	60	56	159	203	319	0.79814	2.20586	2.4601	7.03737	8.55457	9.42366	0.00349862	2.0874	up
LOC_Os01g66350	13862	13162	11688	6130	4971	8905	176.15	131.883	141.431	73.6857	57.0939	71.479	4.01504e-08	-1.21248	down
LOC_Os01g66600	368	351	248	1112	1545	1505	7.28577	5.52709	4.66535	20.92	27.6522	18.9455	8.52063e-11	1.86175	up
LOC_Os01g66610	1119	626	392	111	24	158	11.9568	5.27618	3.98183	1.12013	0.231967	1.06114	1.37806e-05	-3.14468	down
LOC_Os01g66720	88	212	225	926	984	1284	2.097	3.97534	5.11218	20.9077	21.2374	19.3668	1.65494e-08	2.37037	up
LOC_Os01g66840	1662	1567	1280	353	460	528	41.7218	31.0185	30.6026	8.36341	10.425	8.37497	3.07344e-17	-2.00696	down
LOC_Os01g66920	629	595	596	252	346	432	7.11353	5.30378	6.42412	2.69665	3.53676	3.08377	0.00042319	-1.09546	down
LOC_Os01g66980	107	313	193	1284	1607	2036	3.30021	7.63129	5.66952	37.6138	44.9606	39.8206	5.69267e-14	2.78744	up
LOC_Os01g67150	0	0	0	98	145	95	0	0	0	3.0945	4.39125	2.00668	5.16916e-08	9.04067	up
LOC_Os01g67170	403	272	224	99	76	141	5.73937	3.05349	3.03366	1.32297	0.972202	1.26389	0.0010997	-1.77768	down
LOC_Os01g67220	1923	2580	3245	775	1257	1079	30.7418	33.4189	50.6255	12.2962	17.1983	11.4517	1.50876e-07	-1.56807	down
LOC_Os01g67330	694	719	369	217	242	377	10.1141	8.27699	5.11574	2.97938	3.18333	3.4628	0.00103314	-1.35108	down
LOC_Os01g67370	1460	1331	1561	575	608	757	20.2865	14.4799	20.5256	7.53775	7.54046	6.63827	2.26846e-08	-1.42296	down
LOC_Os01g67480	12837	14059	8393	5858	3900	9975	225.45	194.686	140.346	97.3014	61.8957	110.655	0.000624157	-1.10248	down
LOC_Os01g67490	2943	2824	2536	1109	1015	1858	58.5023	44.2455	47.5503	20.7275	18.5518	23.1306	4.36798e-08	-1.33409	down
LOC_Os01g67510	216	290	263	735	565	962	3.4947	3.69188	4.04874	11.2489	8.26042	9.83303	0.000173549	1.31784	up
LOC_Os01g67540	133	911	413	24	17	38	1.96349	10.6528	5.82562	0.335316	0.214842	0.354886	9.92882e-10	-4.39439	down
LOC_Os01g67570	75	197	146	2401	2286	3185	1.00113	2.06557	1.85306	30.3057	27.5746	26.8551	2.81932e-34	4.02027	up
LOC_Os01g67770	5278	3660	3167	680	1095	1043	76.4234	41.7805	43.6549	9.30662	14.3245	9.53608	2.3341e-16	-2.37353	down
LOC_Os01g67820	245	375	399	730	1023	1165	4.15865	5.01361	6.44592	11.7092	15.6981	12.4924	0.000102494	1.2621	up
LOC_Os01g67850	4003	3432	2494	1371	1604	1922	88.0632	59.532	52.2363	28.5171	31.8839	26.7068	2.63741e-07	-1.27307	down
LOC_Os01g68269	7276	5562	7881	1728	2899	2813	145.539	87.7204	150.109	32.6857	52.4083	35.5467	2.66194e-11	-1.76073	down
LOC_Os01g68300	381893	308979	333576	62373	77331	97306	18942.6	12084.6	15754.8	2926.4	3467.13	3048.83	1.52783e-40	-2.38611	down
LOC_Os01g68720	0	0	0	91	113	137	0	0	0	1.73246	2.04565	1.7415	3.57351e-08	9.01525	up
LOC_Os01g68730	0	0	0	41	83	66	0	0	0	0.773851	1.51936	0.845935	2.53754e-05	8.17057	up
LOC_Os01g68770	5180	3897	2760	7471	15429	10948	84.2101	49.9484	42.7253	114.877	226.736	112.429	0.000184892	1.25814	up
LOC_Os01g68820	0	0	0	150	409	194	0	0	0	3.75581	9.77187	3.23546	1.28093e-11	10.1758	up
LOC_Os01g69010	2067	1528	1302	0	0	0	36.7048	21.3939	22.0081	0	0	0	1.10042e-25	-13.3642	down
LOC_Os01g69050	2379	2371	1652	792	1294	1450	35.9636	28.218	23.3328	9.19729	17.6684	11.2536	1.46867e-05	-1.12401	down
LOC_Os01g69070	11752	8226	10455	2353	2681	3468	249.636	137.78	211.467	47.2604	51.4641	46.5265	1.1001e-19	-2.11748	down
LOC_Os01g69100	2063	1814	2137	552	786	1051	48.9889	33.9664	48.3019	12.3903	16.8602	15.7522	1.58859e-10	-1.6225	down
LOC_Os01g69120	295	654	156	1812	1933	2695	4.40824	7.59734	2.23243	25.8622	25.9989	25.6834	1.7975e-07	2.35013	up
LOC_Os01g69279	249	263	269	1770	2105	2909	2.82954	2.37865	2.90919	19.0458	21.7117	20.9088	2.55709e-40	2.85019	up
LOC_Os01g69950	2506	3946	2542	7925	8715	12220	38.4557	47.7494	37.1424	115.05	120.906	118.479	4.22504e-16	1.44509	up
LOC_Os01g69960	279	224	166	49	26	74	5.67826	3.58595	3.20215	0.937404	0.478703	0.945031	0.000171004	-2.43567	down
LOC_Os01g70130	1939	2271	1555	4407	4274	6371	24.1699	22.0622	18.8701	54.7816	50.2413	51.9442	6.30829e-09	1.14054	up
LOC_Os01g70260	1708	1063	862	120	117	160	17.9877	8.82658	8.64339	1.19042	1.11427	1.06219	2.13721e-19	-3.45873	down
LOC_Os01g70400	75	331	250	746	1052	1187	1.4397	5.044	4.59767	13.6477	18.4048	14.509	0.00023008	1.96781	up
LOC_Os01g70470	6042	8825	6560	3472	3476	5141	132.242	152.316	136.719	71.8814	68.7665	71.075	3.75759e-10	-1.0664	down
LOC_Os01g70710	6658	6904	7654	1274	1979	2044	107.992	90.6458	123.28	21.5358	30.6223	23.3096	1.02164e-31	-2.26918	down
LOC_Os01g70730	1357	1124	1068	402	407	761	45.2344	29.5436	33.895	12.6703	12.2581	16.0186	3.50986e-06	-1.46823	down
LOC_Os01g70770	164	264	146	945	664	1080	3.82863	4.86161	3.2383	20.8863	14.017	15.9457	9.12077e-08	2.02405	up
LOC_Os01g70780	511	334	238	786	1486	1079	8.94307	4.5984	3.95781	13.0046	23.5063	11.9247	0.00265914	1.37094	up
LOC_Os01g70790	2286	4509	5737	8894	10550	12759	45.1853	70.283	107.989	166.308	188.508	159.329	0.000812501	1.11302	up
LOC_Os01g70850	73	88	43	3631	3652	5185	1.71638	1.73325	1.06079	88.7644	86.7939	84.4875	7.60591e-106	5.6972	up
LOC_Os01g71094	230	170	390	90	35	65	4.84461	2.83028	7.83068	1.78551	0.666764	0.857294	0.00214683	-2.27493	down
LOC_Os01g71100	456	267	151	32	62	8	3.85293	1.77612	1.21167	0.255758	0.473227	0.0427	0.000358826	-3.27842	down
LOC_Os01g71106	702	636	490	204	248	223	4.77488	3.40782	3.17324	1.31054	1.52081	0.955055	3.85383e-06	-1.66802	down
LOC_Os01g71310	4184	5725	5924	1641	1914	2348	52.9254	57.1022	71.3465	19.6318	21.8833	18.7611	2.1136e-18	-1.67258	down
LOC_Os01g71320	1992	2519	2373	1058	1197	1603	26.0435	25.9694	29.5404	13.0749	14.1453	13.2385	3.64243e-09	-1.08946	down
LOC_Os01g71670	83	99	63	0	0	0	1.83873	1.73495	1.32636	0	0	0	1.25162e-07	-9.01794	down
LOC_Os01g71810	7	0	0	93	226	169	0.168457	0	0	2.17453	5.08359	2.65491	4.94502e-05	5.78843	up
LOC_Os01g71820	0	0	0	157	311	269	0	0	0	3.63001	6.88605	4.16962	2.89564e-12	10.1207	up
LOC_Os01g71830	0	0	0	725	2021	1064	0	0	0	17.1684	45.7505	16.8239	5.37422e-21	12.5066	up
LOC_Os01g72009	10399	5917	7430	2927	3159	3785	481.018	215.804	327.268	128.055	132.067	110.579	1.26514e-07	-1.53796	down
LOC_Os01g72150	16	16	0	124	291	167	0.548145	0.42282	0	4.18935	9.3809	3.75791	0.000859365	3.97583	up
LOC_Os01g72205	410	1041	414	1543	1255	2202	16.8113	33.7193	16.1942	59.9622	46.6056	57.1431	0.00336808	1.22414	up
LOC_Os01g72250	523	327	244	93	192	125	9.22278	4.55043	4.09221	1.53815	3.06545	1.38689	0.00405218	-1.67519	down
LOC_Os01g72420	1724	1699	1202	694	964	929	20.1381	15.6489	13.3689	7.66601	10.1715	6.85162	4.74085e-05	-1.0802	down
LOC_Os01g72520	692	811	673	324	391	415	10.6892	9.87324	9.89255	4.73079	5.45997	4.04237	8.56907e-06	-1.18237	down
LOC_Os01g72570	5625	8276	10210	2238	2954	3037	71.9856	82.6538	121.771	27.9712	32.7564	25.3869	1.38161e-12	-1.79868	down
LOC_Os01g72800	360	1101	596	3193	3329	4844	8.07878	19.4807	12.7295	67.8203	67.5706	68.7144	9.16093e-11	2.25734	up
LOC_Os01g72834	2666	2509	2137	632	1128	973	31.1052	23.0781	23.7356	6.97339	11.8861	7.17122	9.68976e-11	-1.67802	down
LOC_Os01g72900	319	399	278	1461	2283	1907	16.845	16.6435	13.9897	73.0827	109.168	63.7034	4.11769e-18	2.27429	up
LOC_Os01g72950	616	1064	366	2039	1249	3270	21.536	29.3562	12.1785	67.4937	39.512	72.2964	0.00130298	1.4558	up
LOC_Os01g72980	928	959	1006	2533	2152	3309	10.319	8.41395	10.6566	26.663	21.6494	23.2634	4.47603e-07	1.21611	up
LOC_Os01g72990	1953	2291	2067	593	781	838	14.7719	13.669	14.8901	4.23823	5.33523	4.00437	7.88851e-22	-1.76002	down
LOC_Os01g73000	494	942	736	2237	4387	3439	6.80509	10.1845	9.60944	29.0158	54.3923	29.7993	9.12952e-11	1.98022	up
LOC_Os01g73110	16	7	0	223	355	208	0.424711	0.145118	0	5.58554	8.51766	3.47382	5.65358e-06	4.86509	up
LOC_Os01g73160	142	183	155	323	403	500	7.91811	8.03872	8.22732	17.0619	20.3547	17.6627	0.00273334	1.10145	up
LOC_Os01g73234	829	1625	672	2251	2433	3242	30.6064	47.4426	23.6211	78.1946	80.6375	75.1937	0.000477754	1.13367	up
LOC_Os01g73250	142919	108796	150353	25606	29216	37386	3233.46	1938.24	3230.51	546.048	595.758	532.369	3.14103e-29	-2.40082	down
LOC_Os01g73310	114	249	114	350	865	533	2.10697	3.64002	2.00729	6.14957	14.5236	6.25422	0.00201691	1.66753	up
LOC_Os01g73500	891	1876	1416	3554	4566	5175	23.7537	38.8354	35.6225	88.7384	109.406	86.4625	2.3472e-08	1.44167	up
LOC_Os01g73540	16	0	12	145	192	275	0.600303	0	0.43847	5.2482	6.6521	6.66293	0.000496814	4.08943	up
LOC_Os01g73560	454	1017	539	1393	1608	1942	7.5678	13.371	8.55436	21.9774	24.2451	20.4714	0.000842607	1.08974	up
LOC_Os01g73630	86	61	37	0	0	0	2.16131	1.19631	0.865852	0	0	0	4.60394e-06	-8.62554	down
LOC_Os01g73780	75	48	42	217	335	321	3.15501	1.58815	1.67952	8.61785	12.7312	8.52862	0.000144297	2.13451	up
LOC_Os01g73940	50992	33068	50831	14308	12542	23013	2646.63	1353.32	2512.11	702.427	588.368	754.489	1.07729e-09	-1.73113	down
LOC_Os01g73950	16	90	109	361	461	438	0.236898	0.964941	1.3601	4.52679	5.48683	3.67418	0.00201241	2.33479	up
LOC_Os01g73990	530	198	442	1076	1723	1475	16.5359	4.86286	13.1213	31.739	48.5804	29.0648	0.00141509	1.57444	up
LOC_Os01g74040	148	400	407	1507	1761	1451	2.92574	6.23495	7.65697	28.2092	31.4981	18.1368	1.508e-06	2.10798	up
LOC_Os01g74152	315	183	200	0	0	0	7.19946	3.28845	4.3428	0	0	0	2.63295e-13	-10.5667	down
LOC_Os01g74190	288	471	510	2239	2331	3214	5.65588	7.31264	9.56745	41.7293	41.5055	40.0002	9.51189e-18	2.36963	up
LOC_Os01g74250	1431	1589	1167	526	492	748	27.6203	24.1845	21.4565	9.59338	8.57671	9.12258	1.14784e-09	-1.49199	down
LOC_Os01g74300	11937	5982	13684	4651	3616	7004	432.848	171.029	472.474	159.531	118.525	160.436	0.000545513	-1.35281	down
LOC_Os01g74450	17248	34406	23128	8308	6298	11686	369.764	581.617	472.112	168.467	122.03	158.249	2.34414e-11	-1.73146	down
LOC_Os01g74470	747	694	649	207	273	303	4.34539	3.18114	3.59574	1.13547	1.43165	1.11227	1.40954e-08	-1.67559	down
LOC_Os02g01010	462	612	364	244	314	271	6.44093	6.72557	4.83718	3.21239	3.95377	2.38109	0.00965209	-1.00542	down
LOC_Os02g01210	107	234	212	488	497	677	1.74701	3.03331	3.30565	7.57549	7.37455	7.02734	0.002225	1.35719	up
LOC_Os02g01440	257	608	288	1471	1482	2264	3.80924	7.1205	4.07445	20.6805	19.9007	21.2521	1.65553e-08	1.96388	up
LOC_Os02g01710	377	384	240	108	110	127	3.83695	3.38669	2.53756	1.03891	1.38834	0.815144	7.30111e-05	-1.76496	down
LOC_Os02g01790	499	678	588	239	236	386	4.70777	5.1309	5.34283	2.12584	2.00614	2.2979	5.59572e-05	-1.29219	down
LOC_Os02g01920	1223	2008	1290	671	522	811	31.3301	40.5497	31.4668	16.255	12.079	13.1172	2.01228e-06	-1.38666	down
LOC_Os02g01940	552	199	206	112	104	108	5.55978	1.58212	1.97192	1.06097	0.941705	0.685766	0.00790167	-1.81979	down
LOC_Os02g02240	236	212	302	491	681	699	4.88684	3.4589	5.96402	9.63329	12.7627	9.16092	0.00748117	1.05109	up
LOC_Os02g02320	1324	953	703	461	376	576	22.5377	12.7947	11.3963	7.41029	5.77858	6.19353	0.000695778	-1.32756	down
LOC_Os02g02360	548	594	471	1153	1399	1841	8.04252	6.87115	6.5724	16.0063	18.565	17.072	7.98023e-08	1.18697	up
LOC_Os02g02390	675	1366	846	5670	7018	7202	7.45105	11.8915	8.8837	59.2123	70.0292	50.2276	6.19288e-28	2.57622	up
LOC_Os02g02520	1715	2367	2001	5433	6386	8195	34.8136	37.8794	38.6622	104.312	117.167	105.083	7.26071e-24	1.47087	up
LOC_Os02g02590	99	103	35	508	402	858	1.53266	1.26166	0.514245	7.47839	5.648	8.43908	1.77378e-06	2.64591	up
LOC_Os02g02770	284	210	177	794	985	1155	3.53177	2.06142	2.0942	9.33996	11.0857	9.08115	5.209e-08	1.86423	up
LOC_Os02g02830	24817	20104	24630	5082	8143	7751	903.041	575.083	862.722	177.266	271.134	181.155	8.99941e-20	-2.00202	down
LOC_Os02g02840	1876	1627	1505	639	509	1176	39.5618	27.0562	30.2157	12.7428	9.69895	15.6637	2.73155e-05	-1.39735	down
LOC_Os02g02880	1579	2086	1257	524	760	683	22.3787	23.3123	16.9564	7.01582	9.7284	6.11376	3.56725e-09	-1.54733	down
LOC_Os02g02890	180314	180958	201348	81568	99895	101938	5052.71	3998.34	5372.33	2161.98	2530.22	1804.39	3.61892e-13	-1.23674	down
LOC_Os02g02910	1344	2206	1680	608	815	840	16.3533	21.2524	19.5375	7.00284	8.96755	6.45887	7.76968e-10	-1.43781	down
LOC_Os02g02930	4701	3793	1949	994	1765	1707	64.9816	41.3406	25.6449	12.9931	22.0466	14.8989	4.33723e-05	-1.48937	down
LOC_Os02g03010	961	1843	1320	2965	3442	5158	20.9717	31.7378	27.4491	61.2515	67.9445	71.1569	5.03994e-07	1.24193	up
LOC_Os02g03050	278	426	304	887	1151	1357	4.36768	5.27229	4.54902	13.1791	16.3477	13.4696	2.58145e-09	1.51244	up
LOC_Os02g03250	116	412	230	833	757	1319	2.91349	8.20814	5.53485	19.918	17.3047	21.0749	0.000369582	1.72796	up
LOC_Os02g03294	189	391	550	95	58	188	5.46701	8.95535	15.2176	2.59384	1.51511	3.4424	0.00227841	-2.02025	down
LOC_Os02g03310	97	315	526	0	0	0	2.11065	5.43735	10.9686	0	0	0	4.61513e-13	-10.9693	down
LOC_Os02g03440	209	278	307	556	727	854	14.8192	15.5229	20.6797	37.279	46.5561	38.2176	0.000455244	1.1708	up
LOC_Os02g03540	317	352	702	1265	1016	1696	6.5718	5.74729	13.849	24.8054	19.0434	22.216	0.00620132	1.26533	up
LOC_Os02g03580	219	466	329	953	1308	1334	3.82151	5.38715	4.58399	13.6976	19.7508	12.829	1.00995e-06	1.6057	up
LOC_Os02g03640	586	399	778	145	278	229	7.84873	4.21361	9.92779	1.82635	3.35966	1.93691	0.000393951	-1.72415	down
LOC_Os02g03700	2594	1720	1179	352	329	530	29.1509	15.2427	12.6192	3.7365	3.33683	3.76273	3.66255e-11	-2.45282	down
LOC_Os02g03710	3326	6241	4982	1531	1438	2103	151.053	223.536	215.447	65.7465	59.0191	60.3356	3.01513e-13	-1.74851	down
LOC_Os02g03950	1035	585	904	340	401	564	19.1805	8.68088	14.6147	6.1054	6.11463	6.76347	0.00205559	-1.25039	down
LOC_Os02g03960	7449	6189	6019	1532	2303	2120	127.405	83.4679	98.0173	24.7735	35.6067	22.9018	2.61021e-19	-1.98108	down
LOC_Os02g04100	1574	2161	1918	3892	4641	5860	39.6147	42.8773	45.9531	92.6509	105.585	93.1714	9.41792e-12	1.09959	up
LOC_Os02g04130	509	1192	1508	2947	3505	4431	14.229	26.3023	40.1769	78.0385	88.6758	78.3461	0.000111939	1.51219	up
LOC_Os02g04160	809	965	541	2534	1286	3598	26.4494	25.0711	16.8407	78.4138	37.9883	74.355	0.00039087	1.44018	up
LOC_Os02g04170	1997	2292	2218	804	1022	1137	23.5281	21.7776	24.9567	8.97783	10.724	8.48316	6.20714e-14	-1.38545	down
LOC_Os02g04230	7504	6564	5040	912	745	1322	107.767	74.3116	68.9125	12.4757	9.72143	11.989	7.57684e-32	-2.94075	down
LOC_Os02g04460	497	1162	732	6779	8434	10415	15.0643	27.7801	21.1139	194.46	231.203	199.523	1.31133e-36	3.1997	up
LOC_Os02g04500	0	0	0	86	216	54	0	0	0	1.40306	3.4021	0.59512	2.23727e-07	9.13468	up
LOC_Os02g04530	51	229	188	14	30	32	0.360675	1.28933	1.28241	0.093639	0.191013	0.143086	0.000793674	-2.86718	down
LOC_Os02g04550	5	19	26	98	184	160	0.4247	1.48206	2.44787	9.16724	16.5365	10.0602	0.00154977	2.89429	up
LOC_Os02g04810	2352	1467	990	444	432	674	17.6645	8.68295	7.07907	3.14927	2.92669	3.19729	1.71273e-06	-1.90774	down
LOC_Os02g04840	829	684	695	1556	4375	2123	6.10029	3.96993	4.872	10.8353	29.1099	9.87144	0.000148789	1.61285	up
LOC_Os02g04970	334	383	354	854	971	1090	2.05602	1.85965	2.07798	4.98473	5.41336	4.24891	2.41525e-06	1.20447	up
LOC_Os02g05250	62	87	60	6	0	7	4.30452	4.74443	3.93383	0.353385	0	0.27226	0.00183476	-4.23131	down
LOC_Os02g05340	4073	5438	4169	11885	14827	18091	36.7261	38.6387	35.7699	101.316	120.784	102.984	6.94521e-34	1.46587	up
LOC_Os02g05470	19	151	56	556	695	833	0.236927	1.51751	0.676712	6.73604	8.04677	6.75723	6.13087e-06	3.03377	up
LOC_Os02g05610	5	0	0	308	386	310	0.047968	0	0	3.48388	4.17585	2.3456	9.92737e-13	7.39096	up
LOC_Os02g05710	2914	3385	3256	1636	1262	2411	42.5418	38.9597	45.2602	22.5896	16.652	22.2274	1.35545e-05	-1.1053	down
LOC_Os02g05890	59	45	37	756	467	1172	1.44204	0.87414	0.86478	17.6935	10.4369	18.3164	4.86995e-16	3.81306	up
LOC_Os02g05920	152	280	352	66	13	113	1.26911	1.84579	2.80516	0.519172	0.094577	0.593721	0.00881054	-2.30953	down
LOC_Os02g05930	666	859	1096	317	509	537	5.01136	5.09165	7.84917	2.25262	3.46066	2.55185	0.000566358	-1.2134	down
LOC_Os02g06140	745	1653	2183	361	662	516	4.80343	8.4111	13.411	2.20191	3.86079	2.10221	6.14291e-05	-1.81808	down
LOC_Os02g06180	648	905	1102	277	674	409	9.0501	9.97379	14.6632	3.66404	8.51791	3.60843	0.00814244	-1.21596	down
LOC_Os02g06370	368	359	449	975	1078	1545	9.08024	6.9935	10.5674	22.7999	24.1053	24.1435	4.52854e-06	1.33913	up
LOC_Os02g06830	809	307	432	133	163	217	6.80094	2.06957	3.40988	1.03852	1.21883	1.13435	0.000551408	-1.90009	down
LOC_Os02g07110	11	31	5	176	133	244	0.369123	0.870706	0.168872	5.981	4.32984	5.54703	0.000100648	3.37846	up
LOC_Os02g07160	1279	2073	1396	7060	9811	11055	19.2901	24.6618	20.0461	100.757	133.806	105.364	2.80686e-39	2.31938	up
LOC_Os02g07170	0	0	8	381	692	570	0	0	0.225152	10.626	18.4696	10.6358	2.79826e-14	7.38392	up
LOC_Os02g07220	77	254	84	319	562	515	2.29454	5.97141	2.36617	8.98596	15.1387	9.69791	0.00988346	1.56016	up
LOC_Os02g07230	792	1039	1107	3941	3340	5657	15.705	16.3466	20.9929	73.8831	59.9774	70.8344	9.85898e-15	1.88508	up
LOC_Os02g07410	1332	1044	1295	404	651	612	33.7374	20.6307	31.2398	9.64191	14.8974	9.71431	6.30773e-06	-1.41186	down
LOC_Os02g07480	958	918	869	111	227	222	14.6393	11.0652	12.6479	1.60448	3.12408	2.14076	1.00731e-14	-2.57261	down
LOC_Os02g07740	70	246	173	552	322	863	1.25523	3.48691	2.94945	9.39275	5.23233	9.80873	0.00920628	1.60377	up
LOC_Os02g07820	3123	2448	2863	415	1164	703	60.6169	37.4592	52.9218	7.60599	20.4232	8.61673	1.55165e-08	-2.1602	down
LOC_Os02g07830	2423	1823	1602	597	766	990	42.2215	25.0514	26.5832	9.83495	12.0575	10.8912	1.07877e-08	-1.59079	down
LOC_Os02g07840	852	882	1086	294	478	419	18.9104	15.3704	22.685	6.09936	9.46401	5.79914	3.52178e-06	-1.50302	down
LOC_Os02g07960	764	608	359	190	356	227	4.13815	2.5957	1.8474	0.969821	1.73954	0.7762	0.00550054	-1.39993	down
LOC_Os02g08010	2994	3812	1981	1241	1637	1959	37.2254	37.372	23.4567	14.5959	18.3915	15.3818	1.47834e-05	-1.10076	down
LOC_Os02g08150	2608	3514	2155	1341	1046	2382	52.8222	56.1277	41.5533	25.6982	19.1414	30.4726	0.000620019	-1.05471	down
LOC_Os02g08260	352	991	561	2051	2086	2451	9.0547	20.1429	13.7763	50.0295	48.6266	39.9388	8.60786e-06	1.60123	up
LOC_Os02g08270	36	82	39	2	0	2	0.792307	1.42855	0.82617	0.040347	0	0.026944	0.000307307	-5.48454	down
LOC_Os02g08360	2931	3089	1765	1149	1043	1396	24.0053	19.9473	13.764	8.90126	7.72103	7.22253	1.54482e-06	-1.34435	down
LOC_Os02g08380	696	972	727	3234	2724	5016	22.3499	24.618	22.2253	98.2815	79.1008	101.82	1.58057e-16	1.94724	up
LOC_Os02g08490	2505	2465	2562	4798	7925	6886	22.8359	17.719	22.2392	41.3776	65.3081	39.6587	4.12516e-07	1.12375	up
LOC_Os02g09140	762	883	446	1444	1583	1911	23.8363	21.7878	13.2765	42.7376	44.7703	37.7842	0.00124632	1.01206	up
LOC_Os02g09310	0	0	0	85	143	104	0	0	0	1.68402	2.71386	1.37851	6.33656e-08	8.9966	up
LOC_Os02g09590	1027	2087	1202	5225	5045	8471	36.5516	58.5963	40.7473	176.037	162.411	190.602	3.66735e-13	1.88756	up
LOC_Os02g09720	877	751	656	243	273	344	5.66247	3.82213	4.035	1.48051	1.5921	1.40307	5.76012e-08	-1.66776	down
LOC_Os02g10120	1918	4796	2716	429	402	637	17.9689	35.4298	24.2298	3.80134	3.39703	3.76811	2.34108e-20	-2.89784	down
LOC_Os02g10230	948	507	563	237	173	465	21.3189	8.98243	12.0519	5.04122	3.51554	6.60586	0.00342188	-1.52349	down
LOC_Os02g10400	39	25	9	133	151	177	0.793836	0.410269	0.168415	2.61912	2.84538	2.33132	0.00492555	2.40864	up
LOC_Os02g10440	1103	693	467	291	280	458	14.9427	7.40672	6.02322	3.72697	3.4294	3.92064	0.00233242	-1.4146	down
LOC_Os02g10480	196	177	387	1266	2112	1845	3.99465	3.03458	6.13	22.638	36.7471	22.055	4.15689e-09	2.50044	up
LOC_Os02g10510	1189	851	892	2840	4106	4055	20.4253	11.5184	14.5782	46.1447	63.7584	44.0051	6.64023e-10	1.64011	up
LOC_Os02g10630	40	274	56	0	0	0	0.302763	1.64614	0.400381	0	0	0	1.05543e-07	-9.51769	down
LOC_Os02g10660	935	642	696	261	117	307	12.5741	6.79966	8.90965	3.31477	1.41864	2.60312	6.2498e-05	-1.98536	down
LOC_Os02g10700	13797	11749	7219	1852	1976	2417	133.361	89.5466	66.4428	16.9303	17.2577	14.7566	8.08388e-25	-2.63524	down
LOC_Os02g10730	1021	2287	1095	636	521	843	31.885	56.3267	32.5508	18.7922	14.7104	16.6154	0.000229436	-1.33973	down
LOC_Os02g10740	537	539	540	162	122	277	5.53722	4.38454	5.30214	1.57395	1.12926	1.8016	9.64746e-06	-1.80523	down
LOC_Os02g10810	217	188	454	840	923	1434	7.52689	5.13009	15.008	27.5623	28.9586	31.4408	0.00111679	1.59271	up
LOC_Os02g10860	269	713	367	1531	2235	2218	7.50029	15.6804	9.72688	40.3863	56.3313	39.0633	3.80759e-08	1.94507	up
LOC_Os02g10920	2598	3302	2416	1245	730	1872	75.4882	75.2293	64.8769	33.1404	18.708	33.2439	4.60322e-05	-1.36246	down
LOC_Os02g11030	401	373	681	1242	855	1936	10.0278	7.33225	16.2159	29.4021	19.3317	32.1807	0.00952534	1.18177	up
LOC_Os02g11050	3800	3333	3178	9017	10384	13220	64.851	44.8484	51.6418	145.55	160.172	142.516	3.23368e-15	1.39866	up
LOC_Os02g11720	37	67	43	0	0	0	0.78931	1.12501	0.85998	0	0	0	3.14186e-05	-8.26613	down
LOC_Os02g11790	185	233	205	58	87	90	3.64667	3.62166	3.85995	1.07531	1.5534	1.12057	0.000740411	-1.65791	down
LOC_Os02g12310	0	0	0	88	274	223	0	0	0	2.21605	6.60463	3.75981	2.6839e-10	9.76421	up
LOC_Os02g12350	68	10	15	333	479	390	0.987192	0.109731	0.201753	4.6309	6.37287	3.6216	7.45993e-05	3.39487	up
LOC_Os02g12680	0	8	0	604	1989	1009	0	0.109245	0	10.0247	31.5498	11.1768	4.01097e-07	8.70942	up
LOC_Os02g12760	189	526	331	769	904	1090	5.26817	11.5737	8.79641	20.2833	22.7906	19.2214	0.00433653	1.19108	up
LOC_Os02g12939	0	11	0	96	72	127	0	0.067199	0	0.698239	0.49945	0.620883	0.0066435	4.65338	up
LOC_Os02g13150	906	1254	839	372	391	511	16.4195	17.9153	14.4789	6.37901	6.39744	5.84429	6.0612e-09	-1.46715	down
LOC_Os02g13300	5420	5235	4125	1961	3022	2785	104.278	79.408	75.5711	35.6837	52.5456	33.8382	5.60993e-08	-1.17786	down
LOC_Os02g13350	45373	32847	36084	8465	11105	12176	1179.52	673.298	893.187	208.15	260.928	199.931	1.84231e-23	-2.11831	down
LOC_Os02g13370	57	114	91	294	246	485	1.00857	1.58506	1.5242	4.91986	3.94023	5.42463	0.000964771	1.72064	up
LOC_Os02g13510	2076	1337	828	476	792	620	15.4454	7.8439	5.867	3.34377	5.32179	2.91312	0.0012474	-1.42149	down
LOC_Os02g13520	518	274	453	12	70	18	10.2056	4.24255	8.49109	0.218693	1.23823	0.219071	5.10364e-07	-3.91539	down
LOC_Os02g13780	336	332	106	0	0	0	3.22946	2.51839	0.969842	0	0	0	6.19706e-13	-10.6723	down
LOC_Os02g13950	934	890	411	169	124	286	13.4945	10.1424	5.64528	2.30716	1.60753	2.61001	3.48536e-06	-2.21131	down
LOC_Os02g14059	356	576	719	1368	1554	2121	10.9405	13.8499	21.2184	40.1144	43.4272	41.533	6.69816e-05	1.35124	up
LOC_Os02g14730	543	589	450	244	142	361	5.72579	4.89157	4.51359	2.43256	1.35099	2.40364	0.00352159	-1.33806	down
LOC_Os02g14760	4335	3315	1883	1338	1462	1873	78.3496	47.009	32.419	22.947	24.0654	21.4207	0.000172822	-1.28238	down
LOC_Os02g14840	5983	5623	6347	1384	1425	1783	77.1342	57.1584	77.9151	16.8709	16.5974	14.5196	9.4268e-31	-2.22053	down
LOC_Os02g14929	117	120	197	455	762	651	1.74806	1.41888	2.80938	6.45129	10.3245	6.16524	5.41799e-05	1.83824	up
LOC_Os02g15280	5	46	17	411	167	673	0.320148	2.30962	1.02064	25.088	9.70185	27.4131	2.58855e-06	4.01025	up
LOC_Os02g15290	36	4	28	241	233	355	1.34554	0.097331	1.01888	8.70533	8.07158	8.59399	0.000263387	3.27985	up
LOC_Os02g15540	707	1391	564	341	258	373	22.1929	34.4552	16.8542	10.1354	7.31245	7.3908	0.000102561	-1.63543	down
LOC_Os02g15560	1536	1543	848	635	534	885	20.8346	16.5029	10.9553	8.14929	6.54777	7.58436	0.000766957	-1.17721	down
LOC_Os02g15610	181	188	123	499	422	723	6.27909	5.14411	4.06218	16.409	13.2525	15.8808	0.000221443	1.49176	up
LOC_Os02g15660	911	2190	1171	5520	7082	7912	8.84346	16.7711	10.8304	50.729	62.1948	48.5552	9.18591e-14	2.05561	up
LOC_Os02g15820	0	0	0	34	57	72	0	0	0	0.298776	0.492305	0.433185	0.000101205	7.92218	up
LOC_Os02g15885	21	17	84	342	93	472	0.32899	0.210171	1.27082	5.1479	1.33518	4.74542	0.00929425	2.5886	up
LOC_Os02g15900	531	812	401	5824	5034	8727	14.8385	17.9199	10.6865	154.211	127.377	154.317	4.62115e-36	3.25955	up
LOC_Os02g15950	366	485	249	140	105	231	3.46112	3.61914	2.24371	1.25391	0.89907	1.37904	0.00343347	-1.45583	down
LOC_Os02g16709	330	70	200	662	960	1231	6.90057	1.14086	3.98705	13.1225	18.1895	16.2936	0.00271722	1.9117	up
LOC_Os02g17350	2266	4046	3073	1347	1620	2018	25.7295	37.1159	33.6936	14.8068	17.0105	14.8209	1.90476e-07	-1.14747	down
LOC_Os02g17360	99	320	277	1910	2502	2767	1.09371	2.76394	2.91092	19.7757	24.9599	19.3103	2.93005e-15	3.14407	up
LOC_Os02g17380	362	228	367	693	837	1035	10.4886	5.20476	10.1355	19.0115	21.9488	18.9569	0.00468135	1.1368	up
LOC_Os02g17680	511	684	461	164	310	307	7.26424	7.67225	6.24412	2.20576	3.9857	2.75595	0.00023752	-1.33903	down
LOC_Os02g17850	605	650	807	1175	2097	1979	20.688	17.5195	26.2827	38.0155	64.8357	42.7631	0.00044391	1.07649	up
LOC_Os02g17940	81	194	130	658	931	964	1.35669	2.57509	2.0816	10.5862	14.3184	10.3792	2.35475e-10	2.43638	up
LOC_Os02g18180	116	71	98	223	532	294	1.27143	0.616526	1.03094	2.32855	5.30384	2.04673	0.00978204	1.6124	up
LOC_Os02g18320	1593	1047	671	387	497	570	19.568	10.1329	7.83775	4.49429	5.5179	4.42144	0.000453761	-1.45325	down
LOC_Os02g18370	336	653	470	219	81	282	2.77022	4.24569	3.6873	1.70277	0.60146	1.46843	0.00959829	-1.54577	down
LOC_Os02g18550	2032	2191	2049	4061	5727	6563	49.7713	42.3122	47.7892	94.0988	126.804	101.555	5.04774e-12	1.11953	up
LOC_Os02g18630	8	19	13	135	126	171	0.154243	0.299978	0.236247	2.62431	2.35381	2.23268	1.62899e-05	3.21996	up
LOC_Os02g18640	48	89	103	259	240	482	0.943788	1.37935	1.93298	4.83397	4.28688	6.01304	0.00215857	1.7565	up
LOC_Os02g19200	445	629	545	247	351	247	2.86344	3.19616	3.34583	1.50616	2.04368	1.00351	0.00356131	-1.1496	down
LOC_Os02g19440	235	387	153	599	799	822	5.03817	6.44268	3.02398	12.0907	15.4504	11.0966	0.00177019	1.30887	up
LOC_Os02g19629	15	23	9	134	285	162	0.525316	0.644078	0.315693	4.65646	10.0731	3.749	4.69899e-06	3.42387	up
LOC_Os02g19890	503	719	319	212	167	385	3.86011	2.94993	1.7127	1.04129	1.17379	1.26468	0.00952856	-1.2626	down
LOC_Os02g20310	925	910	1039	1802	2431	3080	26.8292	20.815	28.6868	49.4418	63.7458	56.4554	2.70545e-06	1.07049	up
LOC_Os02g20490	214	439	157	832	1194	1368	4.89229	7.92506	3.4116	18.0068	24.7057	19.7867	5.13824e-06	1.85332	up
LOC_Os02g20500	0	0	0	42	222	70	0	0	0	0.913313	4.62691	1.01681	8.79231e-07	8.99378	up
LOC_Os02g20850	0	0	0	49	48	77	0	0	0	1.53169	1.44597	1.61434	4.90057e-05	8.03821	up
LOC_Os02g20860	71	187	194	476	556	540	1.85167	3.87052	4.75918	11.877	13.236	8.99664	0.00278102	1.58538	up
LOC_Os02g20930	1544	1595	1567	3622	4647	5106	20.7905	16.9313	20.0851	46.1274	56.5578	43.4306	1.42311e-13	1.25332	up
LOC_Os02g20950	1043	1377	725	468	554	655	13.516	14.0722	8.94924	5.73724	6.48582	5.35961	0.000164185	-1.13525	down
LOC_Os02g21009	323	1657	802	240	260	286	3.88862	21.7916	12.7328	2.72539	3.90877	2.17583	0.000356122	-1.99102	down
LOC_Os02g21269	1009	847	525	327	497	422	23.8401	15.7692	11.8237	7.33003	10.3932	6.32393	0.00350555	-1.17644	down
LOC_Os02g21520	111	218	141	501	500	817	2.7338	4.2577	3.32227	11.7341	11.1895	12.784	1.21292e-05	1.71419	up
LOC_Os02g21630	137	387	282	761	598	1089	2.58694	5.79748	5.10025	13.677	10.2652	13.0704	0.00345679	1.38312	up
LOC_Os02g21750	1344	1137	841	200	191	287	14.698	9.79816	8.75425	2.06694	1.88462	1.9766	1.56059e-15	-2.55064	down
LOC_Os02g21870	258	377	199	62	150	73	18.8948	21.7924	13.9204	4.24122	9.94123	3.37279	0.00455835	-1.75654	down
LOC_Os02g21925	69	233	299	23	2	1	4.53925	12.0721	18.6823	1.41466	0.085963	0.00793	0.000511757	-4.54076	down
LOC_Os02g22070	113	358	208	613	880	815	3.13901	7.86036	5.50851	16.1711	22.1821	14.3583	0.000917385	1.56838	up
LOC_Os02g22130	662	913	1053	2456	2532	3703	12.2777	13.3572	18.5994	43.0999	42.4639	43.3992	1.30595e-08	1.46692	up
LOC_Os02g22260	1182	1661	734	4262	4043	6027	26.9678	29.6668	15.8265	91.9596	82.2047	86.849	3.32453e-10	1.7791	up
LOC_Os02g23960	184	329	137	20	22	38	12.7967	18.1141	9.11853	1.30254	1.35596	1.66994	1.25162e-07	-3.25929	down
LOC_Os02g24354	1839	2082	1980	4318	5264	5771	30.2096	26.9692	30.9846	67.1259	78.1864	59.9085	5.42383e-13	1.13423	up
LOC_Os02g24598	144	236	192	48	55	127	6.25452	8.08616	7.93745	1.97729	2.16643	3.47636	0.0094743	-1.60954	down
LOC_Os02g25080	796	812	538	79	350	58	18.422	14.8152	11.8655	1.72767	7.31638	0.844918	0.00164471	-2.34781	down
LOC_Os02g25780	138	68	57	776	1397	1060	3.80158	1.46549	1.47626	20.2805	34.9064	18.5109	4.92864e-12	3.34941	up
LOC_Os02g25900	1940	2239	1858	768	1718	988	14.4171	13.1234	13.1498	5.39809	11.5408	4.63764	0.0041459	-1.03196	down
LOC_Os02g26210	941	2088	1316	177	92	205	23.4285	41.0337	31.2154	4.15251	2.0576	3.21659	1.31137e-16	-3.39547	down
LOC_Os02g26349	464	507	470	183	248	238	9.66562	8.08251	9.26262	3.60096	4.60887	3.03264	5.40401e-05	-1.35023	down
LOC_Os02g26430	31	62	93	312	426	372	0.868033	1.39734	2.54442	8.52536	11.1329	6.79688	9.66027e-05	2.33987	up
LOC_Os02g26700	26510	33677	14545	10511	9446	16622	560.042	549.597	286.552	207.377	176.213	219.164	1.2287e-05	-1.26975	down
LOC_Os02g27070	65	138	117	351	416	483	0.624181	1.04613	1.17389	3.4938	3.67907	3.215	0.000146115	1.7386	up
LOC_Os02g27490	1350	2163	1492	578	772	1109	22.5677	28.3954	23.6912	8.23143	11.6734	11.4153	1.81957e-07	-1.28253	down
LOC_Os02g27594	1942	1963	1823	1052	513	1476	39.7024	31.8214	38.9798	22.2019	11.0298	21.3168	0.00350555	-1.17143	down
LOC_Os02g28074	1903	2343	1803	410	1034	606	19.5433	18.6443	17.6408	3.81367	9.65975	3.7609	5.92563e-07	-1.80052	down
LOC_Os02g28110	0	0	0	37	67	60	0	0	0	0.637982	1.1163	0.707576	8.47854e-05	7.95632	up
LOC_Os02g29210	668	616	445	164	408	184	12.5622	9.14712	7.97863	2.09903	5.11074	1.6327	0.00788314	-1.42369	down
LOC_Os02g29530	3968	2770	1635	587	822	928	58.4853	32.1936	22.9454	8.17651	10.9492	8.63823	3.40552e-09	-2.10906	down
LOC_Os02g30100	40	25	33	113	283	162	0.620366	0.30781	0.482125	1.665	4.00636	1.59935	0.00279948	2.23911	up
LOC_Os02g30600	259	220	201	72	104	67	37.2397	24.8919	27.4345	9.67218	13.4225	6.04312	0.00252704	-1.70995	down
LOC_Os02g30630	1500	2365	1953	4212	5410	6823	19.2578	23.9419	23.9186	51.1582	62.7937	55.3471	1.15836e-11	1.2506	up
LOC_Os02g30650	132	173	74	309	724	454	3.073	3.22833	1.69158	7.34842	13.4334	7.21208	0.00144371	1.74948	up
LOC_Os02g31030	349	545	249	1500	4866	2419	6.37134	7.84506	4.32212	25.9298	80.4973	28.0015	1.13554e-09	2.72279	up
LOC_Os02g31080	610	752	641	1567	3286	2403	6.97108	6.77984	6.97949	16.9532	33.9858	17.3623	7.26315e-08	1.60995	up
LOC_Os02g31220	6065	4620	3480	2049	3157	2884	45.6942	27.4435	25.0026	14.5986	21.5017	13.7261	0.000245349	-1.06537	down
LOC_Os02g31860	207	701	449	130	190	189	3.45965	9.23722	7.13865	2.04335	2.86521	1.99233	0.00276601	-1.62107	down
LOC_Os02g31867	172	652	668	1411	1959	1978	3.25022	9.74908	12.0603	25.3085	33.5939	23.7052	0.00133957	1.61766	up
LOC_Os02g31874	1216	1563	1393	674	653	1064	19.2705	19.5398	21.0316	10.1084	9.34727	10.6565	1.05849e-05	-1.06037	down
LOC_Os02g32200	162	83	177	491	418	658	1.61353	0.65149	1.67414	4.62915	3.76645	4.14864	0.00286464	1.60561	up
LOC_Os02g32450	190	169	105	0	0	0	7.49501	5.25451	3.9346	0	0	0	5.1386e-11	-9.95068	down
LOC_Os02g32469	8418	12981	4604	1620	1257	2136	246.377	293.513	128.688	38.8262	34.4303	32.1225	4.44296e-15	-2.58224	down
LOC_Os02g32504	8786	6794	5685	936	1830	1539	139.111	84.8278	85.7218	14.0013	26.1745	15.3754	2.90106e-20	-2.57414	down
LOC_Os02g32520	21472	24493	10746	6615	10315	9359	200.098	180.077	94.0647	57.2066	85.3263	54.0133	5.67015e-06	-1.3382	down
LOC_Os02g32590	5996	14988	10752	2948	2879	4301	83.6179	164.815	143.003	38.8872	36.2874	37.8888	4.8655e-11	-1.86957	down
LOC_Os02g32780	93	122	88	256	310	367	0.913296	0.94666	0.824392	2.39608	2.76969	2.29176	0.00118727	1.38308	up
LOC_Os02g32840	712	660	352	216	211	234	28.152	20.5974	13.2411	8.06259	7.5193	5.84186	0.000222106	-1.60379	down
LOC_Os02g32980	2246	1281	1823	579	1212	742	60.1805	27.0632	46.5073	14.6746	29.3559	12.5553	0.001487	-1.34891	down
LOC_Os02g32990	153	370	295	1149	1441	1662	4.43121	8.46904	8.14522	31.581	37.8675	30.5082	8.28108e-10	2.15257	up
LOC_Os02g33030	287	436	526	131	69	216	8.35324	9.99336	14.5759	3.59665	1.80836	3.97445	0.00110523	-1.8588	down
LOC_Os02g33149	474	536	653	1349	1218	1775	10.5794	9.44857	13.8875	28.5153	24.6075	25.06	0.000133318	1.13204	up
LOC_Os02g33500	894	2034	1466	6310	6834	9164	11.5578	20.742	18.0564	77.2078	79.9091	74.8828	3.2285e-16	2.12031	up
LOC_Os02g33610	571	724	356	1536	1974	2206	5.4894	5.57888	3.35749	14.0893	17.1545	13.5219	8.39404e-08	1.56158	up
LOC_Os02g33710	6713	8842	6001	13894	21401	20180	113.413	117.784	96.5292	222.024	326.811	215.353	3.05245e-10	1.12746	up
LOC_Os02g33770	1681	1450	284	371	401	515	25.3759	17.2536	4.07839	5.29097	5.46963	4.90489	0.00888982	-1.64123	down
LOC_Os02g34390	0	0	0	45	52	71	0	0	0	1.39483	1.52049	1.46874	6.32889e-05	7.98873	up
LOC_Os02g34410	203	389	536	1326	1630	1729	4.322	6.53481	10.8744	26.7193	31.4029	23.2795	8.65506e-06	1.81115	up
LOC_Os02g34570	294	384	243	574	818	857	5.13225	5.2948	4.03873	9.49547	12.919	9.46593	0.000794966	1.04979	up
LOC_Os02g34600	6073	4868	4262	2477	2676	3439	105.844	66.4269	70.4209	40.8591	42.3739	37.7854	2.16263e-06	-1.08274	down
LOC_Os02g34990	1074	814	846	175	345	296	13.5682	8.10127	10.1809	2.05226	3.93611	2.31345	2.98088e-08	-2.02115	down
LOC_Os02g35320	274	295	216	602	721	917	5.874	4.97462	4.39755	12.2034	13.9678	12.4075	2.09467e-05	1.26041	up
LOC_Os02g35750	144	197	166	681	759	876	1.88713	1.63154	1.84326	6.78811	10.1757	5.83015	1.91346e-11	1.95863	up
LOC_Os02g35870	1129	1268	541	306	259	453	15.9155	11.9892	7.09507	3.47226	2.80614	3.42595	1.65894e-05	-1.76726	down
LOC_Os02g36020	0	0	0	64	209	99	0	0	0	0.376588	1.17671	0.389296	7.5397e-08	9.14819	up
LOC_Os02g36140	499	462	387	4768	5273	7145	4.91306	3.66042	4.83137	44.653	47.821	44.7214	1.59684e-72	3.41262	up
LOC_Os02g36390	2210	1695	1688	694	507	1040	37.677	23.9782	29.4365	12.1873	8.25417	12.3417	1.2625e-06	-1.59371	down
LOC_Os02g36530	565	1086	1742	4104	3955	7427	63.8748	96.8034	187.61	439.184	404.383	530.731	3.90583e-06	1.90596	up
LOC_Os02g36550	87	67	125	580	471	806	1.6869	1.01965	2.32839	10.73	8.32949	9.96016	2.08389e-07	2.4563	up
LOC_Os02g36619	41	40	6	215	345	328	0.470798	0.363966	0.065883	2.3597	3.61031	2.39897	0.000100149	3.12056	up
LOC_Os02g36740	2710	3024	1939	987	1055	1387	55.0042	47.5632	35.6613	19.0031	18.9659	18.3125	2.14159e-10	-1.40281	down
LOC_Os02g36880	83	67	157	1714	3152	2661	1.63046	1.04333	2.98976	32.7221	57.4639	33.4521	6.70496e-26	4.3289	up
LOC_Os02g36940	608	879	575	2275	2179	3738	16.1824	18.4556	14.5689	57.3075	52.4631	62.8951	2.62306e-13	1.74166	up
LOC_Os02g37000	16	98	106	830	1418	1539	0.424645	2.06968	2.71273	21.0982	34.4755	26.1499	1.92611e-10	3.86008	up
LOC_Os02g37060	438	1253	530	3979	3603	8064	17.2242	38.9067	19.8424	148.207	128.243	200.608	1.19783e-11	2.58324	up
LOC_Os02g37290	191	175	265	976	1299	1475	16.2432	11.7506	21.4966	78.7721	100.185	79.4863	3.14414e-12	2.29691	up
LOC_Os02g37300	35	124	196	1261	1978	1573	2.87137	8.01859	15.3331	98.4287	147.563	81.9933	4.35692e-10	3.52478	up
LOC_Os02g37320	19	9	0	114	174	198	1.71786	0.621697	0	9.85883	14.3953	11.4097	0.00215857	3.83852	up
LOC_Os02g37330	47	24	124	420	332	538	1.55054	0.612886	3.92831	13.2514	10.008	11.3296	0.00149465	2.42719	up
LOC_Os02g37480	0	0	0	57	384	78	0	0	0	2.21807	14.3734	2.02996	4.26081e-08	9.64045	up
LOC_Os02g37654	257	194	155	940	1225	1527	4.9497	2.93867	2.83119	17.1268	21.3155	18.5766	9.97771e-13	2.33463	up
LOC_Os02g37690	352	455	700	1630	2388	2245	5.31334	5.41046	10.0671	23.2867	32.6114	21.4218	3.18258e-07	1.79631	up
LOC_Os02g37834	113	199	22	434	419	740	1.48686	1.92319	0.229878	7.70084	5.72674	8.72805	0.00753538	2.04563	up
LOC_Os02g38130	187	159	69	1430	1912	2084	3.01935	2.02271	1.06396	21.9231	28.011	21.338	8.0622e-19	3.46192	up
LOC_Os02g38180	575	772	493	243	325	388	11.4583	12.1258	9.35101	4.57838	5.84521	4.88453	0.000105457	-1.18834	down
LOC_Os02g38210	4040	11853	7542	16896	21159	25008	61.2322	141.654	108.836	242.229	289.874	239.429	0.000104962	1.21608	up
LOC_Os02g38300	658	346	446	820	1945	1364	17.4235	7.19351	11.1518	20.5675	46.0232	22.8416	0.00965465	1.22047	up
LOC_Os02g38810	644	707	550	1276	1697	1845	12.2532	10.6055	9.96928	22.9752	29.2032	22.1971	4.99616e-07	1.09423	up
LOC_Os02g38820	3042	5812	3508	9115	7929	12132	70.9976	106.968	77.9561	201.252	167.292	178.893	3.22403e-05	1.02431	up
LOC_Os02g38840	2049	884	862	500	589	839	27.1586	9.24308	10.8743	6.75745	7.05898	7.57073	0.0073821	-1.27875	down
LOC_Os02g39030	777	1095	728	359	420	454	19.2872	16.1369	12.947	9.15818	7.08813	7.84005	1.30429e-06	-1.29947	down
LOC_Os02g39090	238	118	135	9	0	9	5.34086	2.09065	2.88074	0.172912	0	0.115853	5.73581e-06	-5.02516	down
LOC_Os02g39100	769	525	729	33	56	37	9.21814	4.95782	8.3196	0.374013	0.601176	0.277055	1.37551e-21	-4.26282	down
LOC_Os02g39155	108	291	115	26	54	46	6.17424	13.0905	6.26433	1.36768	2.76872	1.64555	0.00209918	-2.23452	down
LOC_Os02g39180	619	759	549	1633	1381	2059	25.7838	24.9096	21.7735	64.3248	51.9727	54.1725	4.77658e-06	1.16572	up
LOC_Os02g39330	6759	18244	9889	6041	5094	8971	189.035	402.36	263.363	159.801	128.762	158.494	0.00239956	-1.00633	down
LOC_Os02g39560	4372	3114	1322	880	755	1159	69.5307	39.0545	20.0189	13.2347	10.8472	11.6367	1.13953e-05	-1.90452	down
LOC_Os02g39720	2164	3072	2536	5737	7352	8747	46.1402	52.1843	51.8173	117.546	143.654	119.869	5.06054e-17	1.24446	up
LOC_Os02g39795	36559	118	86	63	55	125	663.276	1.6858	1.47275	1.07377	0.893691	1.42442	0.000746178	-7.62849	down
LOC_Os02g39910	60	47	40	259	193	353	0.288918	0.178696	0.184785	1.19283	0.8472	1.08708	0.000105846	2.19483	up
LOC_Os02g39930	311	265	199	11250	21476	16247	9.76041	6.54466	5.92783	334.123	609.546	322.26	1.71343e-103	5.7291	up
LOC_Os02g39950	278	294	294	1176	1390	1563	5.01059	4.18746	5.04819	20.1127	22.7168	17.8516	2.53331e-17	2.00542	up
LOC_Os02g39990	619	487	901	229	407	275	14.6344	9.09012	20.3032	5.12597	8.7062	4.10494	0.00356131	-1.40297	down
LOC_Os02g40030	2775	4178	3021	1540	1873	2306	55.9987	66.2152	57.8194	29.5324	34.1436	29.551	2.15244e-09	-1.04077	down
LOC_Os02g40040	5091	6271	2938	1865	2109	3660	195.153	189.552	107.219	67.598	73.0615	88.6214	9.70083e-05	-1.16758	down
LOC_Os02g40080	575	529	618	1194	2015	1710	13.1039	9.50368	13.4151	25.7655	41.5453	24.6365	2.75047e-05	1.2531	up
LOC_Os02g40410	53	42	52	0	0	0	0.508762	0.318396	0.475377	0	0	0	2.42268e-05	-8.31192	down
LOC_Os02g40500	327	758	609	1999	2272	2843	16.2931	29.7888	28.8751	94.2408	102.361	89.5007	3.30597e-09	1.84477	up
LOC_Os02g40664	540	390	347	191	240	245	5.49971	3.13011	3.36265	1.83856	2.20972	1.57385	0.00634624	-1.17315	down
LOC_Os02g40810	1058	999	1123	1927	2917	3107	17.6609	13.1497	17.8469	30.427	44.022	32.768	7.22583e-06	1.05117	up
LOC_Os02g41470	892	1575	814	4184	4662	5980	12.3202	17.1641	10.7601	54.9666	58.2877	52.4401	1.24816e-16	1.95735	up
LOC_Os02g41520	6031	6560	5548	2012	2189	2956	90.5902	77.6869	79.3489	28.5863	29.7103	28.0411	5.76532e-28	-1.59484	down
LOC_Os02g41610	78	71	94	0	0	0	0.766812	0.546271	0.883461	0	0	0	1.27286e-07	-9.03486	down
LOC_Os02g41630	2209	1194	1359	10975	16599	15968	25.5237	10.8716	14.9482	119.961	173.377	116.56	2.39385e-22	2.91264	up
LOC_Os02g41670	153	133	204	421	997	517	1.77689	1.21904	2.26222	4.63899	10.5133	3.80782	0.00118147	1.72528	up
LOC_Os02g41680	719	1126	1607	2073	3870	3242	8.56254	10.5688	18.2247	23.3525	41.6608	24.3883	0.00261513	1.15044	up
LOC_Os02g42020	28509	22320	22193	3223	5112	4875	353.172	203.491	247.307	35.0095	52.8674	35.3676	5.83231e-37	-2.73489	down
LOC_Os02g42220	1453	1112	1076	564	695	732	16.5211	9.96614	11.6448	6.05705	7.14201	5.25291	0.000144623	-1.12709	down
LOC_Os02g42270	0	0	0	51	174	70	0	0	0	1.5265	4.98816	1.40697	1.03592e-06	8.8214	up
LOC_Os02g42406	206	208	197	883	953	1712	2.81699	2.24666	2.56702	11.4453	11.7991	14.8175	9.05685e-14	2.25158	up
LOC_Os02g42430	0	0	0	102	562	146	0	0	0	4.21665	22.2333	4.01064	1.65433e-10	10.2796	up
LOC_Os02g42520	326	340	292	1147	2071	1586	5.72	4.70829	4.86966	19.0444	32.8683	17.5934	3.44818e-12	2.08053	up
LOC_Os02g42550	144	103	76	415	381	660	3.35619	1.88363	1.67963	9.16266	8.03426	9.73675	7.48562e-05	1.89802	up
LOC_Os02g42585	309	313	279	91	168	150	4.24501	3.38808	3.64839	1.17154	2.08721	1.2976	0.0019066	-1.40107	down
LOC_Os02g42700	474	566	336	1989	2939	2967	13.9826	13.1809	9.4438	55.6012	78.5126	55.3937	1.31889e-20	2.28089	up
LOC_Os02g42890	182	428	229	686	878	964	5.1965	9.65311	6.22965	18.5533	22.6993	17.4063	0.000341808	1.38334	up
LOC_Os02g42990	530	333	381	68	223	107	16.3174	8.08627	11.1705	1.96979	6.20388	2.07496	0.00202349	-1.91765	down
LOC_Os02g43020	3429	3652	4609	7511	10578	11425	46.7422	39.2529	59.8143	96.8371	130.337	98.372	7.34691e-07	1.06955	up
LOC_Os02g43519	1328	959	759	405	654	542	12.6182	7.18694	6.86822	3.6404	5.61819	3.24984	0.00198721	-1.18359	down
LOC_Os02g43540	14680	11905	9166	765	815	1229	452.939	289.63	269.282	22.3186	22.7287	23.9423	1.33172e-66	-3.94063	down
LOC_Os02g43550	233	354	277	80	98	130	6.86317	8.22465	7.75912	2.20864	2.59179	2.40558	4.29732e-05	-1.73604	down
LOC_Os02g43600	203	432	155	3061	4194	4657	5.9552	9.99637	4.30767	84.9897	111.287	86.3568	6.66723e-30	3.70818	up
LOC_Os02g43780	1132	1245	1035	241	197	338	14.5702	12.6396	12.6872	2.92558	2.2888	2.7487	1.86263e-17	-2.38631	down
LOC_Os02g43860	2292	3406	3582	1108	1879	1710	28.6421	32.4814	41.9402	13.095	20.7135	13.5017	4.24849e-06	-1.23352	down
LOC_Os02g44550	931	818	684	95	332	179	7.23793	5.01575	5.06336	0.692562	2.33352	0.879236	6.49048e-06	-2.2716	down
LOC_Os02g44570	830	662	879	409	218	473	7.96499	5.00387	8.02924	3.71173	1.88445	2.86538	0.00261753	-1.36068	down
LOC_Os02g44642	301	293	316	772	1261	1278	2.41778	1.85407	2.41829	5.86705	9.16318	6.48745	6.33656e-08	1.59343	up
LOC_Os02g44820	182	125	155	445	342	678	5.90314	3.17709	4.68179	13.503	10.0838	13.5891	0.00399278	1.38206	up
LOC_Os02g44870	46916	43730	44530	16976	14609	25080	1033.71	759.732	934.208	353.789	290.945	349.054	3.45458e-14	-1.52001	down
LOC_Os02g44890	0	0	0	91	128	130	0	0	0	2.30841	2.8052	2.22562	2.7301e-08	9.05457	up
LOC_Os02g44990	193	609	553	3149	3647	5248	2.09936	5.22659	5.72401	32.4275	35.8963	36.0982	2.50218e-14	2.91233	up
LOC_Os02g45000	295	495	298	1280	1026	1829	5.47625	7.24957	5.25579	22.4799	17.2136	21.4573	9.2291e-08	1.69856	up
LOC_Os02g45040	0	0	0	48	268	87	0	0	0	0.43577	2.31825	0.525503	1.61259e-07	9.26107	up
LOC_Os02g45054	462	607	306	898	1128	1277	5.01293	5.20552	3.15898	9.77646	11.0755	9.45376	0.001346	1.03586	up
LOC_Os02g45130	3397	3928	2563	758	754	1053	38.6582	35.1802	27.8723	8.31027	7.8726	7.68454	1.12877e-25	-2.18596	down
LOC_Os02g45200	1245	1146	1181	544	597	802	16.8597	12.4059	15.0441	6.9215	6.96751	6.68305	4.20769e-06	-1.14255	down
LOC_Os02g45390	811	1193	620	437	412	523	19.4267	22.5197	14.1303	9.89578	8.90951	7.91007	0.000573389	-1.14506	down
LOC_Os02g45460	134	439	261	811	676	1236	3.68609	9.52654	6.83439	21.1202	16.8212	21.5123	0.00205611	1.49354	up
LOC_Os02g45490	838	773	691	350	178	511	7.39745	5.38576	5.81762	2.91303	1.41514	2.8409	0.00216152	-1.4122	down
LOC_Os02g45590	49	67	41	0	0	0	0.612138	0.672289	0.494111	0	0	0	1.52411e-05	-8.3696	down
LOC_Os02g45690	3040	2378	2252	902	1354	1544	39.5239	24.3733	27.8817	11.088	15.9105	12.678	4.92849e-07	-1.29192	down
LOC_Os02g45820	280	183	328	633	567	1045	11.6522	5.98944	12.9938	24.9122	21.3507	27.4846	0.00907667	1.20505	up
LOC_Os02g45860	505	239	285	73	56	126	25.4203	9.47383	13.6567	3.45733	2.50413	3.98933	9.65255e-05	-2.32051	down
LOC_Os02g46150	320	331	286	848	984	1112	4.98517	4.07525	4.24811	12.5257	13.8864	10.9652	6.04457e-08	1.40777	up
LOC_Os02g46380	4457	3465	2392	1091	945	1380	76.8899	49.7576	34.0956	19.4954	13.1391	10.5713	1.09092e-09	-1.84188	down
LOC_Os02g46440	219	122	92	693	605	934	7.59193	3.48319	3.74683	26.2018	19.227	23.7052	1.79779e-05	2.09792	up
LOC_Os02g46460	169	112	200	454	477	668	1.99706	1.04791	2.25486	5.09508	5.11272	5.00166	0.00200014	1.44738	up
LOC_Os02g46473	138	127	110	549	313	593	7.20312	5.23136	5.43215	27.1394	14.7851	19.5473	0.000356297	1.7266	up
LOC_Os02g46600	1154	725	736	162	162	248	11.8646	5.87814	7.2013	1.56996	1.50131	1.60638	7.10873e-11	-2.47385	down
LOC_Os02g46610	5826	4625	3746	1544	1072	2106	128.359	80.3386	78.571	32.1753	21.3452	29.306	9.65513e-10	-1.84681	down
LOC_Os02g46930	4627	2605	1617	703	840	878	62.2834	27.6407	20.7234	8.93988	10.219	7.46451	1.79833e-07	-2.12742	down
LOC_Os02g46970	79	212	516	2075	2766	3116	1.01375	2.16225	6.36586	25.4574	32.4379	25.5385	2.15244e-07	3.02581	up
LOC_Os02g46990	236	342	145	1885	1897	2732	3.0124	3.44075	1.75825	22.7893	21.9167	22.0543	6.52374e-21	2.94729	up
LOC_Os02g47010	592	774	566	235	327	360	10.2802	10.5962	9.35725	3.84741	5.11882	3.94613	4.16188e-06	-1.31165	down
LOC_Os02g47190	5935	5658	6142	1507	1278	2137	117.941	88.6554	116.221	28.3237	22.9454	26.8154	7.22944e-22	-2.11177	down
LOC_Os02g47210	269	133	237	17	46	19	3.703	1.4387	3.10726	0.211517	0.572332	0.162147	2.11153e-05	-3.23162	down
LOC_Os02g47230	52	169	123	13	26	32	0.690982	1.88083	1.55081	0.157315	0.333124	0.260128	0.00304814	-2.52886	down
LOC_Os02g47390	0	44	0	2172	5523	3494	0	0.313165	0	18.7731	45.6251	20.1684	0.00235248	7.91818	up
LOC_Os02g47450	567	573	542	268	157	412	8.95715	7.13345	8.14685	3.99513	2.22844	4.10847	0.00511672	-1.27471	down
LOC_Os02g47510	2796	4954	3711	1927	1773	2670	38.5593	53.8802	48.7292	25.1384	22.0974	23.2615	4.98325e-06	-1.07594	down
LOC_Os02g47605	215	253	136	52	46	130	1.72019	1.59644	1.03761	0.38755	0.326349	0.658117	0.00994896	-1.69992	down
LOC_Os02g47744	7251	6308	9046	2613	2989	4222	56.0117	43.3124	66.5404	21.7239	24.173	23.6481	6.21871e-10	-1.4858	down
LOC_Os02g47840	424	311	86	2039	3813	3050	15.1812	8.76704	2.92232	69.0775	123.498	69.0266	6.84357e-10	3.1904	up
LOC_Os02g47890	76	89	81	332	263	523	1.38906	1.28157	1.40998	5.77267	4.36761	6.07377	3.38505e-05	1.92204	up
LOC_Os02g47970	4013	3730	3903	2100	1851	2807	16.3053	11.9512	15.1029	8.0719	6.79746	7.20595	3.03742e-06	-1.04112	down
LOC_Os02g48110	3965	4146	3550	1289	1578	1969	35.9783	29.6603	30.6709	11.0568	12.9374	11.2847	3.2648e-22	-1.52735	down
LOC_Os02g48122	33	77	53	243	137	286	0.530581	0.993795	0.830795	3.77109	2.03498	2.97496	0.00674453	1.82723	up
LOC_Os02g48170	670	604	363	88	101	110	26.9835	19.1591	13.8935	3.32666	3.64376	2.7905	6.38897e-11	-2.6906	down
LOC_Os02g48210	12	0	76	778	1829	1073	0.127121	0	0.787537	8.03404	18.0538	7.40113	0.0095186	5.05569	up
LOC_Os02g48340	8285	5478	3953	2496	2955	3698	112.842	59.1862	51.3967	32.2432	36.1976	31.9088	0.000107228	-1.22234	down
LOC_Os02g48680	246	166	165	61	81	64	6.7514	3.60041	4.31963	1.58831	2.00681	1.11127	0.00429723	-1.72974	down
LOC_Os02g48710	241	296	73	513	861	927	13.3631	12.9439	3.83967	26.9374	43.1916	32.5152	0.00308539	1.67864	up
LOC_Os02g48850	805	1025	549	137	23	219	28.1198	28.2458	18.2628	4.50487	0.725381	4.81531	4.20971e-05	-2.90455	down
LOC_Os02g48860	1980	2157	930	261	104	540	30.2376	25.9683	13.5216	3.75638	1.4348	5.20162	4.10103e-07	-2.76894	down
LOC_Os02g49310	608	564	381	23	92	51	8.11103	5.92779	4.83781	0.282785	1.09982	0.426583	9.76216e-10	-3.4921	down
LOC_Os02g49326	1303	2221	1096	4531	4497	6152	20.3797	27.3878	16.3148	67.0349	63.5842	60.7886	2.44244e-09	1.50228	up
LOC_Os02g49510	423	540	359	56	0	114	5.9671	6.00485	4.82516	0.738335	0	1.01584	0.00813592	-3.25379	down
LOC_Os02g49690	200	115	83	21	0	16	5.33089	2.40109	2.10523	0.527242	0	0.259362	0.00745059	-3.62945	down
LOC_Os02g49700	25223	23412	14632	6252	6874	9504	371.641	270.845	204.979	86.6525	91.0906	88.0378	1.73124e-14	-1.73846	down
LOC_Os02g49770	240	164	225	43	92	100	3.69104	1.99318	3.29655	0.623216	1.27988	0.96623	0.00427656	-1.73088	down
LOC_Os02g49950	560	485	676	106	365	179	7.06535	4.82418	8.12093	1.26476	4.1596	1.42213	0.0033937	-1.6773	down
LOC_Os02g50280	48	101	83	308	362	415	0.548782	0.908613	0.908459	3.34722	3.75754	3.01251	2.7261e-05	2.0009	up
LOC_Os02g50350	1258	1300	966	2783	4151	4069	20.1016	16.3789	14.6866	42.0718	59.9564	41.0806	6.50892e-11	1.39402	up
LOC_Os02g50374	23	74	2	200	402	230	0.798127	2.00626	0.040555	6.53631	12.5998	5.03755	0.00775708	2.94375	up
LOC_Os02g50680	480	673	669	1602	1322	2370	6.12181	6.68199	8.02741	19.3103	15.0051	19.1449	1.07906e-05	1.28597	up
LOC_Os02g50780	770	1089	574	357	230	603	11.3327	12.6458	8.05003	4.96965	3.06219	5.60454	0.00354512	-1.28114	down
LOC_Os02g51000	241	265	176	734	894	1132	4.78306	4.14341	3.33397	13.8098	16.0799	14.2205	1.31065e-09	1.76653	up
LOC_Os02g51020	56	82	9	472	316	597	1.57567	1.84127	0.242502	12.7469	8.15453	10.7613	8.71375e-05	3.04517	up
LOC_Os02g51110	9327	8126	5531	1083	1102	1521	185.834	127.665	104.937	20.4073	19.8407	19.1326	3.26117e-34	-2.88511	down
LOC_Os02g51119	32	57	69	0	0	0	0.353804	0.610539	0.727869	0	0	0	1.81039e-05	-8.39445	down
LOC_Os02g51130	361	371	301	58	20	104	5.6644	4.59309	4.49092	0.856545	0.283789	1.03105	2.23567e-05	-2.7886	down
LOC_Os02g51150	4038	4520	2886	1801	1956	2868	77.3362	68.3022	52.6295	32.6193	33.8652	34.6963	1.3901e-06	-1.04132	down
LOC_Os02g51330	770	962	549	317	312	526	8.58332	8.45806	5.82353	3.34361	3.14051	3.70392	0.000283125	-1.23225	down
LOC_Os02g51450	43	238	116	509	647	742	0.78309	3.18652	1.81036	8.23809	10.8177	8.11049	0.000741325	2.07123	up
LOC_Os02g51470	2662	6433	3833	10997	10918	16914	59.5192	115.808	81.1632	234.38	236.603	240.168	8.37894e-07	1.36603	up
LOC_Os02g51480	147	112	160	771	1189	1000	2.28825	1.37327	2.38071	11.3876	16.7904	9.86328	5.07759e-12	2.55818	up
LOC_Os02g51540	118	55	110	0	0	0	1.02695	0.372077	0.908878	0	0	0	4.82392e-08	-9.28101	down
LOC_Os02g51570	152	334	72	1186	687	1726	3.90266	6.76151	1.73981	28.7992	15.9303	27.9989	1.15882e-05	2.49605	up
LOC_Os02g51640	62	66	36	0	0	0	1.05881	0.889851	0.578527	0	0	0	1.13705e-05	-8.43983	down
LOC_Os02g51670	21798	21667	18061	5947	6714	8358	317.942	249.194	250.833	82.0436	88.5175	77.0082	3.62148e-35	-1.8009	down
LOC_Os02g51790	187	130	86	4477	4110	7815	3.05976	1.67993	1.34353	69.5962	61.0508	81.1284	9.09583e-54	5.06372	up
LOC_Os02g51830	469	902	499	1514	1227	2308	5.94447	9.00798	6.02101	18.1478	14.0523	18.4808	0.000358826	1.20638	up
LOC_Os02g51890	1148	1233	1194	2197	3590	3204	13.8115	9.52208	11.4389	24.8085	38.763	24.3471	2.75901e-06	1.07725	up
LOC_Os02g51900	12	24	11	145	123	217	0.159147	0.259237	0.141056	1.9266	1.5605	1.93164	1.45051e-05	3.14457	up
LOC_Os02g51930	88	38	28	1295	1104	2137	1.5071	0.504613	0.457403	21.1547	17.2268	23.3142	2.79876e-20	4.58375	up
LOC_Os02g51970	132	295	253	605	587	853	2.75658	4.86732	5.03421	11.9954	11.1271	11.2943	0.0012227	1.35902	up
LOC_Os02g52000	461	498	685	24	0	14	9.00547	7.66836	12.7389	0.436911	0	0.163004	1.57298e-09	-5.60579	down
LOC_Os02g52010	1665	6383	3977	8230	10411	11523	35.3899	106.978	80.487	165.468	200.034	154.727	0.00440989	1.12734	up
LOC_Os02g52040	42	119	128	458	1015	656	0.965269	2.18238	2.83725	10.1219	21.4492	9.68842	2.34822e-06	2.65111	up
LOC_Os02g52150	5413	6917	6375	24862	27750	41473	93.2021	93.9193	104.518	404.934	431.892	451.112	7.70245e-45	2.0676	up
LOC_Os02g52160	1638	2043	1465	912	792	1209	16.3336	16.0627	13.9072	8.60009	7.13607	7.61186	9.83732e-06	-1.05592	down
LOC_Os02g52230	2069	2404	1632	763	1615	1136	22.3998	20.5213	16.8219	7.81329	15.796	7.76912	0.0014631	-1.03717	down
LOC_Os02g52300	458	539	508	230	149	296	8.31792	7.71692	8.78389	3.95219	2.439	3.39466	0.000712226	-1.39996	down
LOC_Os02g52370	759	409	187	37	0	83	13.7862	5.85804	3.22488	0.622546	0	0.946546	0.0019066	-3.83501	down
LOC_Os02g52390	4075	8864	4357	19334	27839	28175	26.2669	45.0525	26.7403	117.889	162.211	114.728	6.79203e-14	1.91448	up
LOC_Os02g52550	434	425	417	99	251	144	13.9596	10.756	12.7495	3.00538	7.28605	2.90864	0.00139233	-1.62172	down
LOC_Os02g52744	1037	2358	1201	3087	3683	4503	27.7763	49.8323	30.6367	78.259	89.2252	76.2358	0.000232809	1.08417	up
LOC_Os02g52880	846	1126	858	1777	2375	2641	19.4042	20.3741	18.9691	38.5653	49.2756	38.287	3.77724e-08	1.02041	up
LOC_Os02g53060	1452	1500	1343	4296	4204	6518	32.2408	26.2617	28.3917	90.2512	84.3858	91.4461	1.28899e-16	1.54557	up
LOC_Os02g53110	393	391	230	751	1117	1217	6.65951	5.30437	1.70189	14.0557	19.3697	15.257	7.31634e-05	1.35116	up
LOC_Os02g53180	7730	7323	4744	1316	888	1941	73.9637	55.2456	43.2155	11.9096	7.6798	11.726	5.12267e-17	-2.5114	down
LOC_Os02g53210	1638	2579	1809	4354	5339	6259	16.2051	21.4502	18.2858	43.8297	51.2011	42.0184	2.04426e-11	1.17238	up
LOC_Os02g53340	1204	1263	1027	381	730	577	12.977	10.7325	10.5336	3.94797	7.1108	3.99689	3.16085e-05	-1.30063	down
LOC_Os02g53410	65	111	152	563	805	970	2.59255	3.50737	5.78985	21.3656	29.21	24.5989	4.13719e-09	2.56411	up
LOC_Os02g53500	337	304	193	774	922	1078	5.23438	3.68462	2.93765	11.2581	13.0426	10.4772	1.60966e-05	1.48638	up
LOC_Os02g53510	4135	3279	2285	549	489	980	123.766	77.3992	65.1316	15.5261	13.2099	18.5246	9.37776e-16	-2.54738	down
LOC_Os02g53690	8	11	20	109	155	120	0.127949	0.138986	0.29842	1.65007	2.23354	1.21465	0.000316777	3.05788	up
LOC_Os02g53750	198	254	354	1521	1373	2249	2.63075	3.0363	5.20692	22.6681	19.0512	22.373	9.21456e-13	2.40826	up
LOC_Os02g54030	49	383	101	18	25	42	1.23548	7.62923	2.42803	0.424084	0.549294	0.669536	0.00289644	-2.84213	down
LOC_Os02g54100	0	0	0	40	109	68	0	0	0	0.453957	1.18189	0.510208	1.07065e-05	8.36183	up
LOC_Os02g54120	1637	2748	2219	1186	881	1655	16.086	21.3079	20.7678	11.0259	7.82675	10.2836	0.000357847	-1.06209	down
LOC_Os02g54360	58	67	22	355	855	551	2.40146	2.20717	0.853546	14.1239	32.4987	14.6307	6.28539e-09	3.35429	up
LOC_Os02g54600	12439	19262	10609	5668	4200	6985	199.861	244.038	162.306	86.1427	60.9863	70.8881	7.01386e-10	-1.53966	down
LOC_Os02g54700	1494	1366	1341	2604	3548	4097	36.4654	26.2866	31.1713	60.134	78.3119	63.1985	4.50617e-07	1.01936	up
LOC_Os02g54710	50	100	134	501	860	618	1.38929	2.20701	3.5749	13.2894	21.806	10.9479	6.47674e-07	2.56569	up
LOC_Os02g54890	154	603	763	1940	1987	2526	2.22187	6.87047	10.4917	26.5098	25.9467	23.0575	0.000516494	1.85676	up
LOC_Os02g54980	415	881	413	1606	3060	2518	5.85359	9.80037	5.54438	21.4479	39.0582	22.4586	1.03685e-07	1.85926	up
LOC_Os02g55040	49	54	80	0	0	0	1.02053	0.88431	1.58032	0	0	0	3.48536e-06	-8.62427	down
LOC_Os02g55110	859	1142	1364	512	427	783	5.5652	5.83924	8.41693	3.13779	2.50231	3.20529	0.000333601	-1.23049	down
LOC_Os02g55430	25974	29647	24540	12982	15648	15963	442.77	398.501	398.333	209.329	241.117	171.889	1.55997e-14	-1.07952	down
LOC_Os02g55560	4289	4691	3296	1765	2592	2601	75.0395	63.1973	55.0192	29.991	42.114	29.527	1.33932e-07	-1.06501	down
LOC_Os02g55640	1732	2575	2045	5021	4947	7187	64.41	75.5047	72.4309	176.664	166.338	168.872	5.53919e-11	1.1943	up
LOC_Os02g55840	1098	1503	1397	566	607	876	21.5703	23.4339	26.0814	10.503	10.8336	10.8938	2.23551e-07	-1.21812	down
LOC_Os02g55880	425	381	444	654	1384	1180	10.9969	7.75879	10.9252	15.9969	32.3597	19.2781	0.00352557	1.08552	up
LOC_Os02g55970	983	932	1068	538	286	675	10.0829	7.5788	10.455	5.24593	2.64652	4.39723	0.00294429	-1.24553	down
LOC_Os02g56000	2780	2342	2635	8226	8424	11314	50.9774	33.7234	46.0016	142.779	139.692	131.011	2.89625e-15	1.5872	up
LOC_Os02g56130	86	73	244	625	1041	1016	2.05714	1.37239	5.5903	14.2644	22.7038	15.4861	4.05901e-05	2.43226	up
LOC_Os02g56170	1701	1860	2110	756	1146	1165	22.1491	19.0982	26.1633	9.30558	13.4894	9.58601	2.26135e-06	-1.14971	down
LOC_Os02g56280	2561	1980	1830	1031	1060	1497	23.2165	14.1518	15.7988	8.84226	8.68247	8.57285	4.2819e-05	-1.09494	down
LOC_Os02g56310	57	77	64	204	394	203	1.29743	1.38416	1.37009	4.39816	8.11285	2.91288	0.00290676	1.80427	up
LOC_Os02g56320	456	497	529	987	2112	1419	5.11014	4.39139	5.63974	10.464	21.3969	10.0447	0.000144578	1.356	up
LOC_Os02g56550	1389	1760	1647	3617	3721	5393	31.9831	31.9594	36.1194	78.8309	77.479	78.4934	1.23588e-10	1.15542	up
LOC_Os02g56810	569	478	215	0	39	31	29.0561	19.2413	10.4537	0	1.76424	0.982601	1.90864e-05	-4.51101	down
LOC_Os02g56820	329	60	95	0	0	7	4.80912	0.691228	1.32213	0	0	0.061172	5.44685e-06	-6.60635	down
LOC_Os02g56910	581	871	396	162	226	243	10.2009	12.0648	6.62181	2.68498	3.58638	2.69659	4.82172e-06	-1.77428	down
LOC_Os02g56930	114	46	73	0	0	0	4.51195	1.43101	2.75461	0	0	0	4.74844e-07	-9.00074	down
LOC_Os02g56940	301	402	258	864	759	1384	6.05942	6.26782	4.92177	16.5018	13.861	17.6661	1.39531e-05	1.39669	up
LOC_Os02g57010	209	308	480	1475	1751	1967	4.53404	5.28907	9.95199	30.3976	34.4869	27.0739	1.65233e-08	2.12602	up
LOC_Os02g57020	228	446	306	867	639	1088	7.62355	11.7621	9.75587	27.4336	19.3196	23.0077	0.00213445	1.19069	up
LOC_Os02g57040	1488	1740	1159	5958	5378	9231	28.3415	27.0537	20.8948	105.922	91.3462	109.565	3.19361e-20	1.97795	up
LOC_Os02g57270	1795	1622	1148	413	311	689	20.9123	14.9079	12.7431	4.5458	3.27218	5.07061	1.42458e-08	-1.96375	down
LOC_Os02g57280	21860	11608	2841	1877	1410	2621	424.34	172.294	52.6024	34.5032	24.4907	32.3591	0.00045324	-2.8847	down
LOC_Os02g57350	0	0	0	111	91	158	0	0	0	2.87276	2.25395	2.73376	2.38812e-08	9.09606	up
LOC_Os02g57410	13499	15982	10669	6341	7270	9925	145.214	135.223	108.342	64.7776	69.1532	67.1406	4.11739e-10	-1.02	down
LOC_Os02g57630	1370	1054	843	2378	3571	3522	26.5203	15.9863	14.5381	42.4338	62.5885	41.2235	7.4612e-06	1.27301	up
LOC_Os02g57670	356	540	161	6017	6327	8098	9.87095	11.8278	4.23747	158.145	158.912	142.153	2.66779e-32	4.06734	up
LOC_Os02g57720	5914	9778	7396	1410	1609	1994	115.328	150.35	137.323	26.0074	28.3478	24.5588	6.30418e-44	-2.4352	down
LOC_Os02g57820	1208	1504	1282	458	245	765	15.521	15.2385	15.6894	5.56828	2.83781	6.21146	2.59637e-05	-1.7121	down
LOC_Os02g57840	264	242	55	0	0	0	7.96292	5.8898	1.60027	0	0	0	1.67329e-10	-10.2078	down
LOC_Os02g58080	3508	3592	2520	1062	1378	1760	43.7961	35.364	29.9547	12.5407	15.5532	13.8771	3.11786e-12	-1.4561	down
LOC_Os02g58120	28	46	48	532	739	809	0.724143	0.939121	1.18795	13.1601	17.4836	13.3882	2.46224e-23	3.8425	up
LOC_Os02g58150	4306	4542	3435	1533	2156	2444	85.3374	70.9798	64.8237	28.7341	38.6111	30.5976	4.85137e-12	-1.25869	down
LOC_Os02g58210	222	209	72	33	36	59	1.9298	1.43578	0.596347	0.268165	0.27801	0.324177	0.00286432	-2.2336	down
LOC_Os02g58450	113	26	16	893	845	751	1.08853	0.195611	0.138922	8.1476	7.36654	4.57662	7.33079e-07	3.75125	up
LOC_Os02g58550	51	321	143	657	616	714	1.64312	8.27049	4.43447	20.2835	18.2364	14.7504	0.0061623	1.79593	up
LOC_Os02g58640	629	600	726	1554	1082	2087	12.1034	9.09834	13.3018	28.2996	18.8216	25.3758	0.00335853	1.01222	up
LOC_Os02g58670	241	350	174	837	964	1210	6.7537	7.72518	4.65611	22.3655	24.6496	21.599	5.98379e-08	1.75002	up
LOC_Os02g58790	316	837	634	2899	2453	4091	6.50296	14.5145	13.3349	61.2976	48.8314	57.8307	3.71048e-10	2.18105	up
LOC_Os03g01020	3421	4276	2584	8155	14564	10469	66.6686	65.6969	47.9382	150.314	256.543	128.874	1.78792e-08	1.46692	up
LOC_Os03g01210	895	788	548	1242	2895	1825	22.039	15.2913	12.9467	29.0539	64.1494	28.5237	0.003396	1.16822	up
LOC_Os03g01330	1362	1115	727	64	111	102	42.9722	27.7298	21.8267	1.88297	3.14815	2.02992	4.58369e-24	-3.79235	down
LOC_Os03g01740	424	750	1560	4220	3598	5767	15.4186	21.532	54.1142	145.439	118.502	132.74	1.08937e-05	2.04544	up
LOC_Os03g01830	710	956	767	4016	5084	5773	8.93843	9.48929	9.18853	47.832	57.8565	45.911	2.62379e-55	2.37045	up
LOC_Os03g01880	343	406	425	1131	2725	1637	8.40846	7.85732	9.93494	26.2941	60.5389	25.4148	1.39005e-07	1.9774	up
LOC_Os03g02070	559	479	364	1751	1542	2198	26.5784	17.907	16.4618	78.7837	66.2826	66.0515	4.14653e-09	1.72514	up
LOC_Os03g02090	249	475	193	988	1406	1375	3.84545	5.78648	2.83525	14.4466	19.6556	13.4335	6.674e-07	1.83424	up
LOC_Os03g02110	501	555	418	213	298	298	3.11665	2.72278	2.47257	1.25169	1.67549	1.16928	0.000885351	-1.10865	down
LOC_Os03g02160	14035	9195	6927	4225	4037	6122	132.243	68.3192	62.1452	37.6532	34.3863	36.4339	1.48529e-05	-1.33749	down
LOC_Os03g02420	998	825	826	2440	3211	3928	29.0662	18.9404	22.8898	67.2263	84.5346	72.2763	1.87346e-12	1.58089	up
LOC_Os03g02440	608	1013	1030	2667	3617	3943	4.10953	5.44564	6.63107	17.0695	22.1203	16.8528	2.23752e-11	1.70255	up
LOC_Os03g02530	2027	1486	1663	315	105	522	44.6816	25.8324	34.9063	6.56038	2.08179	7.2681	9.59231e-08	-2.75286	down
LOC_Os03g02550	2654	1600	1195	840	1029	1194	46.1675	21.9393	19.7933	13.81	16.1715	13.1237	0.0044214	-1.10004	down
LOC_Os03g02560	604	922	910	1365	2392	2075	11.1775	13.4616	16.0431	23.9129	40.0409	24.2717	0.000778532	1.01292	up
LOC_Os03g02640	264	421	287	1165	1061	1684	5.94202	7.4788	6.15491	24.8645	21.6409	24.0063	2.82002e-10	1.77424	up
LOC_Os03g02685	2058	2135	2372	412	562	633	89.6796	73.3484	98.4214	16.9866	22.1039	17.4251	3.14659e-26	-2.29489	down
LOC_Os03g02690	98	74	109	390	252	502	2.02015	1.1883	2.113	7.60201	4.69968	6.53836	0.00109169	1.75904	up
LOC_Os03g02710	103	242	144	27	55	28	1.6314	3.01881	2.16666	0.405327	0.777312	0.280773	0.00150135	-2.33977	down
LOC_Os03g02750	1517	5781	5244	754	1083	1122	16.9029	50.7831	55.6294	7.94647	10.9025	7.89143	7.62898e-08	-2.3063	down
LOC_Os03g02860	2939	1682	614	244	249	349	68.1667	30.7605	13.5546	5.35176	5.20659	5.11462	4.63973e-08	-2.90112	down
LOC_Os03g02960	285	251	32	2453	2680	3839	4.49143	3.11733	0.477481	36.5857	38.2006	38.245	7.65721e-10	3.74052	up
LOC_Os03g02970	9385	9239	6938	1723	2841	2406	43.0615	33.4283	30.3118	7.47775	11.7826	6.97365	1.04321e-21	-2.12079	down
LOC_Os03g03020	302	243	264	3507	4517	5122	8.63659	5.48052	7.19433	94.9706	116.9	92.6257	1.33798e-66	3.75651	up
LOC_Os03g03130	10226	8167	8766	3391	5534	4986	292.865	185.895	238.57	93.8824	144.776	92.0127	1.79289e-07	-1.23172	down
LOC_Os03g03300	45	133	90	3	4	15	5.26251	12.2406	9.94966	0.321169	0.323844	1.07242	0.00023752	-3.9179	down
LOC_Os03g03320	282	328	131	54	52	91	7.79225	7.15397	3.44032	1.40174	1.3026	1.5864	0.000305454	-2.15825	down
LOC_Os03g03360	548	643	430	7208	7496	10640	8.11958	7.50838	6.06958	101.105	100.466	99.6687	3.8882e-98	3.72149	up
LOC_Os03g03370	2085	1567	982	193	101	268	48.3595	28.6616	21.6916	4.22552	2.10649	3.92507	8.87171e-14	-3.30312	down
LOC_Os03g03430	2530	2205	1820	754	947	1104	34.7749	23.9003	23.8191	9.79354	11.7607	9.58852	2.34059e-10	-1.48362	down
LOC_Os03g03470	89	280	274	900	1083	1320	1.51943	3.76524	4.44796	14.5363	16.7383	14.2451	5.63496e-06	2.13041	up
LOC_Os03g03590	4195	7292	6214	2643	2296	3823	90.4126	123.948	127.588	53.9364	44.7509	52.0936	2.7551e-07	-1.25306	down
LOC_Os03g03640	90	169	57	416	346	558	3.22094	4.77663	1.94813	14.1191	11.2215	12.6725	0.000520458	1.86158	up
LOC_Os03g03724	2581	1525	541	350	918	507	124.473	57.3132	25.1864	15.7395	40.9907	15.0606	0.00837478	-1.64512	down
LOC_Os03g03900	9488	6545	4214	1574	1511	1979	74.4947	40.5229	31.5057	11.6902	10.7192	9.81418	1.64644e-12	-2.24986	down
LOC_Os03g04000	5305	4232	4524	1985	1715	2921	72.9041	45.8559	59.2009	25.798	21.2991	25.3529	6.46852e-08	-1.35806	down
LOC_Os03g04020	4321	4305	1685	1117	1421	1718	79.6052	64.0249	29.6558	19.7559	24.3618	20.3243	2.82779e-05	-1.51943	down
LOC_Os03g04070	23	129	66	1038	1107	1552	0.524372	2.35599	1.44819	22.8084	23.2387	22.775	1.29154e-13	3.88959	up
LOC_Os03g04080	0	14	0	248	592	425	0	0.445797	0	10.1067	23.0555	11.5687	5.23761e-08	6.3793	up
LOC_Os03g04100	763	789	557	1641	4141	2029	11.6187	9.25413	8.17	24.036	57.9255	19.8533	4.1567e-05	1.65774	up
LOC_Os03g04260	105	178	78	599	513	719	3.15447	4.22817	2.21936	17.0981	13.9841	13.7009	5.85866e-07	2.14172	up
LOC_Os03g04340	714	1230	792	357	589	468	11.501	15.6232	12.1402	5.43999	8.5723	4.75891	0.000577296	-1.16858	down
LOC_Os03g04470	446	529	562	1621	1977	2460	11.0367	10.3449	13.2695	38.0257	44.2979	38.5324	3.00402e-15	1.71982	up
LOC_Os03g04500	2094	1365	1149	247	542	413	23.0959	11.9638	12.0638	2.57185	5.40319	2.87391	2.69983e-08	-2.21475	down
LOC_Os03g04545	820	709	727	258	171	352	20.6454	14.0674	17.4352	6.13513	3.89216	5.5907	3.39593e-06	-1.79177	down
LOC_Os03g04600	5228	4146	3091	1471	1983	2270	47.1684	29.4893	26.5498	12.5486	16.1697	12.9325	1.00238e-07	-1.38766	down
LOC_Os03g04740	7	61	157	721	1145	899	0.124362	0.890147	2.80619	12.8029	19.432	10.6632	0.000110624	3.36438	up
LOC_Os03g04890	749	675	612	144	142	263	8.41971	5.98142	6.55599	1.52737	1.43916	1.86827	4.95251e-10	-2.17419	down
LOC_Os03g04970	291	528	686	3745	4179	5469	3.87093	5.54094	8.69401	47.1595	50.2779	45.9861	1.08882e-19	2.90051	up
LOC_Os03g05020	717	683	528	1775	2076	2694	5.59117	4.1988	3.91539	13.0946	14.6306	13.2729	3.36608e-11	1.5053	up
LOC_Os03g05049	326	295	227	89	50	141	6.73043	4.80214	4.46101	1.72663	0.921986	1.83189	0.00124306	-1.86872	down
LOC_Os03g05200	3937	2311	2845	1286	2231	1995	33.2757	15.4649	22.797	10.2948	17.0624	10.6649	0.00340665	-1.00552	down
LOC_Os03g05310	2185	2185	1068	2758	6404	4172	29.2142	23.0289	13.596	34.8777	77.3943	35.2331	0.00817037	1.05451	up
LOC_Os03g05530	20928	12390	10934	1324	1570	2047	380.365	177.554	189.212	22.7558	25.7901	23.5009	3.11921e-33	-3.44365	down
LOC_Os03g05620	771	1907	1444	3665	3164	5486	10.9646	21.3773	19.5469	49.291	40.6651	49.2783	4.73999e-05	1.35087	up
LOC_Os03g05690	2926	2454	2609	1152	1259	1804	33.7828	22.3394	28.6773	12.5798	13.1314	13.1536	1.73904e-07	-1.19647	down
LOC_Os03g05780	500	518	455	1847	3537	2682	7.73998	6.32099	6.71346	27.063	49.5422	26.2533	2.73015e-15	2.20307	up
LOC_Os03g05806	166	249	76	1135	1756	1546	1.53699	1.82245	0.673266	9.98346	14.7682	9.08417	2.49344e-12	2.96908	up
LOC_Os03g05820	29	47	61	1372	2483	1934	0.273731	0.355823	0.557948	12.6089	21.8139	11.8716	9.70987e-44	5.15379	up
LOC_Os03g05900	0	0	0	66	239	127	0	0	0	0.955258	3.60252	1.23925	1.69094e-08	9.3508	up
LOC_Os03g05920	273	229	377	790	773	1259	4.75825	3.13569	6.25913	13.0191	12.1847	13.8605	0.000379279	1.39545	up
LOC_Os03g06120	18	50	62	465	749	631	0.240453	0.540659	0.804392	6.03248	9.28651	5.46469	5.3685e-11	3.59217	up
LOC_Os03g06170	31	92	96	476	234	720	0.915849	2.15066	2.69363	13.3723	6.27403	13.5229	0.000201881	2.46292	up
LOC_Os03g06200	2276	1801	1705	750	652	1125	37.7646	23.5576	26.9441	11.7709	9.77181	11.7857	3.79871e-07	-1.46499	down
LOC_Os03g06290	223	224	126	20	60	24	1.85206	1.47123	0.998444	0.15136	0.448522	0.123386	0.000371538	-2.68758	down
LOC_Os03g06330	7810	8129	9885	1935	1342	2875	107.568	88.2896	129.649	25.2002	16.7021	25.0132	1.58084e-17	-2.33897	down
LOC_Os03g06420	4533	4259	2874	1735	2428	2407	55.6997	42.4699	33.0591	20.2611	27.5865	18.7362	1.2765e-05	-1.07424	down
LOC_Os03g06460	36	90	38	0	0	0	0.397386	0.783094	0.399722	0	0	0	1.91454e-05	-8.3987	down
LOC_Os03g06490	1320	1938	1019	741	566	1084	9.35156	10.8242	6.87441	4.96579	3.62472	4.84962	0.00154135	-1.06981	down
LOC_Os03g06510	444	746	478	155	311	217	1.6101	2.13422	1.65069	0.530047	1.01947	0.496182	0.000370727	-1.50915	down
LOC_Os03g06680	116	217	47	408	738	558	1.80337	2.67675	0.688088	6.03316	10.4326	5.51115	0.00135283	1.9765	up
LOC_Os03g06970	204	650	187	16	123	17	4.4904	11.3156	3.93398	0.321911	2.45081	0.234507	0.0039694	-2.8924	down
LOC_Os03g06980	90	133	83	206	318	343	1.91978	2.23874	1.6789	4.1656	6.14529	4.63828	0.00808279	1.25983	up
LOC_Os03g07200	9	21	0	171	237	263	0.168753	0.302777	0	3.08046	4.31281	3.19828	8.86951e-05	4.30834	up
LOC_Os03g07226	122	139	92	398	1071	596	2.23258	1.99768	1.60529	6.90412	17.7483	6.89634	2.72907e-06	2.30967	up
LOC_Os03g07270	763	742	732	326	376	546	17.2181	13.2062	15.7237	6.9482	7.67193	7.78168	9.54079e-05	-1.11478	down
LOC_Os03g07400	79	82	28	413	220	527	3.85081	3.16812	1.29994	19.1232	9.74925	16.3055	0.000253531	2.39303	up
LOC_Os03g07480	5151	5341	3877	873	1289	1449	69.8424	57.3209	50.1302	11.4263	16.0885	12.52	8.35229e-31	-2.25184	down
LOC_Os03g07570	204	142	77	497	1087	803	2.95984	2.34564	1.05543	6.97308	14.3143	7.66437	1.74079e-05	2.23326	up
LOC_Os03g07800	483	583	553	1116	2269	1564	9.01397	8.57225	9.82545	19.6992	38.2867	18.4447	3.60842e-05	1.36795	up
LOC_Os03g07960	1505	3598	1657	5426	5230	8580	43.4502	81.9091	45.5557	148.216	136.502	156.512	3.84256e-05	1.29398	up
LOC_Os03g08010	11674	12658	14477	23843	36635	35520	262.376	224.325	309.823	506.889	744.255	504.287	9.31115e-08	1.04611	up
LOC_Os03g08020	7597	7724	8757	15581	23394	23547	170.741	136.871	187.407	331.232	475.256	334.307	3.80808e-09	1.11307	up
LOC_Os03g08080	164	116	104	793	736	1256	4.34726	2.41875	2.62493	19.9799	17.7173	21.1478	9.1959e-12	2.58106	up
LOC_Os03g08110	153	142	118	445	398	656	3.41971	2.50331	2.51829	9.42355	8.06608	9.28261	5.35772e-05	1.60026	up
LOC_Os03g08140	171	151	192	486	814	754	1.74133	1.20771	1.86093	4.72604	7.54171	4.89373	4.96422e-06	1.72783	up
LOC_Os03g08200	0	0	0	266	472	395	0	0	0	7.14974	12.1519	7.11238	5.72794e-15	10.752	up
LOC_Os03g08220	6643	5764	7700	2198	2566	3151	58.0594	39.724	64.082	18.1695	20.2703	17.3934	2.4506e-13	-1.61483	down
LOC_Os03g08230	637	935	883	392	453	489	8.80576	10.1923	11.6142	5.11567	5.65718	4.26322	0.000141619	-1.11165	down
LOC_Os03g08360	94	48	48	496	357	667	1.63881	0.588167	0.782552	7.15471	5.32665	6.42703	5.40667e-07	2.7255	up
LOC_Os03g08440	1614	1697	2245	3657	4589	5390	33.8858	28.0292	45.1912	72.3239	86.7041	71.1831	1.63561e-05	1.02904	up
LOC_Os03g08470	6995	5020	5533	1722	3054	2684	126.607	71.4193	95.822	29.1046	49.9403	30.4954	3.40082e-08	-1.50889	down
LOC_Os03g08480	401	525	106	1176	1901	1675	6.25658	4.61231	0.887663	18.1114	19.3329	17.3818	0.000220077	1.99369	up
LOC_Os03g08580	0	24	29	148	293	283	0	0.374446	0.530915	2.77394	5.65957	3.54	0.00355567	3.52883	up
LOC_Os03g08624	62	11	0	1805	4182	2618	1.54172	0.213608	0	42.6822	94.5159	41.3385	0.000273037	6.57487	up
LOC_Os03g08700	962	922	827	262	671	478	7.31179	5.52867	5.98179	1.8832	4.609	2.2937	0.00298392	-1.20991	down
LOC_Os03g08740	2114	1644	1393	278	571	607	15.9083	9.75274	9.98106	1.97546	3.88428	2.88404	2.02315e-10	-2.11576	down
LOC_Os03g08900	4025	8672	3926	477	662	601	63.8183	108.421	59.2776	7.15106	9.47636	6.0145	1.09458e-32	-3.44982	down
LOC_Os03g08920	217	872	722	105	57	114	3.10869	9.85539	9.8469	1.41893	0.726824	1.02849	2.18638e-06	-2.90435	down
LOC_Os03g09070	855	1332	1184	433	419	744	10.4505	12.843	13.7882	5.00729	4.63281	5.74726	7.50922e-06	-1.3387	down
LOC_Os03g09100	5530	5209	3512	1841	2967	2885	46.0153	34.1783	27.8252	14.4896	22.3131	15.1648	5.33149e-06	-1.14488	down
LOC_Os03g09110	7924	5366	4274	1610	2209	2374	114.583	61.1757	58.8403	22.0116	28.8629	21.6783	6.7967e-10	-1.77195	down
LOC_Os03g09170	797	1114	617	398	197	606	18.0968	19.9331	13.3261	8.5414	4.03354	8.68592	0.00619129	-1.31504	down
LOC_Os03g09840	74	118	37	247	367	295	1.38369	1.72986	0.644418	4.37529	6.20439	3.48294	0.00366273	1.79503	up
LOC_Os03g09940	9650	7847	10463	2639	3744	4006	108.882	69.8187	112.41	28.159	38.1849	28.5486	4.91807e-14	-1.70368	down
LOC_Os03g10060	627	978	520	3670	4066	5426	21.2257	26.0888	16.7448	117.529	124.433	116.06	1.55369e-26	2.40304	up
LOC_Os03g10200	222	427	255	58	134	128	5.05636	7.78471	5.73963	1.25498	2.75535	1.84948	0.00101493	-1.7463	down
LOC_Os03g10590	75	186	77	611	411	815	1.53333	3.01891	1.5091	11.9309	7.67167	10.6357	1.07599e-05	2.24591	up
LOC_Os03g10650	220	336	249	531	684	738	3.22783	3.898	3.48325	7.38302	9.08899	6.86064	0.000860274	1.04675	up
LOC_Os03g10860	111	143	99	24	45	36	5.85632	5.93057	4.96751	1.17755	2.13503	1.18649	0.00436789	-1.98791	down
LOC_Os03g11010	1590	1414	1221	503	669	892	22.4497	15.735	16.4131	6.7112	8.53924	7.95303	3.34971e-07	-1.3101	down
LOC_Os03g11120	722	944	1031	2602	2510	3629	9.67957	9.98326	13.1712	33.0199	30.4405	30.7557	1.22424e-09	1.44566	up
LOC_Os03g11290	788	700	931	227	280	224	8.32947	5.83514	9.36521	2.26683	2.66878	1.49585	8.83241e-08	-1.96301	down
LOC_Os03g11300	2006	1893	1471	477	748	577	43.2	30.6295	30.1684	9.72515	13.8275	7.85581	2.95411e-10	-1.81232	down
LOC_Os03g11550	1577	1778	1016	255	345	512	28.377	25.2341	17.4175	4.32715	5.60746	5.82092	5.93497e-14	-2.24374	down
LOC_Os03g11570	1742	2101	1420	3458	4104	5618	29.6567	28.2027	23.0124	55.6933	63.1621	60.4203	4.0052e-09	1.07188	up
LOC_Os03g11590	1872	1274	1192	674	708	1040	31.5596	17.2685	17.9262	9.52424	8.86244	10.2433	0.000639268	-1.11812	down
LOC_Os03g11614	4514	4819	2746	312	407	511	104.319	87.8116	60.4272	6.80126	8.48675	7.4559	1.34635e-47	-3.54813	down
LOC_Os03g11734	119	87	57	240	256	446	1.45319	0.852821	0.643768	2.82589	2.94681	3.51638	0.0063073	1.5547	up
LOC_Os03g11900	25821	33581	20641	11436	8939	16787	304.316	312.077	231.636	127.491	95.2238	124.976	5.44886e-09	-1.34693	down
LOC_Os03g11910	741	852	867	2360	2858	3308	9.63716	8.74625	10.7476	28.5964	32.6855	26.8157	1.97562e-16	1.54209	up
LOC_Os03g11960	1458	2904	2148	4604	5438	7195	36.1893	57.3041	49.2765	110.016	118.805	114.017	8.05746e-07	1.16993	up
LOC_Os03g11980	413	465	251	121	163	98	5.11799	4.54314	2.96423	1.40885	1.82008	0.767394	0.000778315	-1.75471	down
LOC_Os03g12000	383	667	476	1518	1186	2366	5.41911	7.44789	6.42241	20.3614	15.1995	21.1914	2.96247e-06	1.491	up
LOC_Os03g12020	284	719	449	5395	4945	7909	8.55267	17.1047	12.8743	153.978	134.876	150.747	1.74375e-31	3.43397	up
LOC_Os03g12050	179	209	237	54	15	97	2.61809	2.41557	3.30441	0.742897	0.194754	0.898442	0.00673302	-2.2037	down
LOC_Os03g12064	4944	3077	2054	633	756	1073	88.9713	44.1136	34.8314	10.7021	13.3082	11.8046	9.37194e-11	-2.31618	down
LOC_Os03g12100	131	165	114	19	60	40	10.2232	10.1123	8.44263	1.34325	4.2262	1.9624	0.0062082	-2.04126	down
LOC_Os03g12290	15594	12014	15796	3055	4362	3938	231.586	140.687	223.365	42.9079	58.5507	36.9373	1.12252e-20	-2.19641	down
LOC_Os03g12360	913	799	878	341	279	493	7.75883	5.06808	6.72089	2.58783	2.02187	2.50156	7.86803e-06	-1.48606	down
LOC_Os03g12500	38	20	39	544	873	836	0.564213	0.235126	0.542924	7.6773	11.7775	7.88109	4.19239e-20	4.25087	up
LOC_Os03g12560	79	158	35	303	426	360	1.9739	3.13266	0.839867	7.23179	9.71187	5.74418	0.00581674	1.82591	up
LOC_Os03g12620	205	229	257	654	511	926	2.58619	2.28339	3.09757	7.84437	5.84377	7.42709	0.000392589	1.33892	up
LOC_Os03g12670	24535	27133	19620	3674	6467	5612	297.91	260.727	232.254	47.5219	74.3645	51.1428	3.11921e-33	-2.42576	down
LOC_Os03g12680	306	202	143	19	0	43	5.66034	2.82679	2.41069	0.319233	0	0.47487	0.00280018	-3.72621	down
LOC_Os03g12720	121	270	133	410	620	599	3.34812	5.89899	3.50785	10.7626	15.5688	10.5016	0.0014257	1.42697	up
LOC_Os03g12760	64	42	35	0	0	0	1.4134	0.730633	0.724531	0	0	0	4.31828e-05	-8.24999	down
LOC_Os03g12790	11311	7592	6914	809	1029	1203	151.043	79.9398	87.9129	10.2117	12.42	10.1429	1.9312e-39	-3.35795	down
LOC_Os03g12840	8483	6398	5397	1803	1902	2694	137.209	79.6754	83.0864	28.178	29.025	27.9736	1.96642e-15	-1.93238	down
LOC_Os03g12860	520	672	338	145	28	179	14.2533	14.506	8.81721	3.75148	0.677244	3.08377	0.00123497	-2.33936	down
LOC_Os03g12890	49	145	42	1643	4752	2421	0.568756	1.3271	0.457921	20.5717	56.7422	20.316	1.12507e-23	5.04342	up
LOC_Os03g12900	1126	1509	1120	173	295	252	10.8609	12.1539	10.8307	1.56407	2.56197	1.52718	1.77836e-21	-2.62053	down
LOC_Os03g12930	1107	1065	451	264	337	509	30.8624	23.3563	11.9967	6.87475	8.53362	8.86103	0.000611296	-1.50826	down
LOC_Os03g12990	4239	4999	3390	1047	971	1111	152.773	142.068	116.348	35.6823	31.6207	25.2973	6.70533e-25	-2.2268	down
LOC_Os03g13050	202	119	69	296	946	438	4.19691	1.9437	1.36759	5.82596	17.8461	5.76844	0.00733906	1.84565	up
LOC_Os03g13140	20	0	0	637	649	958	0.606904	0	0	19.1012	18.6232	19.1992	0.00698783	6.45694	up
LOC_Os03g13240	113	93	108	258	800	485	1.59236	1.03082	1.4378	3.44041	10.1927	4.31959	0.000273037	2.01922	up
LOC_Os03g13300	5155	6308	5510	1496	1755	2282	72.4562	69.9146	73.7397	19.878	22.2941	20.2584	4.7984e-44	-1.8702	down
LOC_Os03g13370	83	204	77	349	372	525	0.944978	1.84289	0.832492	3.7871	3.86178	3.8109	0.00315667	1.5719	up
LOC_Os03g13730	1556	2068	1099	4273	4815	6444	32.9285	34.9609	22.3054	85.5418	92.1295	86.1565	5.78123e-11	1.48194	up
LOC_Os03g13810	19737	44029	41532	15738	18397	21948	178.891	314.982	357.616	135.72	151.514	126.914	4.86832e-05	-1.1394	down
LOC_Os03g13840	29542	50037	51030	19717	19153	27114	443.088	591.76	728.788	279.721	261.29	256.888	1.13177e-07	-1.22519	down
LOC_Os03g13870	7416	11362	10194	2199	2562	3345	128.44	155.167	168.122	36.0204	40.1071	36.5917	1.89515e-33	-2.08449	down
LOC_Os03g14250	963	990	1506	2363	2939	3381	6.95103	5.6341	10.3506	16.137	19.1824	15.4197	0.00035905	1.05957	up
LOC_Os03g14280	911	938	893	1792	2727	2725	22.2321	18.0507	20.7518	41.3778	60.184	42.028	1.30819e-07	1.1432	up
LOC_Os03g14290	1020	845	765	377	542	468	13.0123	8.50013	9.28416	4.54423	6.25024	3.76699	0.000387504	-1.17068	down
LOC_Os03g14400	144	186	206	422	661	746	2.4308	2.47629	3.31379	6.74026	10.0879	7.95705	4.49145e-05	1.50149	up
LOC_Os03g14520	358	402	352	823	1040	1179	8.2125	7.26307	7.69304	17.8542	21.5664	17.0896	7.31156e-07	1.20258	up
LOC_Os03g14530	212	306	225	717	1006	1045	8.47443	9.65956	8.58845	27.1874	36.4524	26.4762	2.12807e-09	1.66018	up
LOC_Os03g14540	2530	2352	1689	456	511	786	36.0996	26.4624	22.9361	6.14514	6.58017	7.08354	1.83226e-17	-2.17639	down
LOC_Os03g14590	23134	24476	14892	4702	2727	6969	294.674	233.246	152.609	52.8824	31.5711	56.7965	2.73524e-14	-2.36901	down
LOC_Os03g14890	187	301	306	747	753	991	2.38827	5.44663	6.04297	16.3537	15.8309	14.5539	3.58527e-05	1.41171	up
LOC_Os03g14915	348	563	482	74	273	170	9.22896	11.769	12.169	1.83824	6.54236	2.83575	0.00295506	-1.68927	down
LOC_Os03g14990	1452	1690	1744	3477	4368	5155	26.8642	24.6609	30.7217	60.8607	73.0689	60.2657	3.66731e-11	1.15544	up
LOC_Os03g15020	550	382	608	2178	6155	3049	4.59395	2.51094	4.84124	17.552	47.4174	16.4202	1.09092e-09	2.6145	up
LOC_Os03g15033	417	668	402	1995	2410	2710	8.49154	10.7269	7.79787	38.4587	44.3917	34.8851	5.00611e-19	2.0364	up
LOC_Os03g15050	44403	31272	26127	4740	11832	7104	570.237	305.841	328.094	55.1231	129.97	54.6059	4.71952e-12	-2.36766	down
LOC_Os03g15230	311	731	549	128	96	296	4.46252	8.26909	7.50467	1.72679	1.2427	2.67711	0.000486762	-1.89019	down
LOC_Os03g15410	952	731	789	219	295	293	7.92318	4.79711	6.25083	1.7242	2.21421	1.5381	9.02793e-09	-1.87601	down
LOC_Os03g15530	4446	3684	3713	916	1761	1294	62.116	40.5832	49.3948	12.1058	22.2287	11.4202	1.23529e-10	-1.83558	down
LOC_Os03g15840	3461	4257	3415	1508	2026	2416	50.7866	49.2608	47.7217	20.9353	26.8677	22.395	9.94609e-15	-1.15758	down
LOC_Os03g15870	174	581	195	2820	3788	3800	3.98733	10.5247	4.26357	61.353	78.7604	55.221	4.68183e-16	3.27774	up
LOC_Os03g15930	342	626	303	1117	809	1578	10.8204	14.9242	8.92548	32.9874	23.1332	31.1993	0.00145973	1.24625	up
LOC_Os03g15960	1801	1214	1322	8410	22976	12378	52.536	27.9249	36.7292	232.163	606.128	228.195	4.09299e-17	3.06711	up
LOC_Os03g16020	3528	2238	2541	6877	9594	9858	229.183	114.606	157.136	422.557	563.319	404.528	2.74606e-07	1.3901	up
LOC_Os03g16030	860	637	412	2179	3338	3419	26.4995	15.4788	12.0862	63.5173	92.996	66.5643	2.83507e-09	1.96171	up
LOC_Os03g16040	310	164	245	1640	2253	2297	19.45	8.11649	14.677	97.5833	128.154	91.2861	1.3796e-15	2.82462	up
LOC_Os03g16090	7044	5178	4423	892	1429	1312	108.539	64.4705	64.9966	14.1321	21.6407	13.8879	4.38616e-20	-2.46049	down
LOC_Os03g16170	2734	3068	1891	841	577	1316	47.8773	42.3049	31.6085	13.214	8.55807	13.9232	5.55522e-08	-1.74638	down
LOC_Os03g16210	188	326	141	693	958	939	4.83547	6.36935	3.32973	16.2597	21.4945	14.7225	3.33485e-06	1.77474	up
LOC_Os03g16400	280	191	151	434	1538	704	3.8052	2.04841	1.95061	5.59832	18.9539	6.06155	0.00164545	1.84034	up
LOC_Os03g16430	192	539	74	1323	1820	2119	2.73813	6.07678	0.998447	17.8888	23.521	19.1383	1.60593e-05	2.53257	up
LOC_Os03g16440	551	616	520	1569	2576	2259	5.14223	4.5371	4.61841	13.8644	21.7487	13.3313	4.17283e-12	1.67756	up
LOC_Os03g16470	154	250	234	542	774	716	5.45746	7.33517	8.16703	18.7844	25.6422	16.5703	6.86617e-05	1.43864	up
LOC_Os03g16600	81	255	128	36	42	26	8.17672	20.3747	12.3543	3.42362	3.82876	1.64389	0.00339024	-2.30186	down
LOC_Os03g16670	1697	2329	3279	4447	7192	6497	37.2127	40.2789	68.48	92.2634	142.595	90.0222	0.000836464	1.05267	up
LOC_Os03g16740	542	467	553	1148	1684	1525	6.42514	4.36608	6.247	12.8766	18.0561	11.4339	3.26311e-05	1.22211	up
LOC_Os03g16824	2000	2897	2512	760	1091	993	20.8799	23.8496	24.9675	7.50607	10.289	6.54878	3.61187e-13	-1.61354	down
LOC_Os03g16920	64	61	36	621	1951	881	0.774577	0.579029	0.406889	7.13569	21.4293	6.76142	8.25573e-16	4.18455	up
LOC_Os03g17000	2448	2683	4077	8983	10183	12974	27.6561	25.6103	43.8983	96.9844	107.615	93.2789	4.9238e-09	1.53489	up
LOC_Os03g17060	171	160	120	526	441	835	5.94	4.38983	3.98561	17.347	13.8983	18.4064	1.74317e-05	1.73312	up
LOC_Os03g17084	2642	2092	1909	1016	1298	1415	63.6276	39.7237	43.7701	23.1291	28.2598	21.5195	1.79145e-05	-1.09305	down
LOC_Os03g17230	1161	883	636	224	325	261	16.5119	9.89642	8.60809	3.00534	4.17346	2.34468	4.04284e-07	-1.9673	down
LOC_Os03g17250	58	189	48	0	0	0	0.734684	1.90248	0.576074	0	0	0	1.64878e-07	-9.22022	down
LOC_Os03g17410	2505	1912	1739	849	882	1138	23.6006	14.2016	15.5955	7.55767	7.50786	6.77193	4.8484e-07	-1.36032	down
LOC_Os03g17570	35200	43063	30994	16908	20819	24516	280.393	268.657	237.629	128.958	150.656	124.603	4.70712e-17	-1.054	down
LOC_Os03g17580	396	812	360	2034	2469	3020	10.3167	16.707	8.94019	50.2114	58.2587	49.7998	1.93178e-11	2.05075	up
LOC_Os03g17590	462	1104	628	2225	3149	3418	7.89062	14.8808	10.218	35.9951	48.6728	36.9207	3.71411e-09	1.78618	up
LOC_Os03g17660	706	1129	935	1633	2410	2711	14.9026	20.0462	21.1627	34.9374	45.5719	39.2659	1.01249e-05	1.03697	up
LOC_Os03g17700	1363	2934	3692	5989	6604	8709	25.7064	43.6383	66.3172	106.882	112.612	103.789	0.00115722	1.16662	up
LOC_Os03g17790	148	64	31	1178	1364	1829	8.56598	2.89269	1.6918	64.8039	71.7461	67.2411	2.1943e-12	3.88319	up
LOC_Os03g17870	58	120	53	227	331	410	7.91833	13.016	6.87075	29.5071	41.1704	35.6539	0.000528191	1.83769	up
LOC_Os03g17910	273	423	450	1114	1177	1601	7.26954	8.8893	11.4118	28.0708	28.356	26.9567	4.88799e-07	1.51601	up
LOC_Os03g18020	37	29	15	258	316	427	1.52844	0.930604	0.566462	10.2161	11.9679	11.3287	3.02029e-09	3.36213	up
LOC_Os03g18030	2353	2824	2418	1363	741	2164	32.5949	30.7234	31.8804	17.8482	9.08605	18.9258	0.00330113	-1.09511	down
LOC_Os03g18130	31	56	0	4359	9861	6220	0.33719	0.481881	0	46.9809	101.457	44.7503	1.20103e-06	7.70564	up
LOC_Os03g18140	1069	550	559	294	401	395	11.2627	4.56496	5.60314	2.92015	3.81298	2.62311	0.00583321	-1.27238	down
LOC_Os03g18220	4689	888	1789	648	584	982	64.2798	9.6167	23.5696	8.48133	7.2973	8.58031	0.000556633	-2.05825	down
LOC_Os03g18310	2452	2949	2078	458	1616	904	24.292	23.1244	19.8055	4.28757	14.4706	5.65774	0.00019962	-1.58225	down
LOC_Os03g18400	1145	1295	1190	440	713	701	34.569	30.8349	34.2138	12.5576	19.4452	13.3755	9.07399e-07	-1.22711	down
LOC_Os03g18410	218	472	378	888	1512	1444	4.0526	6.90979	6.68377	15.6193	25.406	16.9597	6.64448e-06	1.61188	up
LOC_Os03g18490	190	191	66	0	0	0	5.83459	4.60965	1.90837	0	0	0	4.28773e-10	-9.88053	down
LOC_Os03g18500	221	393	292	615	874	764	5.42175	7.66349	6.83199	14.3328	19.4618	11.8837	0.00199389	1.09759	up
LOC_Os03g18550	2475	2877	2030	947	1113	1447	41.0898	34.8056	31.1594	17.2714	19.1503	17.6118	1.62854e-12	-1.32277	down
LOC_Os03g18570	1936	2889	2852	4802	7040	7021	60.3883	71.0697	84.7219	141.72	198.557	138.39	1.49553e-06	1.05158	up
LOC_Os03g18580	910	692	835	1618	1897	2522	47.4519	28.4403	41.4435	79.8043	89.4402	83.1121	0.000173822	1.0301	up
LOC_Os03g18600	872	2002	2009	4783	5247	5017	20.4772	37.0633	44.9282	106.266	111.396	74.4285	3.20637e-05	1.41721	up
LOC_Os03g18870	774	1102	476	327	373	467	20.2038	22.6696	11.8139	8.06151	8.79502	7.69884	0.0010783	-1.23312	down
LOC_Os03g18890	1022	2020	1951	616	915	820	15.0704	23.5036	27.403	8.59422	12.1923	7.63563	8.62147e-05	-1.31561	down
LOC_Os03g19040	363	283	142	42	66	68	10.7586	6.61611	4.00028	1.15714	1.74681	1.27386	5.88428e-05	-2.42327	down
LOC_Os03g19190	309	227	238	1044	1510	1545	1.97386	1.14233	1.4464	6.31753	8.73158	6.24578	3.95786e-12	2.1358	up
LOC_Os03g19200	1278	2137	2647	624	1064	821	13.0951	17.2688	25.835	6.0498	9.85192	5.3116	2.95062e-05	-1.51368	down
LOC_Os03g19220	865	996	371	55	224	113	41.6016	37.7545	16.9521	2.44179	9.70527	3.4339	5.93801e-06	-2.7497	down
LOC_Os03g19280	317	475	715	1223	1686	1739	5.11596	6.04077	10.9809	18.6763	24.6039	17.7321	0.000438811	1.36645	up
LOC_Os03g19380	978	2219	1041	2731	3155	3899	29.3758	52.5732	29.7885	77.6237	85.707	74.0129	0.00138999	1.00154	up
LOC_Os03g19510	314	529	282	2254	3539	3371	7.00472	9.31616	5.99594	47.6926	71.561	47.6409	2.06197e-26	2.80255	up
LOC_Os03g19520	371	338	515	859	1004	1189	2.90358	2.08681	3.83863	6.35848	7.10758	5.88417	0.00300836	1.05009	up
LOC_Os03g19650	797	1216	944	2510	3047	3663	7.14787	12.5159	12.6921	37.5247	42.1837	36.347	3.82037e-14	1.40253	up
LOC_Os03g19680	502	339	609	1352	1785	2093	10.2892	5.47872	11.8942	26.2338	33.0931	27.1236	1.0697e-05	1.56161	up
LOC_Os03g19980	6	33	33	182	201	215	0.063468	0.304765	0.3586	2.01206	2.11464	1.58567	0.000649898	2.84857	up
LOC_Os03g20090	370	1292	1288	3827	3484	6218	6.35722	17.5045	21.0602	62.1944	54.1045	67.4867	8.43957e-06	1.95527	up
LOC_Os03g20100	1783	3733	2658	9663	10285	14124	33.8814	55.9469	48.1007	173.743	176.722	169.608	3.61376e-15	1.83332	up
LOC_Os03g20170	723	685	520	1721	1589	2513	16.4325	12.2718	11.2514	37.0196	32.664	36.0987	4.7688e-07	1.33882	up
LOC_Os03g20330	70	57	92	210	201	421	2.35497	1.50005	2.93565	6.70739	6.12923	8.99617	0.00683956	1.61492	up
LOC_Os03g20340	1230	1472	1299	2771	4765	4019	24.825	23.4271	24.9612	52.9198	86.9533	51.2531	1.77047e-08	1.28378	up
LOC_Os03g20410	1173	1101	936	283	306	417	30.0521	22.2341	22.8178	6.83538	7.08559	6.73311	1.45414e-13	-1.93268	down
LOC_Os03g20480	70	120	158	14	0	16	3.29686	4.48988	7.11661	0.603806	0	0.453238	0.00435758	-3.77173	down
LOC_Os03g20840	156	174	386	621	710	901	1.18088	1.04035	2.78225	4.45071	4.86913	4.31836	0.00965465	1.36023	up
LOC_Os03g20850	140	233	72	28	44	28	2.18235	2.86245	1.06448	0.407047	0.618488	0.266315	0.00290676	-2.33204	down
LOC_Os03g20900	19287	13023	8762	1544	1950	2345	349.073	185.846	151.001	26.432	31.8855	26.8011	7.89763e-26	-3.08317	down
LOC_Os03g21030	1496	1876	1618	3216	5048	4799	25.0473	24.7609	25.7843	50.9324	76.389	50.7545	3.31381e-09	1.14101	up
LOC_Os03g21040	6080	4005	4700	1164	1948	1906	89.7675	46.9708	65.949	16.2157	25.9563	17.749	5.02961e-11	-1.84281	down
LOC_Os03g21050	60	68	45	0	0	0	0.573392	0.518122	0.40856	0	0	0	5.57282e-06	-8.51892	down
LOC_Os03g21140	1888	1119	747	343	312	549	16.907	7.89873	6.3716	2.90188	2.52009	3.10321	1.31481e-05	-1.92287	down
LOC_Os03g21330	69	336	128	19	37	33	1.10858	4.25656	1.94889	0.276297	0.525348	0.327172	0.000798136	-2.76891	down
LOC_Os03g21370	1649	3302	1126	6309	5579	9092	47.2548	74.6156	30.722	171.005	144.524	164.597	4.20047e-06	1.58419	up
LOC_Os03g21380	2040	4413	3994	6538	7884	10424	52.4508	88.3326	96.0125	147.254	165.033	154.691	0.000392996	1.00756	up
LOC_Os03g21400	941	1002	1282	288	320	441	21.6189	18.1483	28.0472	6.25793	6.64049	6.39859	1.48653e-10	-1.88978	down
LOC_Os03g21419	271	396	218	49	37	75	2.49318	2.87665	1.91344	0.419315	0.305904	0.43432	1.33925e-07	-2.69575	down
LOC_Os03g21460	1304	1629	1088	2750	3504	3757	30.3015	29.868	24.0803	60.4737	73.6414	55.1853	1.43831e-08	1.08214	up
LOC_Os03g21510	2254	2091	1435	394	168	567	29.0026	21.241	17.5665	4.79857	1.94331	4.6052	2.22754e-09	-2.61331	down
LOC_Os03g21560	558	951	676	2199	2161	3522	17.8563	24.0033	20.6078	66.6078	62.5571	71.2478	5.20665e-11	1.60822	up
LOC_Os03g21590	335	421	512	110	219	196	11.2953	11.2062	16.4587	3.50014	6.68441	4.16622	0.000592447	-1.54228	down
LOC_Os03g21640	783	2083	2654	4820	4859	6809	8.58335	18.0145	27.7705	50.034	48.2749	47.2073	0.00144957	1.33574	up
LOC_Os03g21900	1780	3290	2265	6683	7761	9965	32.8614	47.8897	39.8159	116.711	129.525	116.217	1.22864e-13	1.50449	up
LOC_Os03g21980	124	78	39	567	948	819	1.89737	0.939267	0.568338	8.2478	13.2621	7.98194	8.62338e-09	3.01604	up
LOC_Os03g22050	2193	2333	1347	549	964	702	17.6099	16.3896	10.825	4.16233	7.02475	3.55674	5.93717e-07	-1.63599	down
LOC_Os03g22060	383	530	734	151	309	256	7.00751	7.6412	12.7974	2.61309	5.10843	2.95794	0.00182878	-1.46995	down
LOC_Os03g22120	1663	1897	1357	2436	6502	3606	18.1365	16.3038	14.0922	25.1853	64.2908	25.0035	0.00309777	1.11131	up
LOC_Os03g22200	769	422	199	106	56	96	19.7902	8.55078	4.88704	2.52558	1.27635	1.53422	8.04537e-05	-2.65402	down
LOC_Os03g22370	1380	2547	1072	4714	6173	6392	54.6172	79.4822	40.4021	176.517	220.875	159.853	2.62812e-08	1.58491	up
LOC_Os03g22430	1122	2207	1302	3135	3231	4477	20.0632	31.1234	22.1672	53.0515	52.2536	50.5989	9.01957e-05	1.00808	up
LOC_Os03g22460	2180	2651	2153	5368	4246	8079	77.492	73.8222	72.2841	184.869	135.106	186.012	2.90059e-06	1.08801	up
LOC_Os03g22634	1292	1304	3369	877	748	1319	15.5696	12.3864	38.6676	9.99051	8.14043	10.0393	0.00765309	-1.31163	down
LOC_Os03g22670	95	140	156	266	391	441	0.650881	0.755455	1.01806	1.72165	2.4227	1.91221	0.0076007	1.22853	up
LOC_Os03g22690	333	939	719	1358	2234	2064	3.25792	7.24756	6.70251	12.5775	19.7746	12.7653	0.00128571	1.28473	up
LOC_Os03g22720	766	678	421	243	171	276	13.1799	8.96725	6.55133	3.59516	2.96497	2.72758	0.00012071	-1.66463	down
LOC_Os03g22730	702	895	792	1770	2164	2132	12.4075	12.4806	13.3293	29.6112	34.6039	23.8263	1.97269e-07	1.11429	up
LOC_Os03g22780	205	493	487	1020	898	1445	3.84185	7.30455	8.71579	18.1417	15.2624	17.1703	0.00319109	1.27031	up
LOC_Os03g23010	3183	4996	5369	12392	15748	16425	86.2265	105.658	139.691	340.25	381.751	301.095	5.06535e-11	1.47875	up
LOC_Os03g24020	170	207	118	4482	3462	7090	4.85895	4.66333	3.20498	121.255	89.5034	128.105	1.05615e-61	4.6748	up
LOC_Os03g24610	277	348	125	78	68	139	5.304	5.26682	2.28532	1.40781	1.1766	1.68708	0.00923378	-1.6442	down
LOC_Os03g24844	170	144	60	448	641	712	2.35578	1.53567	0.765308	5.79029	8.01359	6.16164	8.17497e-05	2.01391	up
LOC_Os03g24950	2657	3539	1660	692	1164	961	29.0852	30.5457	17.301	7.16516	11.5142	6.64175	5.21094e-08	-1.70114	down
LOC_Os03g25050	141	319	255	1014	1556	1552	6.32963	11.2972	10.8931	43.1523	63.29	44.1256	4.21149e-11	2.29662	up
LOC_Os03g25460	397	136	267	18	46	38	20.9014	5.65085	13.3863	0.888937	2.14878	1.25879	3.91549e-06	-3.29427	down
LOC_Os03g25850	24	114	58	269	402	357	0.426724	1.58858	0.979776	4.52029	6.45124	4.01096	0.00100562	2.20806	up
LOC_Os03g25960	147	121	147	3232	4467	4560	3.73256	2.41549	3.54212	77.8492	102.839	73.3588	1.73635e-86	4.62209	up
LOC_Os03g26044	898	853	850	199	211	228	8.41278	6.3028	7.58998	1.76394	1.78668	1.34541	5.65206e-15	-2.26744	down
LOC_Os03g26200	1099	1512	1113	573	320	870	11.9751	12.9897	11.5425	5.90549	3.14553	5.98809	0.000739707	-1.32793	down
LOC_Os03g26460	2179	1606	1788	7095	9400	9246	56.3893	31.611	43.1968	176.505	223.514	154.222	5.51413e-17	1.94719	up
LOC_Os03g26910	503	755	563	140	171	190	8.93109	10.5899	9.53655	2.34126	2.74835	2.1243	1.12061e-11	-2.09275	down
LOC_Os03g26930	7853	7485	7627	1516	2696	2367	130.333	97.9526	120.527	23.7977	40.4461	24.8123	4.62245e-21	-2.06725	down
LOC_Os03g27120	81450	59723	81806	18980	20826	29074	1605.99	928.538	1535.88	353.991	371.173	362.117	9.30033e-19	-1.97701	down
LOC_Os03g27170	247	224	207	32	80	66	6.19552	4.43075	4.94209	0.741995	1.80986	1.04137	0.000121238	-2.20822	down
LOC_Os03g27190	3707	2610	4097	982	733	1554	83.1142	46.1418	87.4658	20.8203	14.8471	22.0099	6.09455e-09	-1.96468	down
LOC_Os03g27250	5773	4507	4531	2241	2753	3196	52.8867	32.5588	39.5273	19.413	22.7991	18.4915	4.44279e-07	-1.1199	down
LOC_Os03g27770	163	162	142	1148	1315	1811	2.76775	2.16665	2.29027	18.4742	20.2145	19.4662	2.71004e-32	2.93143	up
LOC_Os03g28160	148	158	292	3774	7016	6259	5.11112	4.30727	9.76793	125.369	223.357	138.602	2.65338e-40	4.55169	up
LOC_Os03g28170	26	86	159	650	633	1060	0.934203	2.48334	5.58294	22.7229	21.1248	24.734	1.48259e-05	2.83941	up
LOC_Os03g28260	1101	522	430	164	108	190	75.9299	28.3546	28.205	10.6894	6.69937	8.23588	9.22615e-06	-2.41392	down
LOC_Os03g28330	40	54	5	170	542	291	0.367756	0.395664	0.044207	1.51876	4.62471	1.73469	0.000622606	3.13211	up
LOC_Os03g28410	419	476	501	1230	1377	1802	15.3706	13.7842	17.5021	42.7234	45.7192	41.8103	2.32368e-09	1.402	up
LOC_Os03g29180	362	561	424	1163	1536	1803	7.78549	9.51425	8.69058	23.6834	29.8746	24.515	1.23588e-10	1.49892	up
LOC_Os03g29190	837	1506	845	6813	13873	9619	11.4917	16.7449	11.3505	90.9103	176.917	85.7211	5.36092e-26	3.03407	up
LOC_Os03g29240	7059	7065	5792	15521	20388	22774	101.869	80.3983	79.59	211.878	265.97	207.623	7.71743e-18	1.30534	up
LOC_Os03g29360	38	55	52	389	490	561	2.19481	2.54532	2.898	21.6137	26.0505	20.8608	8.90677e-15	3.06706	up
LOC_Os03g29410	263	195	328	1031	2241	1440	4.2207	2.46783	5.01245	15.6777	32.5647	14.6173	3.52754e-08	2.31164	up
LOC_Os03g29630	59	52	104	0	0	0	1.49081	1.01978	2.49651	0	0	0	8.68159e-07	-8.8705	down
LOC_Os03g29740	144	109	90	433	247	812	8.93313	5.35245	5.29756	25.4773	13.8853	31.9092	0.00154977	1.82355	up
LOC_Os03g29760	565	724	421	247	380	238	9.71327	9.85255	7.13472	4.0191	6.25593	2.58575	0.00671597	-1.18375	down
LOC_Os03g29810	166	329	266	1038	896	1383	3.79518	5.94819	5.81348	22.5631	18.6079	20.0771	3.7156e-08	1.89872	up
LOC_Os03g29850	1703	1411	520	247	342	384	36.6396	23.9325	10.6394	5.01424	6.64889	5.2093	4.46798e-06	-2.15242	down
LOC_Os03g29864	238	422	164	20	0	14	1.61155	2.25579	1.06041	0.124249	0	0.058083	1.36899e-05	-4.733	down
LOC_Os03g29930	4	0	0	91	104	100	0.10866	0	0	2.32232	2.5332	1.71529	9.63486e-05	5.92017	up
LOC_Os03g30000	1892	1301	1391	535	757	649	24.3021	13.1767	17.0163	6.5006	8.78219	5.26353	4.00705e-06	-1.4955	down
LOC_Os03g30092	202	276	154	1286	791	1811	9.66913	10.4141	6.97669	58.2324	34.1991	54.7396	6.21871e-10	2.38812	up
LOC_Os03g30200	4	0	0	112	192	291	0.101377	0	0	2.70374	4.45587	4.70604	3.03953e-08	6.86997	up
LOC_Os03g30950	4	5	0	202	85	243	0.075361	0.06151	0	3.60935	1.44166	2.8952	1.64205e-07	5.6779	up
LOC_Os03g31150	91	145	181	1322	2152	1606	1.06786	1.26242	1.91477	14.6587	21.9482	11.1496	4.12679e-20	3.37116	up
LOC_Os03g31180	708	667	411	73	107	98	12.3736	5.46047	3.26832	0.574204	0.802314	0.512932	2.134e-13	-2.92483	down
LOC_Os03g32314	10444	9454	11588	4596	4866	6760	118.203	84.3649	124.876	49.1953	49.774	48.3263	1.15491e-09	-1.22629	down
LOC_Os03g34040	1098	2757	1699	14574	14242	21255	23.4527	46.467	34.5833	294.249	275.199	286.537	5.96565e-28	2.9567	up
LOC_Os03g35849	878	1176	684	242	89	420	11.0646	11.7195	8.23689	2.84773	0.997567	3.29569	9.89173e-05	-2.12766	down
LOC_Os03g36080	215	281	234	818	534	1268	6.12427	6.33426	6.34841	22.1063	13.8041	22.8961	5.84223e-05	1.58755	up
LOC_Os03g36540	939	1941	1543	4099	5391	5846	12.4381	20.331	19.4712	51.3877	64.58	48.9408	8.37348e-10	1.56683	up
LOC_Os03g36630	59	58	20	292	124	436	1.92907	1.48212	0.597219	9.08685	3.66383	9.06942	0.00201022	2.39014	up
LOC_Os03g37270	539	1053	610	1810	1906	2839	8.57431	13.2196	9.25153	27.2724	27.4449	28.5658	1.4027e-06	1.34532	up
LOC_Os03g37411	956	1009	855	432	508	569	16.6642	13.8637	14.1852	7.11608	7.99618	6.26638	2.62003e-06	-1.14573	down
LOC_Os03g37470	571	862	776	241	547	449	12.3402	14.6937	15.9825	4.9128	10.6973	6.12371	0.0057842	-1.09349	down
LOC_Os03g37490	7156	6049	5434	1414	1465	2004	101.905	67.9272	73.6834	19.0411	18.8498	18.0225	7.251e-27	-2.19293	down
LOC_Os03g37950	406	362	397	1382	1821	1854	6.2943	4.54725	6.27467	20.9278	25.5347	18.7391	2.04147e-13	1.86201	up
LOC_Os03g38050	778	678	498	142	398	166	10.6176	7.29336	6.47092	1.83003	4.90782	1.42761	0.00197974	-1.70394	down
LOC_Os03g38120	190	317	151	737	1004	1148	21.1542	27.9016	16.0583	77.9097	101.441	81.1129	2.3396e-08	1.90854	up
LOC_Os03g38230	346	614	578	1315	3013	1701	5.37168	7.52395	8.56472	19.3537	42.3842	16.7162	1.39971e-05	1.74463	up
LOC_Os03g38330	156	191	46	12	0	20	1.34127	1.29448	0.372898	0.097471	0	0.108502	0.00425329	-3.86663	down
LOC_Os03g38490	164	399	263	853	525	1216	3.82317	7.33844	5.84182	18.8572	11.0788	17.9448	0.00256439	1.43079	up
LOC_Os03g38940	19	33	27	115	145	168	0.208419	0.285283	0.273838	1.19401	1.44061	1.16383	0.00115958	2.20077	up
LOC_Os03g39010	2296	2457	2016	520	1120	928	33.2244	28.0344	27.7726	7.11435	14.6451	8.48405	7.10018e-09	-1.66091	down
LOC_Os03g40020	329	251	249	875	869	1181	1.76435	1.0616	1.27059	4.43982	4.21432	4.00157	1.82314e-06	1.55827	up
LOC_Os03g40180	1502	2328	2165	4241	4106	6334	42.93	52.7884	58.7224	115.234	106.27	114.973	3.45247e-06	1.04453	up
LOC_Os03g40400	42	127	51	0	0	0	1.368	3.29568	1.59156	0	0	0	1.51817e-06	-8.81435	down
LOC_Os03g40550	92	208	71	1536	1640	1985	1.2607	2.25947	0.927043	20.0587	20.4738	17.3132	3.78001e-21	3.60802	up
LOC_Os03g40670	2616	1636	2237	1014	968	1410	49.6244	24.4679	40.4107	18.1813	16.5945	16.8981	0.00015436	-1.21381	down
LOC_Os03g40830	456	416	314	173	102	272	4.23557	3.04548	2.77998	1.51638	0.854969	1.59644	0.00781084	-1.38479	down
LOC_Os03g40930	1607	2097	1461	419	496	637	23.7264	24.4196	20.5472	5.84798	6.61316	5.9414	1.03032e-22	-1.97844	down
LOC_Os03g41438	272	122	210	0	0	0	5.1794	1.82391	3.80103	0	0	0	4.17283e-12	-10.3734	down
LOC_Os03g41612	395	412	328	805	1152	1327	11.48	9.40796	9.0462	22.0801	30.1997	24.3092	1.14267e-06	1.27166	up
LOC_Os03g42130	3130	4910	4700	1916	1712	2949	69.5046	85.9802	99.3834	40.2347	34.363	41.3693	1.30782e-06	-1.20585	down
LOC_Os03g42350	60	53	192	618	335	821	0.993567	0.697183	3.07117	9.82549	5.08528	8.71752	0.00179061	2.24866	up
LOC_Os03g42464	533	505	245	24	0	30	3.67957	2.74677	1.60599	0.152568	0	0.129596	2.69483e-06	-4.80723	down
LOC_Os03g42510	9	0	0	79	140	117	0.125267	0	0	1.06201	1.80397	1.052	0.00335853	4.88977	up
LOC_Os03g42810	112	53	98	330	435	589	2.51422	0.931204	2.10057	7.16305	8.84373	8.44638	0.000125764	2.05385	up
LOC_Os03g43590	104	140	47	0	0	0	1.17555	1.24582	0.498474	0	0	0	5.43872e-08	-9.24609	down
LOC_Os03g43720	797	1288	780	2410	3976	3090	9.35048	12.6693	9.16251	28.5092	44.9827	24.0729	3.34227e-08	1.51113	up
LOC_Os03g43750	104	110	74	0	0	0	1.11345	0.926901	0.756655	0	0	0	1.7169e-08	-9.25732	down
LOC_Os03g43770	240	115	90	11	58	23	5.05836	1.89697	1.80653	0.209908	1.09218	0.303725	0.00835109	-2.56087	down
LOC_Os03g43810	1129	1181	1121	483	462	884	22.9487	18.9304	21.7022	9.27977	8.48052	11.3499	4.77902e-05	-1.18851	down
LOC_Os03g43990	1705	641	371	125	297	166	19.1866	5.68895	4.10308	1.32181	3.00735	1.17502	0.000199391	-2.48417	down
LOC_Os03g44010	1392	1856	909	3141	4466	4185	27.3347	28.7294	16.2324	58.3474	79.2817	51.9152	2.59321e-06	1.28412	up
LOC_Os03g44300	488	949	613	1386	1777	1814	5.5124	12.7686	10.1452	23.6571	29.0687	20.7185	0.000197742	1.06599	up
LOC_Os03g44380	2747	2431	2028	521	498	590	31.0662	21.6724	21.8331	5.57332	5.08212	4.21444	3.3249e-22	-2.39934	down
LOC_Os03g44530	74	85	65	271	332	438	1.04847	0.944901	0.870165	3.63593	4.26832	3.92969	2.90059e-06	1.95979	up
LOC_Os03g44670	4874	3343	2424	956	1451	1369	46.4732	25.13	22.0074	8.61981	12.4987	8.24316	5.56108e-08	-1.75713	down
LOC_Os03g44760	319	523	359	90	260	97	2.95389	4.1295	3.32414	0.788599	2.17202	0.566379	0.0089284	-1.63145	down
LOC_Os03g44780	206	488	239	653	881	953	1.85199	3.45564	2.04195	5.55509	7.16495	5.41561	0.00278845	1.20698	up
LOC_Os03g44820	173	337	198	1595	2085	2338	6.51325	10.0302	7.11144	56.9466	71.1502	55.7635	4.81108e-26	2.86544	up
LOC_Os03g45170	4227	3931	3762	1029	534	1619	51.6523	37.8708	43.7663	11.886	5.88888	12.4959	1.12888e-09	-2.17991	down
LOC_Os03g45194	156	120	47	709	1074	1020	2.50449	1.51837	0.719488	10.82	15.6624	10.3917	8.6929e-09	2.86938	up
LOC_Os03g45220	144	150	202	592	486	732	7.18613	5.89346	9.5966	27.9999	21.9286	23.0995	7.52139e-05	1.61631	up
LOC_Os03g45280	145390	117988	136465	61023	51148	75244	4747.94	3038.21	4243.39	1884.97	1509.79	1552.18	1.26109e-09	-1.34784	down
LOC_Os03g45320	755	878	674	2058	2302	3116	12.8628	11.4581	10.9372	33.1082	35.4656	33.4774	3.18076e-15	1.44536	up
LOC_Os03g45400	782	858	729	4039	4827	6341	14.3403	12.3961	12.716	70.0615	80.0138	73.461	6.97901e-57	2.42399	up
LOC_Os03g45710	9	132	50	717	986	1265	0.280663	3.41166	1.55745	22.3223	29.3501	26.3082	2.2853e-07	3.77867	up
LOC_Os03g45720	305	588	322	871	683	1765	12.6167	19.2087	12.6979	34.1318	25.5758	46.1958	0.00580987	1.19226	up
LOC_Os03g45960	17	0	0	554	1967	773	0.393716	0	0	12.6868	43.0884	11.8348	0.00246879	7.26184	up
LOC_Os03g46060	113	87	44	437	553	696	3.9467	2.39532	1.4556	14.4534	17.4747	15.3722	2.62552e-07	2.52636	up
LOC_Os03g46090	2858	2027	1737	413	1016	607	27.0938	15.2018	15.6632	3.72134	8.86966	3.65667	9.00988e-07	-1.96371	down
LOC_Os03g46110	0	0	0	86	99	102	0	0	0	2.08881	2.31452	1.66663	2.45595e-07	8.78834	up
LOC_Os03g46440	13110	24014	21089	8193	7343	11861	115.084	166.243	175.56	69.1338	57.7836	65.9202	2.53062e-08	-1.3254	down
LOC_Os03g46490	186	242	110	561	515	741	9.04858	9.31056	5.09917	25.9106	22.7345	22.8791	0.000276007	1.53447	up
LOC_Os03g46660	6083	7483	5752	1746	3181	2583	80.7345	78.3068	72.6871	21.9132	38.15	21.6485	4.99365e-13	-1.60555	down
LOC_Os03g47120	1846	1526	843	442	162	753	21.9352	14.2898	9.53543	4.96359	1.73659	5.65177	0.000624157	-1.91396	down
LOC_Os03g47140	85	55	98	0	0	0	1.29344	0.660818	1.41976	0	0	0	2.29267e-07	-9.02099	down
LOC_Os03g47500	386	733	542	1095	1344	1708	8.64573	13.1031	11.7052	19.2753	26.2461	20.6447	0.000151349	1.08397	up
LOC_Os03g47550	1034	1167	1402	2512	2844	3627	23.0046	20.4669	29.7066	52.8921	57.2073	50.988	4.33306e-06	1.05785	up
LOC_Os03g48050	43	34	0	211	444	325	1.16525	0.733552	0	5.44008	10.9688	5.61502	0.00450968	3.43576	up
LOC_Os03g48060	1676	3492	2791	1089	748	1420	43.8331	72.01	69.4829	26.9308	17.6754	23.4586	7.01707e-06	-1.51035	down
LOC_Os03g48140	2788	3162	3838	4828	12821	7068	16.2997	14.5757	21.3679	26.7007	67.7609	26.1061	0.00390445	1.08162	up
LOC_Os03g48235	0	0	0	31	121	52	0	0	0	0.90291	3.37771	1.01235	3.23885e-05	8.27843	up
LOC_Os03g48310	1248	890	984	188	305	242	11.3271	6.36473	8.50341	1.61298	2.4994	1.38513	3.27657e-11	-2.34651	down
LOC_Os03g48320	21	60	6	944	999	1168	0.170664	0.400121	0.047234	7.61365	7.70481	6.29571	2.26089e-15	5.00307	up
LOC_Os03g48540	1320	865	267	162	283	302	14.1902	7.33041	2.73181	1.64532	2.74406	2.05069	0.00119503	-1.99001	down
LOC_Os03g48610	156	189	110	0	0	0	2.53232	2.42413	1.70348	0	0	0	4.8155e-11	-9.90812	down
LOC_Os03g48710	1451	1364	925	520	611	701	33.3757	27.4705	23.9017	12.0455	15.6078	11.9577	8.07029e-06	-1.27413	down
LOC_Os03g48750	0	0	0	280	112	466	0	0	0	7.88606	3.00394	8.79252	7.98579e-12	10.3268	up
LOC_Os03g48840	27	10	40	140	118	231	0.294255	0.086507	0.422842	1.47646	1.19446	1.63786	0.00851982	2.34456	up
LOC_Os03g48940	4701	4784	3753	1860	2806	3005	69.6814	56.4425	51.7758	25.7681	36.5405	27.8741	7.06446e-08	-1.04664	down
LOC_Os03g48950	303	269	320	66	119	143	8.56525	5.98915	8.61543	1.64555	2.81068	2.5394	0.00025907	-1.74012	down
LOC_Os03g49180	4967	5737	4575	2288	3055	3071	106.712	97.1748	93.5834	46.4833	59.3273	41.6776	6.85091e-12	-1.10033	down
LOC_Os03g49350	137	74	102	223	730	333	1.79959	0.762913	1.27794	2.77955	8.71626	2.77688	0.00947105	1.76111	up
LOC_Os03g49440	1403	2030	2346	3970	9477	6843	34.7404	39.6092	55.1671	92.6415	212.075	106.63	2.8682e-06	1.55158	up
LOC_Os03g49450	23	56	33	143	169	186	2.98501	5.69144	4.02518	17.6163	19.8657	15.322	0.00379571	1.94674	up
LOC_Os03g49464	1364	1309	1146	418	426	634	9.29447	7.06219	7.55083	2.73381	2.62145	2.77881	4.951e-11	-1.63149	down
LOC_Os03g49490	684	553	753	1461	1727	2348	16.8389	10.6599	17.5996	34.1056	38.6047	36.5792	3.16192e-05	1.19347	up
LOC_Os03g49500	7208	7189	4937	2256	2760	3561	86.1584	67.464	55.9469	25.3957	30.4413	26.7687	6.98719e-13	-1.42965	down
LOC_Os03g49510	13262	11519	8582	2356	1488	3331	153.896	105.396	94.8297	25.8541	15.5983	24.412	6.96674e-17	-2.475	down
LOC_Os03g49520	2589	2704	2842	1297	1484	1887	47.745	38.8923	51.1376	22.3679	25.8161	21.7358	1.68525e-08	-1.06053	down
LOC_Os03g49600	4008	2138	1989	862	1909	1296	57.3151	24.1351	27.2933	11.7193	24.7547	11.7577	0.00319868	-1.27715	down
LOC_Os03g49610	382	958	592	111	170	168	5.38231	10.6554	7.9483	1.47912	2.15952	1.49033	3.66539e-08	-2.32094	down
LOC_Os03g49620	2910	4040	2939	1304	1878	1932	34.8949	39.1705	33.7556	14.8631	19.8945	14.7054	6.0922e-11	-1.19024	down
LOC_Os03g49630	4325	9678	6754	16134	18832	23876	58.3275	102.903	86.7397	205.801	229.685	203.386	1.67397e-07	1.27943	up
LOC_Os03g49700	773	704	669	283	440	364	17.1005	12.2827	14.0927	5.91303	8.78905	5.07604	0.000258093	-1.22944	down
LOC_Os03g49710	401	730	440	7379	8684	10787	13.7313	19.7135	14.3296	239.047	268.811	233.355	2.8351e-83	3.87003	up
LOC_Os03g49770	8581	7048	6934	1753	2123	2897	90.5682	58.6557	70.3366	17.4937	20.2499	19.3139	8.97611e-24	-2.01333	down
LOC_Os03g49800	246	411	293	117	147	204	2.4853	3.26996	2.8175	1.11368	1.3385	1.30061	0.00256106	-1.26976	down
LOC_Os03g49830	1243	1522	1585	650	675	1014	19.0876	18.4324	23.1801	9.43848	9.36353	9.83625	1.90028e-06	-1.15689	down
LOC_Os03g49900	4091	4869	2925	1792	1701	2624	59.6632	55.9882	40.6166	24.7227	22.4154	24.1743	1.91943e-07	-1.19965	down
LOC_Os03g49940	1761	4517	3304	922	784	1439	26.065	52.7327	46.5715	12.9138	10.4877	13.4576	7.73469e-08	-1.83735	down
LOC_Os03g50110	275	266	262	510	696	789	5.63491	4.29798	5.11214	9.89441	12.9196	10.2361	0.000836996	1.04945	up
LOC_Os03g50120	163	197	134	367	446	571	2.76522	2.64147	2.16583	5.9097	6.86419	6.14047	0.00062766	1.23796	up
LOC_Os03g50210	689	694	903	1656	2094	2518	13.797	10.9595	17.2147	31.3663	37.9041	31.858	5.22638e-06	1.18569	up
LOC_Os03g50450	693	870	686	253	433	437	6.75383	6.68637	6.36963	2.33241	3.81364	2.68901	2.29697e-05	-1.25803	down
LOC_Os03g50530	0	0	0	97	68	136	0	0	0	2.56108	1.72533	2.40856	2.38426e-07	8.83857	up
LOC_Os03g50730	1371	1746	1063	546	976	705	17.8971	17.6974	13.0862	6.6343	11.3658	5.72694	0.000532527	-1.1323	down
LOC_Os03g50860	1871	2222	2025	656	969	1012	14.8047	13.8606	15.2571	4.90319	6.93054	5.05617	1.22591e-13	-1.46831	down
LOC_Os03g51000	727	902	474	1512	1866	2074	9.56977	9.48733	5.94547	19.6266	22.2287	17.9783	4.77147e-05	1.14583	up
LOC_Os03g51010	2337	1568	1810	731	380	1046	37.8702	20.0357	27.9293	11.1954	5.56012	10.7011	5.46355e-05	-1.68441	down
LOC_Os03g51030	810	1132	1247	295	288	446	6.02014	6.63484	8.8265	2.06866	1.9377	2.09542	6.02319e-10	-1.88928	down
LOC_Os03g51050	627	687	538	1376	1616	1912	7.25916	6.27398	5.92879	15.0737	16.923	13.9889	3.16589e-08	1.16001	up
LOC_Os03g51270	516	803	731	357	350	357	4.89359	6.00191	6.59719	3.19766	2.99855	2.13443	0.00095659	-1.15517	down
LOC_Os03g51440	627	588	525	1236	1384	1860	5.70872	4.22038	4.55279	10.6479	11.3962	10.7035	4.1355e-06	1.10297	up
LOC_Os03g51459	305	103	130	4431	4669	7293	12.303	3.27193	4.97046	169.462	170.657	186.28	7.97709e-28	4.61909	up
LOC_Os03g51470	12	73	57	374	248	586	0.405729	1.95617	1.83967	12.0683	7.64485	12.6368	0.000112124	2.86676	up
LOC_Os03g51580	2119	1916	795	507	64	808	31.8291	22.6889	11.3588	7.20031	0.860094	7.6644	0.00709785	-2.07377	down
LOC_Os03g51920	2014	3330	1909	854	653	1331	29.4447	38.3827	26.5738	11.8047	8.6177	12.289	1.33011e-07	-1.58919	down
LOC_Os03g51984	46	46	26	119	263	192	1.06375	0.842574	0.573932	2.60542	5.5235	2.81541	0.00298099	2.03426	up
LOC_Os03g52130	175	206	169	546	457	671	7.37853	6.84318	6.77576	21.7967	17.4507	17.9049	0.000125531	1.37256	up
LOC_Os03g52370	100	32	12	516	589	846	5.41879	1.36481	0.603443	26.6461	29.0448	29.1736	5.79792e-06	3.4575	up
LOC_Os03g52390	63	69	125	256	579	490	3.78025	3.25319	7.13381	14.4955	31.3877	18.5872	0.000266032	2.07646	up
LOC_Os03g52410	155	392	297	780	694	1287	7.49005	14.9926	13.7326	35.7922	30.447	39.4656	0.000618378	1.47172	up
LOC_Os03g52640	166	419	107	2066	2055	3285	3.34267	6.62321	2.03267	39.4343	37.5014	41.8776	1.32332e-13	3.22278	up
LOC_Os03g52660	145	262	254	1044	869	1431	2.45822	3.51817	4.11132	16.8411	13.3871	15.4144	3.6419e-09	2.10144	up
LOC_Os03g52670	4815	5264	5358	1701	2835	2817	64.8401	55.8912	68.7003	21.6618	34.4999	23.9592	3.95835e-11	-1.33521	down
LOC_Os03g52720	133	64	101	344	398	544	4.99642	1.89818	3.59216	12.237	13.539	12.9393	0.000614862	1.81232	up
LOC_Os03g52760	5168	6695	4255	1211	982	1790	86.6715	88.5375	67.9417	19.2107	14.8811	18.9627	3.60856e-22	-2.25836	down
LOC_Os03g52780	1130	1030	1134	2226	3290	3025	18.088	13.008	17.2855	33.7113	47.63	30.6054	3.85837e-06	1.11814	up
LOC_Os03g52910	2543	4721	1605	643	468	1037	59.0888	86.4916	35.5055	14.1145	9.82234	15.2131	8.0207e-09	-2.26574	down
LOC_Os03g53110	4048	3355	2899	1450	1642	2084	74.0515	48.3939	50.4894	25.0827	27.1551	24.0806	3.11371e-08	-1.25398	down
LOC_Os03g53150	560	606	516	214	251	238	12.9543	10.9744	11.6904	4.61126	5.13135	3.48083	4.86367e-06	-1.48704	down
LOC_Os03g53190	2815	3195	2491	7263	8745	10450	82.806	74.0925	69.5648	203.086	234.145	194.925	3.44555e-25	1.39136	up
LOC_Os03g53640	77	65	0	495	477	798	2.34489	1.57448	0	14.4237	13.2821	15.5188	0.00356131	3.3981	up
LOC_Os03g53660	6376	7059	4415	812	954	1023	38.9066	33.964	25.65	4.68504	5.25684	3.9403	3.05609e-45	-2.90802	down
LOC_Os03g53860	86	117	84	664	1595	915	0.892426	1.07649	0.843503	6.74098	18.2487	6.20684	1.68449e-14	3.2373	up
LOC_Os03g53890	103	65	89	278	241	405	2.07161	1.03206	1.71053	5.31396	4.4063	5.17608	0.0041622	1.56496	up
LOC_Os03g53930	1448	2339	1757	672	434	895	35.7912	45.5762	41.3554	15.7017	9.67515	13.9669	1.14866e-07	-1.6994	down
LOC_Os03g53950	391	504	347	1244	1439	1905	6.33635	6.43246	5.34895	19.0646	21.077	19.4933	1.8361e-13	1.63988	up
LOC_Os03g54000	3665	4009	3642	1171	1550	1587	37.7407	32.5042	35.6264	11.4967	14.0931	10.4057	1.33235e-22	-1.63944	down
LOC_Os03g54040	86	46	43	1551	2560	2407	2.50087	1.05345	1.18999	43.0055	67.85	44.5867	8.3956e-40	4.94143	up
LOC_Os03g54050	762	486	769	211	209	420	15.5496	7.83904	14.8424	4.06874	3.85716	5.42361	0.000360244	-1.58018	down
LOC_Os03g54100	2986	2999	3010	1042	1125	1579	54.0445	42.8894	51.7621	17.8105	18.4871	18.0366	4.05744e-16	-1.5273	down
LOC_Os03g54750	166	138	129	19	0	20	6.01036	3.9188	4.43426	0.640436	0	0.447619	0.00337325	-3.70678	down
LOC_Os03g54780	1546	1686	1066	536	768	762	15.514	13.3403	10.1892	5.08515	6.96877	4.82739	1.54147e-06	-1.29727	down
LOC_Os03g54790	5569	4795	3330	1902	2913	2867	67.4782	45.8105	38.4137	21.7902	31.9002	21.9417	3.8749e-05	-1.09076	down
LOC_Os03g54870	740	744	383	105	420	161	9.96149	7.90724	4.90471	1.3363	5.1076	1.3637	0.009084	-1.68006	down
LOC_Os03g55080	284	611	622	1178	1112	1759	6.71163	11.3884	14.0002	26.3565	23.7904	26.3038	0.0026534	1.1732	up
LOC_Os03g55130	4150	4748	2927	1385	2258	1768	48.4162	43.6748	32.5147	15.2753	23.8091	13.027	2.64913e-07	-1.35571	down
LOC_Os03g55164	419	391	292	1184	1239	1822	3.71718	2.73459	2.46786	9.95457	9.95278	10.2285	1.12888e-09	1.6854	up
LOC_Os03g55180	1225	923	811	119	202	285	17.295	10.2697	10.9054	1.57768	2.57489	2.54118	1.30595e-12	-2.5938	down
LOC_Os03g55240	12319	15326	15345	3690	4018	5199	146.216	143.434	173.417	41.4265	43.106	38.9745	2.61033e-39	-1.98564	down
LOC_Os03g55280	366	579	713	1651	2135	2787	7.49481	9.35313	13.9222	32.0187	39.5758	36.0989	3.75183e-08	1.72046	up
LOC_Os03g55290	454	314	353	104	150	117	20.1345	10.9509	14.8825	4.34007	5.99496	3.25032	9.32328e-05	-1.84611	down
LOC_Os03g55310	21	55	9	154	242	206	0.772013	1.63502	0.310724	5.53828	8.31301	4.93892	0.00156632	2.65413	up
LOC_Os03g55410	40	158	182	23	27	19	0.910912	2.85709	3.97711	0.479485	0.561919	0.276316	0.00440014	-2.64981	down
LOC_Os03g55590	16036	15362	15505	5910	7487	8659	206.914	155.769	190.007	72.654	87.0397	71.0941	1.2997e-18	-1.34931	down
LOC_Os03g55660	0	0	0	34	205	81	0	0	0	0.469584	2.75445	0.754877	1.37247e-06	8.91466	up
LOC_Os03g55670	42	3	0	285	530	351	1.8575	0.095588	0	12.0323	21.4323	9.90247	0.000962602	4.38204	up
LOC_Os03g55720	2156	4566	2399	8871	7867	13991	90.9155	151.839	96.3119	353.87	299.956	372.729	3.54857e-08	1.52843	up
LOC_Os03g55784	468	573	613	1358	1680	1923	11.6542	11.2537	14.5344	32.0042	37.846	30.2736	1.6529e-08	1.333	up
LOC_Os03g55870	1294	1352	1527	354	680	476	26.6294	21.7133	29.9571	6.81681	12.6144	6.14937	1.98964e-07	-1.71748	down
LOC_Os03g55930	326	986	533	5036	5152	7127	9.69538	23.1206	15.0945	141.749	138.588	133.972	2.14507e-20	3.028	up
LOC_Os03g55970	168	259	61	1912	3598	2709	2.23845	2.72816	0.767272	24.2327	43.578	22.9267	1.80041e-17	3.87161	up
LOC_Os03g56400	4	14	6	130	141	229	0.038106	0.125875	0.065058	1.43947	1.48737	1.69423	2.25847e-07	4.15572	up
LOC_Os03g56540	1168	848	417	2825	4133	3786	43.6985	25.0197	14.8511	100.012	139.829	89.4982	1.18216e-06	1.89466	up
LOC_Os03g56840	92	220	163	1829	1763	2646	1.58261	2.91839	2.6231	29.8735	27.5233	28.8716	4.02341e-27	3.4895	up
LOC_Os03g56900	1399	971	682	386	423	607	35.7042	19.1663	17.0173	9.63788	9.64628	10.1219	0.00037178	-1.38076	down
LOC_Os03g56930	671	3456	1676	7124	6712	11492	14.5294	59.0473	34.5651	146.015	131.46	157.296	2.23184e-05	1.92782	up
LOC_Os03g56940	0	9	0	112	57	142	0	0.182989	0	2.74713	1.34088	2.33737	0.00246027	5.0149	up
LOC_Os03g56950	2857	3017	1141	826	969	1189	45.6457	35.8807	16.4725	11.9685	13.7326	11.4192	0.000101798	-1.46686	down
LOC_Os03g57140	6727	4252	5209	2499	2648	3771	190.98	95.1833	140.794	67.0981	67.9301	67.6171	4.23671e-05	-1.14311	down
LOC_Os03g57660	2007	1572	1874	449	179	551	28.0473	17.1357	24.8658	5.56681	2.09307	4.58018	2.3612e-08	-2.46717	down
LOC_Os03g57780	314	323	410	92	218	109	2.45761	1.99404	3.05023	0.680014	1.53961	0.538676	0.00615978	-1.56624	down
LOC_Os03g57840	600	604	498	2157	1899	3397	8.77435	6.9648	6.93698	29.8526	25.115	31.4052	1.32332e-13	1.86675	up
LOC_Os03g57910	3	5	5	38	59	84	0.054923	0.079381	0.104454	0.776284	1.15943	1.15607	0.00228594	3.51836	up
LOC_Os03g57940	4317	4323	4073	2047	2540	2338	47.8875	37.573	42.3815	21.0064	25.464	16.0546	4.14247e-08	-1.11146	down
LOC_Os03g58100	24	105	100	255	458	432	0.352803	1.2241	1.41609	3.58565	6.15647	4.05953	0.00246878	2.08855	up
LOC_Os03g58260	311	437	472	887	985	1330	6.59481	7.45942	9.67034	18.6365	19.8957	18.6908	0.000145112	1.13743	up
LOC_Os03g58290	958	1903	2418	749	644	1295	18.5198	29.0353	44.5531	13.702	11.2551	15.8282	0.0031509	-1.24404	down
LOC_Os03g58300	1693	1342	2002	720	505	1114	37.0026	23.1141	41.6599	14.884	9.96522	15.3781	0.000180974	-1.39331	down
LOC_Os03g58430	633	372	646	2049	2709	2995	36.1796	16.7523	35.176	110.841	140.09	108.236	8.73781e-09	1.94496	up
LOC_Os03g58500	2	0	0	89	99	149	0.124432	0	0	10.2654	10.9033	11.5167	2.86569e-06	7.10079	up
LOC_Os03g58540	387	811	267	1246	1536	1722	5.99838	10.0514	3.87452	18.5083	21.8089	17.088	0.000466912	1.42534	up
LOC_Os03g58580	2428	4534	1952	754	664	1167	31.4536	46.3265	24.0819	9.24149	7.76732	9.54911	2.57567e-10	-2.00612	down
LOC_Os03g58720	331	278	237	736	1121	880	3.12	2.06812	2.12969	6.57193	9.56956	5.24808	5.31505e-05	1.45202	up
LOC_Os03g58764	660	522	323	154	174	347	9.66182	6.02952	4.50199	2.12382	2.29238	3.20854	0.00292705	-1.45737	down
LOC_Os03g58830	10	54	25	145	146	229	0.225261	0.990249	0.546993	3.23084	3.0921	3.3946	0.00504507	2.34935	up
LOC_Os03g58920	1211	1850	1418	425	439	528	13.2128	15.9129	14.695	4.3827	3.0402	3.63976	2.10943e-16	-1.9097	down
LOC_Os03g59040	3117	2105	2719	874	952	1312	48.4943	25.8044	40.2644	12.8467	13.3761	12.8856	7.52831e-09	-1.62064	down
LOC_Os03g59180	5160	3847	1678	1057	544	1394	146.992	86.3616	45.8712	28.0225	13.726	24.8424	9.63821e-06	-2.08307	down
LOC_Os03g59250	792	881	733	266	594	293	16.4286	14.4153	14.4819	5.20938	11.1452	3.83993	0.00430819	-1.2868	down
LOC_Os03g59264	317	360	252	709	829	1053	2.69471	2.41606	2.04262	5.71035	6.38224	5.66529	9.83732e-06	1.23264	up
LOC_Os03g59310	3421	3881	3486	7544	7650	11126	92.8321	83.0495	90.0848	193.663	187.658	190.746	1.9533e-11	1.03242	up
LOC_Os03g59320	16912	19995	12392	5911	6466	8937	405.429	377.965	282.873	134.025	140.118	135.335	7.28749e-16	-1.45431	down
LOC_Os03g59570	97	212	263	29	62	43	1.62627	2.81063	4.22599	0.452845	0.932026	0.455513	0.00116443	-2.33719	down
LOC_Os03g59590	1536	1826	1376	3636	5648	5446	18.8305	17.6582	16.0592	42.1754	62.6089	42.1866	2.01904e-13	1.39071	up
LOC_Os03g59640	492	911	596	2370	2334	3141	5.5705	8.13373	6.42769	25.3996	23.9129	22.4864	1.88018e-12	1.75434	up
LOC_Os03g60030	853	510	247	55	127	138	16.5696	7.80566	4.56878	1.00012	2.22958	1.68781	1.40753e-05	-2.63503	down
LOC_Os03g60100	438	1080	336	6143	6769	9469	13.5541	26.402	9.92082	180.203	189.733	185.491	2.69682e-22	3.3954	up
LOC_Os03g60130	2136	1651	1854	3811	5520	5399	36.4663	22.2224	30.1423	61.5432	85.1895	58.2277	4.43313e-06	1.1187	up
LOC_Os03g60370	1927	1413	860	297	563	477	28.1235	16.2662	11.9547	4.09541	7.41898	4.39538	2.17597e-06	-1.91563	down
LOC_Os03g60400	593	368	443	1360	1566	1671	41.7136	20.428	29.6951	90.5539	99.6693	74.3	1.91545e-05	1.44896	up
LOC_Os03g60480	842	586	291	156	116	277	18.2283	10.0004	5.98523	3.18593	2.26924	3.78055	0.000612665	-1.93052	down
LOC_Os03g60509	550	876	619	2851	3519	4523	17.8153	22.1032	18.9553	88.088	103.795	93.5696	6.80742e-30	2.17146	up
LOC_Os03g60630	493	576	420	124	233	203	10.4315	9.61425	8.46033	2.4667	4.4598	2.71579	1.16656e-05	-1.66144	down
LOC_Os03g60740	1654	2551	2462	4503	6891	7406	44.8503	54.5299	63.5472	115.486	168.885	126.853	1.67265e-08	1.24166	up
LOC_Os03g60780	5387	8639	10716	25331	28169	37854	102.069	129.079	193.353	454.062	482.518	453.137	2.86334e-10	1.62815	up
LOC_Os03g60810	1153	864	1097	430	147	645	10.6332	6.28154	9.63276	3.75205	1.21988	3.75346	0.00324141	-1.6343	down
LOC_Os03g60850	776	721	477	244	188	367	10.8619	7.95214	6.351	3.22149	2.37036	3.2383	0.000101389	-1.56286	down
LOC_Os03g60910	217	291	203	1559	2686	2244	1.88761	2.00174	1.6838	12.8589	21.1806	12.3682	1.00259e-28	2.95467	up
LOC_Os03g61030	198	529	211	768	1515	1178	4.2744	8.99226	4.32317	15.6684	29.5652	16.0614	0.000243626	1.68656	up
LOC_Os03g61060	250	230	108	599	529	757	4.35982	3.19074	1.78349	10.054	8.62581	8.44288	0.00224646	1.44773	up
LOC_Os03g61150	88	31	22	3287	5185	5146	2.15418	0.601569	0.545213	85.7791	129.139	90.5076	1.65982e-41	6.3025	up
LOC_Os03g61160	0	0	0	264	421	501	0	0	0	5.7431	8.57262	7.33072	2.49265e-15	10.7947	up
LOC_Os03g61220	2724	7091	5293	15386	22452	21598	28.8697	59.262	53.4227	154.25	215.115	144.605	2.09144e-09	1.76006	up
LOC_Os03g61260	142	182	178	3459	3429	5694	4.15192	4.20351	4.97496	96.3165	91.24	105.895	1.37753e-87	4.38345	up
LOC_Os03g61340	365	470	300	938	1535	1732	8.74354	8.8843	6.85346	21.2898	33.3166	26.2671	3.03735e-09	1.63271	up
LOC_Os03g61360	2156	2172	1406	380	452	543	50.6785	40.2484	31.4613	8.43788	9.5898	8.0515	5.83952e-20	-2.30618	down
LOC_Os03g61560	357	791	553	1060	1503	1430	4.67395	8.16996	6.89791	13.1376	17.8005	11.8424	0.00323124	1.01628	up
LOC_Os03g61710	654	501	666	1340	2848	2200	9.10479	5.49756	8.83059	17.6459	35.8467	19.3517	1.34433e-05	1.53172	up
LOC_Os03g61829	2440	1712	1957	324	497	524	57.3462	31.7164	43.8034	7.19698	10.5521	7.78095	1.17205e-17	-2.46413	down
LOC_Os03g61900	2161	1159	1370	471	601	1017	286.285	121.053	172.744	58.9046	71.8907	85.0979	0.000142913	-1.48773	down
LOC_Os03g61910	54	235	90	500	781	755	0.989482	2.50913	0.751014	5.62554	10.4804	5.94767	8.40356e-05	2.24254	up
LOC_Os03g62180	1054	1283	911	446	492	540	8.00333	7.68239	6.59001	3.2033	3.37744	2.58808	2.98801e-08	-1.36246	down
LOC_Os03g62270	429	225	125	48	81	124	6.3356	2.61969	1.75396	0.667915	1.07462	1.15705	0.00689491	-1.94424	down
LOC_Os03g62340	7123	7762	6011	2619	2735	3711	59.3216	50.9703	47.6677	20.6264	20.5846	19.5187	2.54986e-20	-1.45233	down
LOC_Os03g62490	595	925	660	3502	4508	5838	12.1818	14.9463	12.8613	67.8787	83.4943	75.5702	3.81128e-40	2.42006	up
LOC_Os03g62510	2086	3810	2749	8047	9408	11290	30.9605	44.9916	38.4336	110.824	124.168	104.343	2.54591e-14	1.50725	up
LOC_Os03g62580	481	889	720	217	408	296	7.40303	11.0125	10.8311	3.30042	6.47459	3.01211	0.000497217	-1.40685	down
LOC_Os03g62630	439	1025	306	3630	4386	5867	12.5549	23.1282	8.32595	98.2944	113.489	106.103	5.95645e-14	2.76847	up
LOC_Os03g62750	5704	6054	4044	1907	1272	2700	62.5967	52.2424	41.6374	19.5187	12.5278	18.1435	6.35647e-09	-1.67368	down
LOC_Os03g62950	39	70	10	275	311	360	0.99347	1.3988	0.220444	6.64175	7.1758	5.80223	0.000186611	2.8059	up
LOC_Os03g63074	207	211	294	766	808	1065	1.51211	1.21023	2.04948	5.3969	5.35238	5.00718	2.44812e-06	1.62661	up
LOC_Os03g63140	392	284	556	1060	970	1618	9.16397	5.23621	12.4931	23.9124	21.4627	24.4482	0.00246878	1.27457	up
LOC_Os03g63310	126	244	204	45	94	40	1.9161	2.93525	2.95241	0.645227	1.29032	0.377002	0.00866295	-1.87707	down
LOC_Os03g63380	95	104	77	262	384	450	3.07175	2.63643	2.35454	8.01658	11.2273	9.19944	3.83511e-05	1.72848	up
LOC_Os03g63400	481	656	442	993	1152	1611	15.3245	16.4897	13.4021	29.949	33.2119	32.4418	4.47892e-05	1.00201	up
LOC_Os03g63430	4283	5177	3905	9569	12394	13473	68.0526	64.8589	59.0765	143.815	178.008	135.234	8.49643e-18	1.16581	up
LOC_Os03g63510	14	0	0	110	142	190	0.182507	0	0	1.35439	1.67358	1.56247	0.00548843	4.62421	up
LOC_Os03g63554	254	165	135	439	786	683	5.2474	2.68572	2.64396	8.57	14.6825	8.9124	0.00122651	1.51261	up
LOC_Os03g63590	321	317	436	1122	686	1639	3.93169	3.0651	5.09455	13.0258	7.61284	12.7174	0.000822729	1.40953	up
LOC_Os03g63700	1728	1295	943	269	680	424	47.3571	27.9731	24.6108	6.96866	16.8467	7.33182	4.09521e-05	-1.79207	down
LOC_Os03g63900	37	14	22	118	612	212	0.716879	0.205736	0.405937	2.15007	10.7318	2.59123	8.74821e-05	3.39717	up
LOC_Os03g63910	222	218	247	546	442	754	2.39793	1.85303	2.54313	5.58221	4.31991	5.14532	0.00569968	1.08276	up
LOC_Os03g63950	18105	20439	4493	3962	3527	6011	306.598	272.854	72.4321	64.0618	54.2523	64.9187	2.8806e-05	-1.9018	down
LOC_Os03g64050	424	185	181	36	120	35	9.15085	3.14995	3.7067	0.719434	2.32655	0.47654	0.00591972	-2.30514	down
LOC_Os03g64070	3973	5969	2686	1130	1093	1549	91.9649	108.942	59.1812	24.7371	22.86	22.6434	6.76773e-13	-1.96066	down
LOC_Os03g64100	977	620	799	142	81	132	36.2268	18.1189	28.2124	4.96341	2.71569	3.07666	3.17555e-11	-2.99257	down
LOC_Os03g64140	247	258	246	562	593	851	5.9573	4.90798	5.64174	12.8179	12.9283	12.9678	0.000180591	1.15692	up
LOC_Os03g64190	2140	1796	1009	667	990	1000	32.6427	21.6055	14.6616	9.5892	13.6465	9.60613	0.00133479	-1.14967	down
LOC_Os03g64280	10	19	14	318	599	417	0.223081	0.328187	0.284576	6.87269	12.4017	6.02543	1.5755e-18	4.73287	up
LOC_Os03g64350	248	432	279	1064	1107	1564	4.40895	6.06155	4.72715	17.91	17.8076	17.5951	6.92534e-10	1.73137	up
LOC_Os04g01490	4390	2850	1878	508	637	778	67.3238	34.4793	27.4456	7.36596	8.82832	7.53504	4.42631e-13	-2.51628	down
LOC_Os04g01540	482	795	606	5340	5886	7824	13.4729	17.5419	16.1385	141.402	148.922	138.363	7.41634e-64	3.10219	up
LOC_Os04g01740	63	8	0	1087	1864	1572	0.730717	0.071776	0	12.0135	19.6872	11.6021	0.00245431	5.67489	up
LOC_Os04g01780	255	555	167	1006	1177	1388	5.76485	9.90045	2.88024	21.0948	22.9223	19.5618	0.000150923	1.67841	up
LOC_Os04g02070	505	323	395	150	219	292	5.06713	2.02924	3.0005	1.12953	1.98309	1.46763	0.00958731	-1.19008	down
LOC_Os04g02120	146	142	171	0	0	0	1.93916	1.48269	2.16205	0	0	0	3.12034e-11	-9.94795	down
LOC_Os04g02780	373	364	383	3715	3644	5305	7.28513	5.61108	7.11551	68.689	64.3993	65.5124	5.00698e-57	3.23963	up
LOC_Os04g02900	136	175	243	1144	2052	1710	1.88585	1.91238	3.20502	15.0414	25.7793	15.0071	6.06578e-16	2.88617	up
LOC_Os04g03740	0	0	0	154	99	297	0	0	0	3.64424	2.22488	4.70553	5.15069e-10	9.67198	up
LOC_Os04g03830	40	173	34	0	0	0	0.540599	1.85009	0.430689	0	0	0	2.25794e-06	-8.94692	down
LOC_Os04g03860	159	46	278	869	765	1075	1.43016	0.322049	2.38821	7.42322	6.2434	6.13381	0.00151568	2.18358	up
LOC_Os04g04320	123	212	115	311	384	600	2.53404	3.43812	2.24591	6.06805	7.15761	7.81621	0.00380872	1.27482	up
LOC_Os04g05010	750	846	569	1865	1877	2585	18.8033	16.7342	13.5899	44.2489	42.5519	40.966	1.40252e-08	1.30654	up
LOC_Os04g05570	0	0	0	74	72	121	0	0	0	0.919632	0.853867	1.01165	7.62283e-07	8.6518	up
LOC_Os04g05650	10839	9091	9660	5035	5293	6148	559.662	370.129	474.955	245.892	247.042	200.525	6.26911e-08	-1.09485	down
LOC_Os04g06520	585	476	346	38	29	58	16.6386	10.6636	9.36544	0.99817	0.734976	1.02691	1.15828e-15	-3.75916	down
LOC_Os04g07830	201	80	122	527	319	743	4.95509	1.54709	2.85307	12.3209	7.13137	11.6025	0.0062082	1.6837	up
LOC_Os04g08350	2498	3400	2025	1160	1122	1719	49.4063	53.0176	38.1636	21.8288	20.0409	21.6041	1.4008e-07	-1.22266	down
LOC_Os04g08550	23	101	117	625	474	821	0.467937	1.66081	2.32089	12.3885	8.97598	10.8661	1.6526e-05	2.76819	up
LOC_Os04g10400	283	530	277	1036	2061	1768	8.95376	13.2247	8.3395	31.0146	58.9646	35.3566	2.76276e-08	1.93079	up
LOC_Os04g10530	491	888	540	115	184	159	7.71152	11.0081	8.07814	1.70426	2.61545	1.57808	7.01395e-10	-2.28447	down
LOC_Os04g11400	4527	4666	3940	2203	1938	3011	187.583	152.445	155.428	86.3139	72.5708	78.8014	3.33173e-08	-1.12591	down
LOC_Os04g11820	83	56	101	397	826	527	0.712408	0.373709	0.823986	3.22504	6.41498	2.85721	6.92435e-07	2.59519	up
LOC_Os04g11970	74	74	26	405	594	583	1.36451	1.081	0.452691	7.0967	9.95493	6.83263	2.46364e-08	2.95015	up
LOC_Os04g12380	836	1427	641	179	419	369	92.7549	124.925	67.7604	18.7664	42.0396	25.8533	1.16656e-05	-1.8247	down
LOC_Os04g12390	413	488	183	74	189	64	3.2696	3.04836	1.37841	0.548061	1.35127	0.31806	0.00687936	-1.91984	down
LOC_Os04g13260	163	172	179	453	641	666	5.2511	4.384	5.5189	13.8763	18.7778	13.6226	7.01096e-06	1.51857	up
LOC_Os04g14150	2424	2845	1156	822	511	1350	54.6773	50.608	24.8201	17.5215	10.4	19.2243	0.000470208	-1.50854	down
LOC_Os04g14450	499	417	320	194	159	258	5.77328	4.43204	4.22415	2.21287	1.65755	2.02406	0.00385474	-1.26878	down
LOC_Os04g14690	82	118	33	0	0	0	1.32462	1.50391	0.502528	0	0	0	8.83001e-07	-8.91856	down
LOC_Os04g14790	2100	2645	1937	881	1167	1417	27.4116	27.221	24.0735	10.8662	13.761	11.6832	2.4446e-11	-1.19814	down
LOC_Os04g15670	173	373	162	53	85	104	8.31904	14.1632	7.39676	2.40219	3.6946	3.14274	0.0022605	-1.7791	down
LOC_Os04g15790	304	558	377	133	214	185	4.46771	6.33475	5.31593	1.79542	2.79399	1.66211	0.000622606	-1.44081	down
LOC_Os04g16775	91	59	84	13	7	13	10.9699	5.59106	9.59343	1.38643	0.678548	0.922802	0.00114946	-3.07621	down
LOC_Os04g16842	460	404	260	46	140	76	13.688	9.46991	7.35214	1.27245	3.74618	1.42398	7.14261e-05	-2.35447	down
LOC_Os04g16848	1948	1952	1209	914	441	1215	264.992	209.404	156.596	117.585	54.1288	104.409	0.00420142	-1.23331	down
LOC_Os04g17050	686	749	892	2939	3499	4633	13.3137	11.4605	16.4941	53.9865	61.435	56.8422	2.81041e-20	1.98155	up
LOC_Os04g17100	16024	16803	8056	3938	2273	5141	493.42	409.916	233.011	117.108	64.3219	102.346	1.68547e-09	-2.08034	down
LOC_Os04g17500	267	548	460	111	9	150	1.99497	3.23547	3.27812	0.786578	0.054758	0.709684	0.0074904	-2.47186	down
LOC_Os04g17680	269	440	295	65	143	126	3.62757	4.68595	3.91639	0.869541	1.79939	1.1309	0.00012929	-1.83537	down
LOC_Os04g17700	171	155	206	542	1169	985	4.84914	3.46189	5.57423	14.5677	30.0546	17.6856	2.75068e-07	2.05966	up
LOC_Os04g18030	52	136	70	204	344	321	0.541687	1.16902	0.721134	2.09714	3.36259	2.20224	0.00828112	1.54014	up
LOC_Os04g18090	11531	7078	6100	3738	4534	5264	386.594	187.099	194.722	118.536	137.393	111.468	0.000185706	-1.13807	down
LOC_Os04g18200	437	482	471	1307	1511	2146	8.10492	7.05346	8.33352	22.9733	25.3731	25.1966	1.46976e-12	1.56971	up
LOC_Os04g20280	636	1398	704	224	401	318	14.0358	24.3109	14.8268	4.67704	7.88946	4.42144	1.29651e-05	-1.74324	down
LOC_Os04g21350	6998	6049	5954	1023	1075	1685	237.492	162.042	192.421	32.8289	32.9566	36.1104	3.90221e-37	-2.60507	down
LOC_Os04g21600	70	47	38	0	0	0	1.79228	0.951124	0.926757	0	0	0	1.85514e-05	-8.38516	down
LOC_Os04g21860	213	1200	1038	157	115	161	3.36311	14.9938	15.6632	2.35048	1.64348	1.60643	2.25358e-05	-2.6825	down
LOC_Os04g22390	306	280	255	1060	1604	1385	6.90469	4.97562	5.47617	22.615	32.7222	19.7482	2.99922e-12	2.0198	up
LOC_Os04g22870	244	237	265	667	583	1068	6.18882	4.74914	6.4048	16.0321	13.3804	17.1513	0.000129848	1.36118	up
LOC_Os04g22900	6203	4951	3407	595	1570	999	45.2123	28.4519	23.6416	4.09799	10.3441	4.59939	2.55249e-11	-2.46464	down
LOC_Os04g23580	2009	2551	1952	950	760	1387	28.7561	28.792	26.5992	12.8568	9.82341	12.5373	1.41608e-07	-1.31875	down
LOC_Os04g23820	523	637	453	1395	1441	2290	12.5405	12.0362	10.3333	31.6468	31.2503	34.699	3.03735e-09	1.41202	up
LOC_Os04g24220	494	605	431	231	322	332	4.62951	4.4699	3.91158	2.04746	2.76124	1.96249	0.00143504	-1.03017	down
LOC_Os04g24410	18	91	70	283	483	267	0.294705	1.66422	1.75008	7.7328	12.6447	4.84551	0.00159633	2.35435	up
LOC_Os04g25410	252	386	300	910	953	1365	3.91918	4.7427	4.44759	13.4162	13.4367	13.4483	8.96829e-09	1.5409	up
LOC_Os04g25784	690	412	605	38	226	77	12.3366	5.83605	9.31053	0.494214	3.02283	0.673135	0.000257309	-2.60993	down
LOC_Os04g26320	6367	4474	3102	328	763	436	193.08	106.991	89.5735	9.40536	20.8942	8.34074	3.87947e-19	-3.44271	down
LOC_Os04g26400	41	43	22	134	284	192	1.82299	1.52598	0.924089	5.71687	11.5667	5.45029	0.000787838	2.28933	up
LOC_Os04g27060	45	41	41	130	1294	213	0.948515	0.671234	0.818741	2.57616	24.6818	2.82762	0.000129848	3.43932	up
LOC_Os04g27250	796	856	537	337	338	538	11.3008	9.49679	7.22316	4.47904	4.62045	5.04219	0.000985263	-1.10648	down
LOC_Os04g27340	494	177	47	25	74	43	8.28168	2.33698	0.741556	0.392614	1.1119	0.454779	0.00952856	-2.62798	down
LOC_Os04g27670	0	0	0	34	674	75	0	0	0	0.450531	8.56804	0.665027	2.57928e-08	10.2282	up
LOC_Os04g28010	1310	1105	1369	2458	3986	3375	16.8512	11.1856	16.2504	29.9891	46.499	27.5065	5.82934e-05	1.11346	up
LOC_Os04g28040	63	33	34	210	346	319	0.801244	0.327869	0.412186	2.54495	4.01536	2.58598	4.25322e-05	2.47113	up
LOC_Os04g28180	4421	4873	5023	9897	11363	14849	126.688	110.116	137.06	268.28	294.346	268.815	1.30999e-12	1.07465	up
LOC_Os04g28420	1370	1016	779	9381	12425	12825	18.6456	10.9106	10.1002	120.852	152.948	110.333	4.96308e-37	3.19505	up
LOC_Os04g28470	174	114	152	23	34	46	2.54474	1.31092	2.11804	0.312982	0.444305	0.418031	0.00032561	-2.39843	down
LOC_Os04g29450	9	11	0	166	270	373	0.082109	0.08294	0	1.49565	2.33343	2.24747	8.57743e-08	5.08741	up
LOC_Os04g29920	356	195	193	61	28	93	9.06907	3.90812	4.67044	1.45391	0.642025	1.48849	0.000987132	-2.32182	down
LOC_Os04g30450	314	231	316	85	43	111	7.18192	4.16085	6.87046	1.8392	0.877192	1.59688	0.000381189	-2.1187	down
LOC_Os04g30490	675	1654	697	46	120	99	9.36976	18.1194	9.21444	0.596355	1.50717	0.862493	1.02074e-15	-3.73554	down
LOC_Os04g30890	2319	2271	1475	895	1220	1348	46.5638	35.9534	28.1947	16.9998	22.1369	17.1021	5.01387e-05	-1.05949	down
LOC_Os04g31030	178	102	71	442	872	610	2.89047	1.30615	1.09459	6.78257	12.8104	6.2549	5.8741e-05	2.19136	up
LOC_Os04g31040	107	364	262	1058	978	1804	1.62102	4.38073	3.81505	16.1002	13.5008	18.3334	2.74044e-06	2.15689	up
LOC_Os04g31120	365	771	889	4205	10708	5973	2.92649	6.75758	8.55088	43.0384	102.288	40.7307	1.29408e-14	3.13014	up
LOC_Os04g31924	2270	2135	1095	637	1072	831	24.4782	18.418	11.2146	6.48894	10.6006	5.62216	0.000281376	-1.34849	down
LOC_Os04g31950	100	253	44	453	584	743	4.46827	8.91305	1.84719	19.1428	23.5707	20.9727	0.00218824	1.97569	up
LOC_Os04g32030	0	0	0	294	1174	459	0	0	0	5.14594	19.6474	5.36586	5.96756e-16	11.5227	up
LOC_Os04g32470	122	106	87	210	353	432	3.48453	2.39003	2.36042	5.67208	9.1283	7.8112	0.00473897	1.37323	up
LOC_Os04g32490	482	441	406	1009	2161	1553	5.02138	3.62214	4.03054	9.94876	20.3634	10.2265	5.6676e-06	1.57029	up
LOC_Os04g32560	9175	12720	9527	22630	27352	32487	78.4183	85.7274	77.5387	182.964	211.326	175.408	3.67199e-21	1.15384	up
LOC_Os04g32740	0	0	0	222	427	385	0	0	0	2.99996	5.51169	3.47248	2.56923e-14	10.6078	up
LOC_Os04g32920	1135	987	953	281	104	449	11.1482	7.43343	8.85171	2.58081	0.88807	2.76075	3.06132e-05	-2.16317	down
LOC_Os04g32930	120	125	136	256	334	416	1.9185	1.57569	2.07292	3.88503	4.83376	4.2087	0.00822076	1.13202	up
LOC_Os04g32950	13621	11917	7782	4572	8759	6383	189.345	129.883	104.376	60.8983	111.537	56.8009	0.0012152	-1.00369	down
LOC_Os04g33310	561	549	459	273	247	375	23.4296	18.0562	18.244	10.7655	9.30695	9.87107	0.00225712	-1.06108	down
LOC_Os04g33590	3529	3289	1633	852	1131	1327	68.7408	50.5727	30.238	15.6837	19.9732	16.3038	6.62082e-07	-1.60333	down
LOC_Os04g33600	2297	1803	491	404	258	676	43.7905	27.102	8.90004	7.2742	4.44089	8.14021	0.000483627	-2.04433	down
LOC_Os04g33610	168	258	424	1093	1510	1418	4.03153	4.8953	9.72034	24.9312	32.9213	21.6101	3.26599e-06	1.98912	up
LOC_Os04g33640	3970	10081	10945	3496	3681	5156	60.0802	120.59	156.654	49.0535	48.5264	48.4772	0.000443666	-1.2595	down
LOC_Os04g33660	2044	2926	3206	797	904	1075	49.5992	54.368	73.4958	17.2475	20.5224	15.4244	5.36243e-14	-1.80297	down
LOC_Os04g33940	1820	3162	1074	4149	4867	6241	28.394	38.8999	15.9506	61.2196	68.6336	61.5115	0.00107351	1.12122	up
LOC_Os04g34250	1763	1857	1715	400	700	617	20.4094	16.9495	18.8972	4.37542	7.32132	4.50943	6.79315e-14	-1.89232	down
LOC_Os04g34460	245	557	254	949	748	1257	4.61218	8.29376	4.56588	16.9426	12.7675	14.9967	0.00220619	1.2842	up
LOC_Os04g34610	6809	14258	8628	4690	4640	6049	70.3814	116.224	84.93	45.8613	43.3546	39.4971	2.20947e-06	-1.15714	down
LOC_Os04g35030	709	2280	1406	628	438	968	8.37899	21.2562	15.8323	7.02085	4.67648	7.23199	0.00419267	-1.32879	down
LOC_Os04g35130	379	413	236	674	1186	902	6.58572	5.65839	3.89348	11.0788	18.6286	9.90208	0.00215833	1.19422	up
LOC_Os04g35180	577	964	973	2745	3810	3805	11.0561	14.5675	17.7629	49.7975	66.0504	46.0879	3.02021e-12	1.80415	up
LOC_Os04g35510	234	257	266	91	84	110	4.39157	3.81233	4.75075	1.6132	1.41249	1.30252	0.000350044	-1.65076	down
LOC_Os04g35840	1535	1266	1608	2738	5683	3938	11.7806	7.65541	11.75	19.874	39.4193	19.087	0.000184958	1.22142	up
LOC_Os04g35890	172	141	223	59	57	85	1.81684	1.17864	2.24535	0.586246	0.545067	0.566796	0.00519244	-1.69211	down
LOC_Os04g36040	2149	2242	1875	1015	1100	1451	27.8034	22.8705	23.0949	12.4201	12.8642	11.8611	2.39959e-08	-1.06492	down
LOC_Os04g36054	7000	7116	5927	2919	2460	4463	66.851	53.581	53.8897	26.3639	21.2278	26.9236	4.85221e-09	-1.28729	down
LOC_Os04g36580	0	9	13	830	783	1091	0	0.046127	0.090052	5.73571	5.17435	5.03722	1.48503e-24	6.71086	up
LOC_Os04g36730	1027	2828	1058	557	548	884	24.065	52.256	23.6011	12.342	11.5989	13.0766	0.000264382	-1.50736	down
LOC_Os04g36800	0	45	51	1350	1020	1769	0	0.543095	0.75344	19.9192	14.3823	17.4371	0.00160488	5.21944	up
LOC_Os04g37470	134	169	70	347	664	504	4.01903	4.01292	1.99084	9.88781	18.0773	9.58677	0.000414977	1.7974	up
LOC_Os04g37490	5029	6206	6181	2285	2796	3661	110.869	107.888	129.768	47.6444	55.7064	50.9857	1.33728e-14	-1.25567	down
LOC_Os04g37690	4217	4865	3910	17130	22966	26990	75.5455	68.7181	66.6977	290.302	371.927	305.463	6.87925e-67	2.11377	up
LOC_Os04g37710	18735	34011	38650	14417	13168	20951	548.373	784.977	1077.22	399.161	348.374	387.372	4.59083e-05	-1.16183	down
LOC_Os04g37990	1435	1274	1300	195	933	344	18.5651	12.9953	16.0192	2.38622	10.9114	2.80758	0.00304587	-1.70761	down
LOC_Os04g38026	357	221	115	39	42	79	3.86469	1.88622	1.17884	0.393399	0.403924	0.533647	0.000517453	-2.41252	down
LOC_Os04g38420	125	285	185	548	416	825	2.90733	5.25444	4.12591	12.1409	8.79788	12.2119	0.00337731	1.36169	up
LOC_Os04g38540	11	0	0	157	552	216	0.204381	0	0	3.02433	10.1917	2.78306	7.88682e-06	6.07411	up
LOC_Os04g38640	777	1231	550	1692	2299	2534	13.8656	17.2928	9.31443	28.486	36.9975	28.4886	0.000210423	1.12944	up
LOC_Os04g38680	221	100	77	580	679	679	3.60516	1.28746	1.19519	8.96452	10.0317	7.01114	0.000312532	2.0218	up
LOC_Os04g38700	156	365	315	716	731	999	3.10915	5.67787	5.91169	13.3511	13.0266	12.4501	0.00129792	1.32166	up
LOC_Os04g38750	305	726	433	4470	5004	7004	10.2214	19.1831	13.8135	141.74	151.624	148.318	1.83721e-33	3.2695	up
LOC_Os04g38850	224	396	151	1040	1015	1491	7.87133	10.9659	5.04841	34.6252	32.2734	33.1396	2.02083e-07	1.98955	up
LOC_Os04g38885	117	220	92	2	0	0	3.60203	5.36124	2.68004	0.051667	0	0	2.88204e-08	-7.87509	down
LOC_Os04g38900	1108	1628	1015	3576	3713	4965	26.295	26.9413	20.4931	80.1255	75.8295	74.2903	6.72952e-14	1.47923	up
LOC_Os04g39060	431	139	462	1466	1477	2123	3.89269	0.977781	3.9929	12.589	12.173	12.1887	0.000151606	1.98435	up
LOC_Os04g39080	1840	4125	3376	1326	1417	2053	32.5325	57.5116	56.8498	22.1769	22.6365	22.9306	6.98007e-05	-1.19723	down
LOC_Os04g39140	100	194	142	408	382	667	2.23525	3.41952	3.02636	8.63425	7.73891	9.44269	0.000514687	1.49775	up
LOC_Os04g39240	1231	887	1297	288	262	423	14.06	7.98803	14.0993	3.10355	2.70105	3.04589	1.43963e-09	-2.09256	down
LOC_Os04g39350	62	273	241	2478	2121	3469	2.6385	9.17313	9.79492	100.144	81.9017	93.6104	3.1986e-14	3.5904	up
LOC_Os04g39420	86	167	258	897	1926	1487	1.44385	2.21794	4.15385	14.3414	29.4372	15.8837	5.04016e-09	2.81273	up
LOC_Os04g39610	175	221	127	17	26	11	1.51266	1.50678	1.11175	0.14925	0.203381	0.058677	1.64837e-06	-3.45776	down
LOC_Os04g39700	827	1379	924	2920	3550	4071	25.6318	33.7183	27.2862	85.6331	99.4912	79.7392	5.56479e-14	1.52574	up
LOC_Os04g39950	131	222	126	289	856	509	1.79842	2.40359	1.64489	3.75809	10.6419	4.42114	0.0041662	1.55771	up
LOC_Os04g39980	2349	2612	3171	1191	920	1911	39.3063	34.4616	50.5305	18.8483	13.9035	20.1963	1.85471e-05	-1.29073	down
LOC_Os04g40100	727	1785	977	446	199	784	9.39842	18.2071	12.0366	5.458	2.32599	6.40665	0.00442075	-1.52601	down
LOC_Os04g40140	208	257	277	787	1358	1057	4.03658	3.83415	4.86132	14.346	22.6167	12.9815	3.37577e-08	1.86464	up
LOC_Os04g40150	1574	1728	1734	619	179	935	17.864	15.4651	18.7333	6.63932	1.8268	6.70125	0.000746243	-1.80744	down
LOC_Os04g40400	4610	6391	5106	2433	1940	3617	65.9957	72.1415	69.6036	32.9449	25.0974	32.7064	3.58623e-08	-1.25818	down
LOC_Os04g40630	1117	1069	1492	2869	6425	4061	20.0154	14.9105	25.8634	48.9209	106.429	46.3121	4.82288e-06	1.59812	up
LOC_Os04g40700	2546	3698	4124	1492	2344	2169	27.4581	31.4568	43.4638	15.0634	23.2393	14.9359	0.000105426	-1.03725	down
LOC_Os04g40720	57	140	137	289	364	464	0.387807	0.758175	0.897629	1.88619	2.27136	2.02078	0.0057316	1.49809	up
LOC_Os04g40850	915	955	814	3611	4207	5049	17.4545	14.3988	14.7926	65.1618	72.5481	60.8524	3.47268e-35	2.01198	up
LOC_Os04g40990	33	62	48	716	2582	1165	0.453796	0.685206	0.645187	9.80154	34.2905	10.7313	1.69004e-20	4.73341	up
LOC_Os04g41130	1954	4382	2545	325	431	485	17.1898	30.4012	21.321	2.69788	3.42135	2.69081	8.65162e-28	-3.05568	down
LOC_Os04g41150	388	824	502	1417	2065	2068	8.02744	13.4454	9.9002	27.7614	38.6617	27.0533	1.09231e-06	1.47726	up
LOC_Os04g41310	669	1552	1206	2994	3352	4054	9.90948	18.1261	17.0348	42.0295	44.9715	38.0071	3.33485e-06	1.38241	up
LOC_Os04g41320	938	1447	1335	681	553	796	11.3246	13.7785	15.3585	7.77471	6.03376	6.07139	0.00028242	-1.09755	down
LOC_Os04g41350	1943	1542	1606	126	252	177	47.4781	29.7122	37.3623	2.89968	5.55044	2.73225	4.78906e-25	-3.45803	down
LOC_Os04g41360	123	142	71	0	11	0	16.0662	14.6013	8.83646	0	1.23402	0	0.00149342	-5.14491	down
LOC_Os04g41460	3953	3785	3036	1602	2040	2076	43.5876	32.9116	31.8732	16.7102	20.3299	14.4603	1.58279e-08	-1.15759	down
LOC_Os04g41700	1425	1578	849	281	430	526	29.595	26.5726	17.6987	6.0428	8.79689	7.57205	2.52956e-09	-1.89875	down
LOC_Os04g41870	200	122	152	44	36	48	7.13079	3.42061	5.16603	1.48089	1.14059	1.0625	0.00124199	-2.14364	down
LOC_Os04g41970	859	764	1483	260	165	352	10.7758	7.55607	17.7146	3.07509	1.86273	2.78881	6.64025e-07	-2.27622	down
LOC_Os04g41990	337	340	282	41	46	51	9.40305	7.4747	7.48869	1.05771	1.15443	0.896589	2.31287e-12	-3.03838	down
LOC_Os04g42090	75683	71573	68463	35658	42565	49770	841.161	627.305	724.846	374.959	427.65	349.479	9.41769e-12	-1.00874	down
LOC_Os04g42380	688	909	699	1575	1717	2474	23.6824	24.666	22.9035	51.297	53.4369	53.8141	1.03438e-07	1.07796	up
LOC_Os04g42420	7022	4489	3157	2307	2484	2956	82.8377	41.2525	35.0875	25.2815	25.9293	21.6346	0.00054959	-1.17748	down
LOC_Os04g42610	533	699	599	236	319	337	5.77654	5.97993	6.18021	2.41652	3.12112	2.30697	1.0099e-05	-1.28066	down
LOC_Os04g42870	14	125	69	355	685	468	0.388726	2.8769	1.96055	9.50161	18.3233	8.3763	0.000442892	2.68386	up
LOC_Os04g42980	3869	4742	3811	1367	2152	1849	40.4724	39.1207	37.9604	13.5245	20.3471	12.2144	1.03964e-12	-1.44798	down
LOC_Os04g43200	297	390	93	1053	1677	1457	8.01667	8.28359	2.26184	27.0219	41.1199	24.6639	1.15754e-05	2.21491	up
LOC_Os04g43390	726	1207	1310	2235	3057	3173	14.1363	18.4303	24.0551	40.8885	53.5013	38.7962	6.55554e-05	1.14027	up
LOC_Os04g43410	59	83	0	3960	12396	5750	1.15882	1.29231	0	74.5357	222.959	72.2677	6.194e-05	7.09707	up
LOC_Os04g43710	167	368	135	50	85	48	4.093	7.13751	3.16293	1.16124	1.88543	0.737346	0.00289563	-2.03944	down
LOC_Os04g43800	231	608	814	4212	5080	5564	2.62398	5.4513	8.82149	45.3382	52.2582	39.9994	4.79352e-13	2.92997	up
LOC_Os04g43910	467	494	420	1002	914	1660	5.46929	4.56145	4.67675	11.0973	9.67258	12.2816	0.000166493	1.10478	up
LOC_Os04g44150	85	39	32	345	613	535	1.79295	0.635393	0.63178	6.9162	11.7326	7.15853	3.80193e-07	2.97575	up
LOC_Os04g44210	3312	1913	1673	468	565	749	47.7599	22.0323	24.2991	6.54479	7.34859	6.98519	1.42667e-10	-2.23725	down
LOC_Os04g44250	65	120	36	0	0	0	1.1457	1.66942	0.606415	0	0	0	1.36128e-06	-8.83166	down
LOC_Os04g44300	410	467	678	2603	6046	3553	4.22647	3.79999	6.66272	25.4297	56.4511	23.182	3.36088e-13	2.71605	up
LOC_Os04g44340	282	741	335	1213	1540	1652	6.86752	14.2302	7.76396	27.9632	33.9181	25.4277	8.01889e-05	1.50272	up
LOC_Os04g44354	211	249	135	34	7	50	2.84641	2.60631	1.92817	0.326486	0.050121	0.372351	0.000544493	-2.95614	down
LOC_Os04g44400	131	121	82	252	403	467	3.21572	2.3453	1.91848	5.86416	8.98967	7.27211	0.00150639	1.47705	up
LOC_Os04g44510	163	197	122	1446	2426	2021	4.5612	4.34309	3.26214	38.4152	61.6147	35.8559	9.35108e-32	3.37805	up
LOC_Os04g44530	4882	5892	5359	2033	2458	3109	51.2502	48.979	55.0192	20.2819	30.4812	20.3166	2.25426e-22	-1.3407	down
LOC_Os04g44590	629	1186	731	1737	1671	2792	23.4324	34.4555	27.8537	65.8604	59.1681	70.2116	0.000289598	1.04906	up
LOC_Os04g44610	1936	2290	2138	1003	1085	1419	21.8122	20.3475	22.9356	10.6855	11.0515	10.099	1.06216e-09	-1.10934	down
LOC_Os04g44770	9	92	39	276	276	362	0.257077	2.07646	1.0652	7.52686	7.20003	6.60948	0.00262108	2.54402	up
LOC_Os04g44830	591	657	540	1520	1836	2136	18.3001	16.0299	15.9042	44.5217	51.3946	41.7906	2.1579e-12	1.37251	up
LOC_Os04g44870	1222	1226	1198	578	690	868	36.8291	29.1301	34.3795	16.4605	18.7925	16.5116	4.54202e-06	-1.03237	down
LOC_Os04g44910	1751	2192	1311	598	369	680	19.7638	19.5093	14.0875	6.38674	3.76234	4.84585	1.62192e-08	-1.8883	down
LOC_Os04g44924	1290	3927	1211	842	1047	1239	31.5285	75.7343	28.1942	19.4801	23.1294	19.1358	0.0058914	-1.22252	down
LOC_Os04g45000	695	1924	1289	687	643	874	17.2517	36.5934	30.0443	16.2916	14.3368	14.0021	0.00965465	-1.02935	down
LOC_Os04g45180	179	327	242	648	894	930	4.36027	6.28893	5.60598	14.947	19.7125	14.3353	4.69899e-06	1.49576	up
LOC_Os04g45460	1220	1714	1559	296	801	443	18.2095	20.1761	22.1524	4.1727	10.8085	4.17671	1.04097e-05	-1.78534	down
LOC_Os04g45480	431	251	403	1517	2632	2329	6.45959	2.96978	5.75072	21.5342	35.7132	22.0862	2.28184e-10	2.29105	up
LOC_Os04g45490	1642	5314	4398	11540	15558	14983	21.5052	54.8796	54.8552	142.986	184.207	123.977	3.51128e-06	1.68073	up
LOC_Os04g45510	0	0	0	209	181	276	0	0	0	8.30261	6.86694	7.32596	6.36126e-12	9.99163	up
LOC_Os04g45520	2748	1800	1652	79	266	135	69.9125	36.114	40.0256	1.88577	6.11158	2.16333	5.15231e-18	-3.96417	down
LOC_Os04g45590	0	8	0	185	497	229	0	0.235368	0	6.70715	17.2046	5.54287	1.22506e-08	6.71281	up
LOC_Os04g45650	1713	1556	1600	507	794	821	19.2987	13.8174	17.1557	5.3933	8.07946	5.83946	3.91818e-09	-1.46799	down
LOC_Os04g45900	2296	2610	1425	869	655	1342	25.6897	23.03	15.1853	9.19282	6.61668	9.48609	2.54604e-05	-1.39166	down
LOC_Os04g45940	2718	5970	4700	2110	1416	2707	73.8187	127.866	121.571	54.1997	34.7681	46.4416	7.89353e-05	-1.32041	down
LOC_Os04g45960	8	37	22	153	131	194	0.080852	0.295657	0.212357	1.46795	1.19861	1.24267	0.00134813	2.64365	up
LOC_Os04g45970	3877	3405	3507	10815	21052	16065	55.9088	38.9134	48.2021	148.654	277.336	147.081	5.12639e-14	1.88978	up
LOC_Os04g45980	15	15	5	108	80	140	0.957811	0.794318	0.289562	6.89672	4.85984	5.95756	0.00111318	3.00012	up
LOC_Os04g46010	436	575	511	4584	4587	6548	7.17435	7.47062	8.0116	71.4852	68.3555	68.2017	1.35486e-70	3.12235	up
LOC_Os04g46210	101	41	85	0	0	0	2.22971	0.706172	1.78619	0	0	0	6.37926e-07	-8.96674	down
LOC_Os04g46220	3500	3452	2954	1565	1423	1983	38.1856	29.7024	30.6932	16.1508	14.0307	13.668	3.15231e-09	-1.23811	down
LOC_Os04g46280	4224	14291	13437	4321	4295	6859	70.4428	187.949	213.399	68.1742	64.7419	72.2679	0.00159633	-1.28215	down
LOC_Os04g46320	516	535	583	286	266	406	10.876	8.90281	11.7115	5.69436	5.07458	5.40632	0.002671	-1.02973	down
LOC_Os04g46350	526	262	456	0	0	0	9.39977	3.69202	7.75662	0	0	0	1.84303e-16	-11.4132	down
LOC_Os04g46390	11357	14965	14553	37735	45864	57900	202.548	210.353	247.784	638.324	741.467	654.151	9.98407e-27	1.53692	up
LOC_Os04g46470	350	256	262	30	0	42	4.23759	2.43581	3.01181	0.337924	0	0.315606	0.000881036	-3.86814	down
LOC_Os04g46480	1502	1292	733	546	623	603	27.51	18.4396	12.7683	9.44492	10.3009	6.97017	0.00117936	-1.21961	down
LOC_Os04g46610	167	427	158	862	543	1048	2.01549	4.1074	1.88777	10.1129	6.03713	8.3095	0.00294432	1.52533	up
LOC_Os04g46970	1538	2274	1763	890	584	1470	14.8008	17.2638	16.1572	8.10105	5.08129	8.94052	0.00063208	-1.17788	down
LOC_Os04g46990	126	238	530	1003	988	1521	2.28206	3.39676	9.15375	17.2266	16.2097	17.4415	0.00345759	1.69497	up
LOC_Os04g47020	219	328	350	1418	985	1990	4.21586	4.67265	6.62978	26.4558	11.9254	24.8806	1.00377e-08	2.04314	up
LOC_Os04g47150	47	42	78	0	0	0	0.485031	0.339463	0.77046	0	0	0	9.72418e-06	-8.50363	down
LOC_Os04g47300	508	667	1195	275	320	432	8.20001	8.48923	18.3896	4.20365	4.66376	4.40405	0.00117738	-1.48467	down
LOC_Os04g47420	1308	1197	563	149	321	158	22.2766	16.0715	9.12893	2.38812	4.93699	1.69858	5.03994e-07	-2.50673	down
LOC_Os04g47590	1317	2538	1613	687	997	1258	10.1068	15.354	11.7807	4.98478	6.91238	6.09461	4.03592e-05	-1.13704	down
LOC_Os04g47890	447	148	63	0	0	0	9.65949	2.52292	1.28771	0	0	0	1.46608e-10	-10.4944	down
LOC_Os04g47990	2292	2504	2084	345	443	561	29.8921	26.123	27.1666	4.50777	5.31157	4.91759	2.80956e-45	-2.61065	down
LOC_Os04g48070	291	386	352	1292	1092	1654	2.81937	2.95482	3.37736	12.0002	10.4029	10.239	2.52753e-10	1.73583	up
LOC_Os04g48140	229	145	279	61	52	89	3.91309	1.9533	4.54548	0.986614	0.796653	0.958235	0.00144957	-1.98286	down
LOC_Os04g48160	171	164	110	403	424	543	2.77332	2.09574	1.70438	6.20221	6.23958	5.58239	0.000704056	1.37855	up
LOC_Os04g48230	1519	2228	2255	858	848	1248	17.9747	21.444	24.5315	9.99681	9.43223	9.71093	3.88196e-07	-1.27205	down
LOC_Os04g48270	221	462	191	1743	4308	2391	3.70288	6.11435	3.04171	27.815	67.4803	25.4755	2.30414e-13	3.07519	up
LOC_Os04g48330	128	180	195	27	21	49	8.18019	9.05792	11.8989	1.60801	1.17875	1.98054	4.42637e-05	-2.65045	down
LOC_Os04g48410	584	355	495	2665	2604	3763	14.519	6.97019	11.7206	62.7605	58.5859	59.1797	1.45429e-14	2.37531	up
LOC_Os04g48770	266	348	445	582	1166	969	6.549	6.76874	10.4601	13.5909	26.0205	15.1181	0.00802976	1.0938	up
LOC_Os04g48830	50	87	107	0	0	0	1.02734	1.39995	2.0811	0	0	0	2.14233e-07	-9.02254	down
LOC_Os04g48850	44	44	64	600	972	886	0.596317	0.478703	0.830467	7.83497	12.1462	7.73238	1.50723e-21	3.75041	up
LOC_Os04g48940	236	320	363	1173	1383	1848	3.31799	3.55056	4.88436	15.6078	17.6285	16.4284	7.96736e-13	1.99928	up
LOC_Os04g49210	21219	12449	6368	2101	1939	3527	338.954	156.8	96.8593	31.7336	27.9913	35.5857	1.91463e-11	-2.68799	down
LOC_Os04g49230	120	91	26	377	528	587	1.7579	1.05042	0.352232	5.21813	6.99084	5.43542	0.00019096	2.40121	up
LOC_Os04g49380	0	0	0	51	74	69	0	0	0	0.4759	0.667926	0.436175	1.62899e-05	8.21244	up
LOC_Os04g49530	1141	1942	1586	402	1232	452	15.8404	21.2668	20.9711	5.26912	15.4621	3.96207	0.00733029	-1.37484	down
LOC_Os04g49560	35	40	37	0	0	0	0.480152	0.430957	0.483876	0	0	0	0.000240272	-7.90051	down
LOC_Os04g49620	1094	959	768	265	457	408	29.5776	20.4463	19.7612	6.77821	11.161	6.96414	1.68973e-06	-1.5795	down
LOC_Os04g49660	817	563	396	179	166	231	27.646	15.0137	12.7527	5.721	5.05521	4.92714	2.30735e-05	-1.87947	down
LOC_Os04g49670	882	487	378	153	232	254	62.9583	27.3705	25.6706	10.2764	14.9415	11.4294	0.000463394	-1.7361	down
LOC_Os04g49940	80	94	148	378	490	471	3.50814	3.27373	6.21334	15.7929	19.5684	13.1342	0.000197732	1.80339	up
LOC_Os04g49950	1406	1910	1864	409	256	462	8.60177	9.21616	10.8611	2.3631	1.41422	1.78577	3.43399e-14	-2.42677	down
LOC_Os04g50100	808	826	386	28	200	59	12.6019	10.1565	5.72399	0.41149	2.81173	0.578333	3.49912e-05	-3.05664	down
LOC_Os04g50110	610	1816	861	5483	6099	8288	13.2684	31.1599	17.8399	112.859	119.972	113.937	3.10855e-13	2.39262	up
LOC_Os04g50700	44	90	44	176	337	327	1.98931	3.19066	1.86679	7.54957	13.8296	9.35965	0.000445198	2.00698	up
LOC_Os04g50730	269	189	205	44	80	22	3.28682	1.82	2.38052	0.499081	0.879516	0.166829	0.0019055	-2.38668	down
LOC_Os04g50970	1300	1322	1959	4704	11206	7228	48.0535	38.5405	68.9408	164.486	374.479	168.805	2.35544e-09	2.06829	up
LOC_Os04g51130	2795	2782	2408	906	631	1310	50.6745	39.7702	41.5653	15.5296	10.3331	14.9987	9.0785e-10	-1.74611	down
LOC_Os04g51150	1858	1521	1291	4996	7250	7273	36.9328	23.8391	24.4344	93.9649	130.305	91.3534	3.30186e-15	1.8032	up
LOC_Os04g51190	510	714	792	153	133	199	9.96717	10.7043	14.5335	2.82295	2.34561	2.45405	1.75216e-10	-2.2993	down
LOC_Os04g51240	278	404	382	1281	1452	1751	8.88461	10.206	11.6565	38.8386	42.0727	35.4505	9.14666e-14	1.835	up
LOC_Os04g51280	419	709	394	2443	3003	4090	13.209	17.6642	11.8416	72.9977	85.754	81.6317	3.53266e-24	2.40986	up
LOC_Os04g51290	191	179	250	824	861	1223	2.25664	1.66508	2.81589	9.2251	9.21457	9.14561	5.65869e-09	1.95785	up
LOC_Os04g51300	2723	5536	3439	8694	8492	12447	39.8899	63.937	47.9703	120.461	112.444	115.177	3.48838e-06	1.12055	up
LOC_Os04g51340	836	859	882	283	165	362	14.0205	11.3492	14.0825	4.4822	2.49051	3.82854	7.29383e-07	-1.9192	down
LOC_Os04g51350	9	66	64	325	371	468	0.07793	0.506026	0.592082	2.99152	3.26257	2.87896	0.000203338	2.84729	up
LOC_Os04g51440	214	827	234	0	0	0	1.90981	5.8162	1.98319	0	0	0	4.53158e-15	-11.329	down
LOC_Os04g51454	249	317	215	80	143	98	14.5605	14.628	11.9519	4.38082	7.54366	3.61047	0.00340926	-1.50616	down
LOC_Os04g51500	1341	934	816	380	699	541	20.2719	11.1376	11.7454	5.43053	9.54851	5.16041	0.00252507	-1.19517	down
LOC_Os04g51580	659	1771	1707	2536	3927	3959	11.0479	23.3823	26.9376	39.8259	59.1488	41.4851	0.0047258	1.09716	up
LOC_Os04g51610	7501	10062	5628	2805	2120	4343	58.7577	62.0104	41.9779	20.865	15.1379	21.5644	6.61675e-09	-1.56545	down
LOC_Os04g51680	188	431	305	737	1021	901	26.1817	47.4628	40.5835	97.4153	129.004	79.5097	0.000729279	1.31878	up
LOC_Os04g51820	1628	2940	2366	547	522	893	22.5534	32.4384	30.1339	7.18723	6.40024	7.86676	1.48068e-14	-2.06839	down
LOC_Os04g51830	511	421	392	134	132	141	6.79903	4.41134	4.96769	1.68474	1.57963	1.18392	1.57975e-06	-1.93724	down
LOC_Os04g51900	49	109	133	393	506	658	0.630377	1.11627	1.64343	4.83839	5.95047	5.4123	2.41664e-05	2.16102	up
LOC_Os04g51940	1039	1270	751	3854	3997	5368	13.6267	12.7791	9.35146	47.9349	47.4047	44.5132	1.85407e-18	1.8765	up
LOC_Os04g52090	2251	4400	4036	1771	1404	3128	61.8523	95.345	105.612	46.0228	34.8815	54.3051	0.00293813	-1.0222	down
LOC_Os04g52100	400	713	307	2301	2476	3617	8.40132	11.8118	6.13707	45.7731	47.0628	48.0499	5.55522e-15	2.34048	up
LOC_Os04g52130	645	764	497	4342	4383	6203	11.4641	10.7136	8.40635	73.0488	70.4655	69.705	7.96921e-44	2.72841	up
LOC_Os04g52180	1136	1326	1156	3175	4306	4613	40.3065	36.4376	39.1259	105.931	137.349	102.803	1.52426e-20	1.49227	up
LOC_Os04g52390	2636	3002	2574	468	1014	621	22.7937	20.464	21.1949	3.82211	7.92047	3.39172	2.38625e-12	-2.20386	down
LOC_Os04g52500	1076	986	1000	3860	8367	5763	13.6532	9.86589	12.0813	46.3406	95.9798	46.1969	3.01855e-15	2.29553	up
LOC_Os04g52504	391	504	436	871	900	1474	14.6687	14.9218	15.5917	30.9268	30.5539	34.9784	0.000175327	1.02293	up
LOC_Os04g52540	665	910	1253	2225	3822	3054	5.76757	6.22729	10.3544	18.2782	30.002	16.7531	2.28803e-05	1.43361	up
LOC_Os04g52580	123	82	25	398	263	541	3.85629	2.01435	0.736855	11.8437	7.47499	10.7456	0.00356806	2.13384	up
LOC_Os04g52630	57	174	122	0	0	0	0.547057	1.32547	1.1251	0	0	0	5.92089e-09	-9.51876	down
LOC_Os04g52640	110	236	356	58	67	27	0.677363	1.14681	2.09278	0.338124	0.36785	0.10127	0.00304849	-2.37889	down
LOC_Os04g52660	211	444	178	1358	1081	1764	3.71923	6.14039	3.02197	22.9895	17.4819	19.9487	4.25667e-08	2.13807	up
LOC_Os04g52670	20	31	28	105	146	110	0.548096	0.67684	0.754077	2.79106	3.73	1.95049	0.00874119	1.97823	up
LOC_Os04g52800	116	135	190	40	47	63	3.43359	3.14347	5.3522	1.10277	1.25797	1.1772	0.00442216	-1.82778	down
LOC_Os04g52840	845	1573	1612	3241	3571	4586	14.7038	21.7271	26.8122	53.8843	56.7427	50.921	8.51142e-06	1.25978	up
LOC_Os04g52940	799	1172	1095	303	181	480	7.37007	8.52481	9.61707	2.64172	1.50492	2.79494	1.41589e-06	-1.9284	down
LOC_Os04g52970	1279	892	685	176	285	236	9.23989	5.08197	4.71305	1.20236	1.85902	1.07452	6.17592e-09	-2.29153	down
LOC_Os04g53170	1038	1124	925	441	651	585	15.9371	13.5995	13.5159	6.40226	9.03059	5.67314	2.68541e-05	-1.12165	down
LOC_Os04g53210	94	204	178	288	698	497	1.87961	3.22958	3.31671	5.33721	12.362	6.15398	0.00979022	1.39999	up
LOC_Os04g53300	32	167	61	0	0	0	0.363915	1.53636	0.672714	0	0	0	8.39389e-07	-9.03646	down
LOC_Os04g53490	165	632	310	910	1010	1407	3.97407	12.0327	7.1064	20.7743	22.0309	21.4514	0.00435632	1.38728	up
LOC_Os04g53700	27	5	23	284	125	349	0.434917	0.053886	0.350533	4.35689	1.83133	3.58039	0.000105426	3.48256	up
LOC_Os04g53850	108	93	52	355	1222	555	2.35261	1.59069	1.07452	7.33159	24.1764	7.67365	2.17597e-06	2.82821	up
LOC_Os04g53998	1795	1881	2003	802	620	1137	16.1582	13.3501	17.1715	6.82844	5.04296	6.46394	3.61518e-07	-1.40958	down
LOC_Os04g54010	554	1224	1758	3137	2819	4506	7.75574	13.5098	23.4384	41.5419	35.6826	39.8559	0.00236257	1.3112	up
LOC_Os04g54020	215	366	315	136	117	187	2.08705	2.80401	2.91148	1.24123	1.02307	1.14228	0.00694412	-1.26092	down
LOC_Os04g54180	73	82	80	0	0	0	0.885858	0.789439	0.924822	0	0	0	1.65454e-07	-8.97178	down
LOC_Os04g54210	26	42	31	321	391	529	2.66321	3.43716	3.04586	32.1153	37.4541	35.403	5.6525e-15	3.39939	up
LOC_Os04g54240	389	120	98	19	24	38	14.0486	3.39588	3.35237	0.645829	0.7848	0.85894	0.000119974	-3.23188	down
LOC_Os04g54300	816	192	142	38	122	68	37.3608	6.92591	6.17309	1.62882	5.02475	1.95314	0.00281868	-2.64664	down
LOC_Os04g54500	521	528	877	1997	2601	2837	5.67777	4.53372	9.09459	20.5897	25.6221	19.5322	2.10331e-07	1.67865	up
LOC_Os04g54560	557	645	533	251	384	375	9.66502	8.83555	8.81628	4.11486	6.02207	4.1151	0.000917385	-1.02956	down
LOC_Os04g54564	311	412	312	100	122	171	6.87556	7.19961	6.56888	2.08766	2.43263	2.38313	1.43516e-05	-1.65311	down
LOC_Os04g54800	1132	580	664	134	197	330	25.7764	10.3569	14.6914	2.84415	4.01324	4.71737	2.63698e-06	-2.17702	down
LOC_Os04g54820	240	223	400	603	856	843	3.96744	2.60371	5.65444	9.51966	12.335	8.89452	0.00932231	1.14358	up
LOC_Os04g55050	162	128	274	2227	2198	2694	2.92886	1.78555	4.62269	38.3151	36.6892	31.0099	1.32928e-19	3.39084	up
LOC_Os04g55060	267	427	233	804	779	1218	4.01983	5.07336	3.33455	11.4583	10.6092	11.5933	3.60842e-05	1.36401	up
LOC_Os04g55150	971	1210	864	6238	6319	9232	8.75658	8.60131	7.41816	53.2354	51.5333	52.6164	8.2875e-55	2.594	up
LOC_Os04g55170	0	4	12	136	98	279	0	0.306999	1.25421	14.3733	9.8094	19.6814	0.000108015	4.69044	up
LOC_Os04g55190	1415	1339	1075	605	625	878	13.1648	9.824	9.52188	5.32506	5.25475	5.159	1.191e-05	-1.11703	down
LOC_Os04g55210	716	697	746	201	255	330	7.70154	5.91178	7.64419	2.04354	2.47399	2.24249	3.58951e-09	-1.72959	down
LOC_Os04g55220	2274	1545	1323	217	368	407	39.4905	21.1539	21.8793	3.56458	5.77775	4.46108	2.57528e-15	-2.6619	down
LOC_Os04g55360	415	241	385	89	130	203	5.39611	2.47255	4.76425	1.08673	1.52987	1.66367	0.0021514	-1.62799	down
LOC_Os04g55410	1269	1731	1528	5186	7597	8508	16.7786	18.0525	19.2461	64.8949	90.8515	71.1107	2.81103e-32	1.9785	up
LOC_Os04g55560	1506	1409	419	393	400	461	19.2385	14.0245	6.56149	4.48827	4.82366	3.51007	0.00157439	-1.62822	down
LOC_Os04g55670	2721	2479	2664	1043	717	1566	39.9246	28.6905	37.2212	14.4705	9.51067	14.5136	7.83862e-07	-1.5125	down
LOC_Os04g55690	144	229	314	550	583	730	2.38956	2.98772	4.9554	8.6253	8.73248	7.64722	0.00886952	1.19043	up
LOC_Os04g55710	387	391	212	652	1704	800	7.45853	5.94792	3.89773	11.8981	29.7327	9.76042	0.00493663	1.44698	up
LOC_Os04g55770	64	185	46	0	0	0	0.961864	2.19425	0.657607	0	0	0	1.443e-07	-9.22426	down
LOC_Os04g55790	507	992	1095	189	178	216	12.31	19.0221	25.3423	4.34438	3.89445	3.30553	3.13971e-09	-2.37651	down
LOC_Os04g56030	0	0	0	67	363	126	0	0	0	2.37727	12.3771	2.99406	5.31171e-09	9.72295	up
LOC_Os04g56040	0	0	0	150	408	229	0	0	0	6.4593	16.8017	6.58733	5.15244e-12	10.2282	up
LOC_Os04g56160	51564	42304	37488	11448	13668	15943	428.956	279.351	298.918	89.9208	102.994	83.6139	8.86002e-25	-1.9363	down
LOC_Os04g56430	45	9	9	11863	18828	18159	1.26208	0.197232	0.22434	316.477	479.995	323.526	1.06591e-24	9.28821	up
LOC_Os04g56670	365	513	295	729	841	1231	11.5365	12.9473	8.5359	21.9364	24.3924	24.9586	0.00112301	1.00907	up
LOC_Os04g56710	5115	7857	5416	2412	3305	4174	76.0336	92.0895	76.6506	33.9147	44.4091	39.1931	1.05416e-10	-1.14319	down
LOC_Os04g56770	0	0	0	57	121	122	0	0	0	2.58399	5.31551	3.71861	3.01788e-07	8.80601	up
LOC_Os04g56930	0	0	0	132	329	218	0	0	0	2.00902	5.11491	2.24104	2.05238e-11	10.0085	up
LOC_Os04g56970	106	107	83	520	741	733	1.83452	1.46247	1.36528	8.58919	11.6892	8.08065	2.63295e-13	2.50484	up
LOC_Os04g56990	1732	1401	716	119	131	175	19.4911	12.4561	7.59975	1.22713	1.29008	1.2099	2.26404e-18	-3.43321	down
LOC_Os04g57140	443	901	483	294	308	436	2.41908	3.88334	2.51228	1.52068	1.51825	1.5034	0.00738746	-1.03434	down
LOC_Os04g57200	1159	3381	3432	6568	7581	10115	33.6806	78.6401	96.4858	183.356	203.249	188.468	0.000303608	1.36762	up
LOC_Os04g57230	318	451	267	163	126	219	5.56293	6.22211	4.43843	2.6941	1.98491	2.41546	0.00538547	-1.25518	down
LOC_Os04g57320	1555	1139	667	393	427	593	27.8444	15.917	11.3449	6.64902	6.90431	6.6993	0.000159575	-1.51369	down
LOC_Os04g57360	426	363	266	160	153	224	10.4274	6.99576	6.20257	3.68598	3.38254	3.45574	0.00580059	-1.22913	down
LOC_Os04g57390	69	67	70	0	0	0	2.15666	1.64523	2.08081	0	0	0	7.5413e-07	-8.78823	down
LOC_Os04g57440	564	596	408	1036	1560	1404	6.47853	5.32563	4.40382	11.2614	16.2076	10.1942	0.000127167	1.11203	up
LOC_Os04g57520	674	948	704	2388	2222	3641	10.934	12.1269	10.8638	36.6412	32.5755	37.3043	6.81874e-13	1.58098	up
LOC_Os04g57550	57020	60858	45874	22472	19993	32540	780.44	656.796	597.857	290.924	247.346	281.333	6.49079e-14	-1.37719	down
LOC_Os04g57630	549	934	821	136	491	211	4.2373	5.6898	6.03372	0.98976	3.42719	1.02823	0.00254537	-1.6924	down
LOC_Os04g57640	622	932	876	280	496	580	4.73444	5.60138	6.35744	2.01362	3.4138	2.79537	0.00091556	-1.11364	down
LOC_Os04g57700	2315	1793	1890	460	599	819	37.3586	22.2843	26.5004	6.87491	7.86692	8.23003	5.76966e-14	-1.96198	down
LOC_Os04g57720	107	35	89	568	587	713	2.52377	0.636663	1.98956	12.719	12.5508	10.6545	1.77993e-06	2.72474	up
LOC_Os04g57810	15585	14743	13594	5358	4598	7775	281.298	207.508	234.892	91.7824	75.9581	88.7591	7.99694e-15	-1.56941	down
LOC_Os04g58190	1244	676	347	208	240	281	26.3276	11.6716	7.23935	4.30613	3.92016	3.87928	0.000541911	-1.90112	down
LOC_Os04g58280	10299	5922	6972	12408	27028	16641	128.451	57.967	82.7287	147.087	305.546	131.747	0.00755769	1.00401	up
LOC_Os04g58470	74	87	75	0	0	0	0.884347	0.81644	0.854758	0	0	0	1.59284e-07	-8.97283	down
LOC_Os04g58580	280	416	319	1745	2010	2150	6.42159	7.53817	6.96911	37.9338	41.7577	31.0532	1.65507e-25	2.31707	up
LOC_Os04g58800	16207	14445	14533	3553	3702	5703	547.574	386.472	469.504	113.838	112.43	121.927	1.32341e-29	-2.0758	down
LOC_Os04g58850	2092	3819	4657	7820	12973	9293	53.6446	77.2147	113.688	189.666	300.692	150.527	0.000191712	1.27915	up
LOC_Os04g58900	2200	2852	2610	4958	6204	7466	43.9703	44.9574	49.6718	93.7415	112.1	94.275	4.91482e-12	1.03069	up
LOC_Os04g59120	382	187	215	41	38	94	6.79002	2.61544	3.63383	0.68238	0.603545	1.04936	0.000111127	-2.51255	down
LOC_Os04g59190	139	114	105	1812	2379	2636	2.86975	1.85138	2.06752	35.5821	44.6274	34.5644	8.90286e-57	3.99307	up
LOC_Os04g59340	571	497	692	289	292	414	11.4557	7.86128	13.2149	5.47968	5.28613	5.24776	0.00352557	-1.09424	down
LOC_Os04g59440	201	510	560	3346	3071	4383	5.39104	10.7763	14.2864	84.8817	74.4634	74.2734	1.86739e-14	2.85708	up
LOC_Os04g59520	5963	4899	4283	1300	1232	1907	45.0151	29.1625	30.7834	9.28237	8.40614	9.09384	2.01665e-18	-2.03543	down
LOC_Os04g59600	520	837	441	1215	1213	1778	7.41338	9.36569	5.95178	16.3835	15.2168	16.0144	0.000881036	1.00012	up
LOC_Os05g01110	1066	2043	1042	4282	4372	5760	38.1056	57.5656	35.4384	144.762	141.273	130.069	5.94296e-10	1.58645	up
LOC_Os05g01270	2631	4588	3560	13801	14919	20169	68.4917	94.1957	88.2588	339.93	351.163	331.767	8.37803e-26	1.94664	up
LOC_Os05g01500	180	126	120	410	315	620	3.29822	1.81726	2.08861	7.13018	5.23184	7.20109	0.00508098	1.38251	up
LOC_Os05g01600	1398	1319	1722	3700	4498	5951	26.2086	19.5035	30.9868	65.6729	76.2317	70.4803	9.67646e-10	1.39502	up
LOC_Os05g01750	891	1382	910	2400	3146	3034	13.5376	16.5599	13.1638	34.4988	43.1997	29.1337	4.17722e-08	1.21207	up
LOC_Os05g01950	290	588	240	1143	943	1945	10.565	16.8812	8.31621	39.3682	31.0417	44.7524	7.15878e-05	1.62322	up
LOC_Os05g01970	255	483	207	2641	2515	3876	4.95828	7.3084	3.73332	48.4461	46.6728	47.7091	2.95676e-23	3.04165	up
LOC_Os05g02040	109	29	123	431	563	646	0.957119	0.19983	1.03111	3.61103	4.50915	3.61284	0.000522319	2.33492	up
LOC_Os05g02060	249	212	229	931	1969	1286	8.63797	5.80213	7.5485	30.5645	61.7819	28.2051	3.17969e-10	2.34422	up
LOC_Os05g02190	379	328	297	576	999	858	10.9018	7.44855	8.13674	15.6786	26.0185	15.6114	0.00485923	1.01718	up
LOC_Os05g02250	8754	11708	14477	5168	5943	7661	105.682	111.452	166.423	59.0169	64.8525	58.4242	5.10364e-07	-1.1557	down
LOC_Os05g02310	2548	1894	2271	357	614	675	65.3197	38.289	55.4314	8.65323	14.2119	10.9306	6.21968e-16	-2.32047	down
LOC_Os05g02420	8119	9537	6190	1852	3426	2919	104.209	95.5241	75.1156	23.3495	40.4201	24.3056	2.79826e-14	-1.78528	down
LOC_Os05g02754	1017	664	759	129	77	221	17.0706	8.78737	12.1259	2.03835	1.16001	2.34088	1.51744e-09	-2.81295	down
LOC_Os05g03020	608	407	426	186	289	258	11.6518	6.14122	7.76075	3.37001	5.00363	3.11465	0.00435758	-1.2421	down
LOC_Os05g03480	2739	2807	1484	8245	22259	12097	50.1795	40.5241	26.3239	143.118	367.813	140.027	1.94485e-10	2.363	up
LOC_Os05g03490	265	327	170	828	1133	1136	4.38698	4.2744	2.67161	12.9791	16.9754	11.8991	5.52028e-08	1.79478	up
LOC_Os05g03740	69	109	62	408	314	567	1.58626	1.98423	1.36737	8.95521	6.59771	8.31796	1.6502e-06	2.19872	up
LOC_Os05g03910	1285	1140	1533	2705	2902	4142	20.3846	14.2585	23.156	40.6064	41.6262	41.5307	6.86617e-05	1.02431	up
LOC_Os05g03934	12923	7219	7904	2579	3449	4146	630.615	277.772	367.262	119.025	152.111	127.802	3.36669e-09	-1.75193	down
LOC_Os05g03960	28522	34735	31456	9398	9044	13191	3666.17	3520.54	3850.03	1142.61	1050.81	1071.03	4.17801e-36	-1.8298	down
LOC_Os05g04000	37032	29097	32774	8504	8810	13810	1370.88	849.323	1155.23	297.755	294.774	322.927	7.86046e-21	-1.94998	down
LOC_Os05g04180	218	228	304	450	651	722	4.74568	3.90859	6.31321	9.28171	12.8235	9.94375	0.0089043	1.0088	up
LOC_Os05g04210	0	0	0	50	109	74	0	0	0	1.52246	3.16198	1.49517	4.03936e-06	8.47237	up
LOC_Os05g04360	3224	2908	2363	1406	1389	1975	58.9088	41.8904	41.1038	24.3011	22.9346	22.7902	2.30797e-06	-1.08773	down
LOC_Os05g04530	903	748	517	185	188	317	13.8356	9.03344	7.53837	2.67339	2.60211	3.06417	4.286e-07	-1.92597	down
LOC_Os05g04550	1313	1139	1127	641	375	928	21.2308	14.5219	17.3485	9.80061	5.47112	9.48446	0.00372858	-1.14794	down
LOC_Os05g05030	2040	1143	2431	447	481	837	76.8354	33.9182	87.1647	15.8994	16.3481	19.8953	7.05546e-07	-1.98833	down
LOC_Os05g05060	226	169	118	16	0	30	9.41135	5.53624	4.65322	0.614608	0	0.76959	0.00241494	-3.78423	down
LOC_Os05g05200	316	336	284	78	205	92	4.28121	3.58837	3.66571	0.991675	2.50225	0.780679	0.00997454	-1.55165	down
LOC_Os05g05210	723	1176	980	2716	4571	3854	9.77301	12.5347	13.4349	37.3654	60.0779	35.3987	9.74167e-12	1.7189	up
LOC_Os05g05460	1482	1139	1081	327	353	443	27.3269	16.5842	19.0131	5.66343	5.84524	5.13292	1.06958e-11	-1.98143	down
LOC_Os05g05470	1565	1184	1654	3461	3570	5022	22.5899	13.4785	22.7385	47.2624	46.5902	45.8068	1.14188e-05	1.17634	up
LOC_Os05g05480	920	734	317	3806	3589	5637	11.9799	7.51823	3.91046	46.794	42.1397	46.2869	9.68976e-11	2.47094	up
LOC_Os05g05680	1213	1126	1370	3186	4217	5135	26.2653	19.2181	28.2398	65.2477	82.539	70.2304	6.68029e-12	1.48215	up
LOC_Os05g06320	1548	908	932	334	346	638	18.8051	8.80636	10.7363	4.36273	2.82638	5.56927	2.56055e-05	-1.66813	down
LOC_Os05g06430	3787	4596	3591	1741	2663	2352	73.6455	70.5052	66.4776	32.0409	46.8085	28.8993	1.02562e-07	-1.06277	down
LOC_Os05g06510	21	55	75	239	367	264	0.357926	0.739977	1.21877	3.87222	5.72542	2.85209	0.000907286	2.30342	up
LOC_Os05g06530	0	3	0	118	38	140	0	0.066392	0	3.61678	1.1032	2.8643	5.29455e-05	6.48074	up
LOC_Os05g06760	699	390	397	1258	2048	1869	13.4675	5.91577	7.27014	22.9343	35.6851	22.7567	8.23805e-05	1.52206	up
LOC_Os05g06790	91	57	93	299	449	434	2.96215	1.46017	2.90067	9.26517	13.2908	8.98514	6.94255e-05	2.01412	up
LOC_Os05g06890	680	1465	810	2460	2465	3428	10.0871	17.1388	11.4344	34.5097	33.0533	32.1272	9.3426e-06	1.28727	up
LOC_Os05g06980	762	1406	1124	2306	3315	3561	9.47096	13.7891	13.3125	27.1349	37.27	27.9837	6.18926e-07	1.24279	up
LOC_Os05g06990	154	77	364	551	1125	850	1.66992	0.659661	3.7628	5.6686	11.0665	5.83964	0.00974776	1.77619	up
LOC_Os05g07000	221	232	95	55	38	60	4.35212	3.60262	1.77253	1.02701	0.660348	0.735827	0.00302567	-2.05211	down
LOC_Os05g07030	2391	3512	2812	5663	6970	8263	30.4459	36.1926	34.5066	69.2421	81.3881	67.4599	2.8771e-11	1.02167	up
LOC_Os05g07260	629	902	563	333	303	461	13.4564	15.1558	11.2335	6.67891	5.76301	6.26552	0.000274314	-1.16291	down
LOC_Os05g07300	3436	3279	2603	942	1498	1283	28.825	21.6903	20.7952	7.47498	11.3592	6.79719	9.37194e-11	-1.57024	down
LOC_Os05g07890	75	53	38	0	6	0	2.87352	1.59159	1.37592	0	0.19648	0	0.00667279	-5.03051	down
LOC_Os05g07940	1044	675	269	3903	8163	5914	18.7399	10.327	4.86552	72.8918	146.499	74.2005	2.54767e-10	2.91837	up
LOC_Os05g08100	576	806	507	100	187	150	17.5694	19.3911	14.7379	2.865	5.14856	2.87864	2.97758e-10	-2.34477	down
LOC_Os05g08420	566	1111	1046	5111	7266	7252	20.2068	31.2975	35.5914	172.801	234.772	163.762	2.26859e-23	2.61565	up
LOC_Os05g08554	25	75	102	203	429	329	1.08169	2.62642	4.32298	8.57978	17.3176	9.27736	0.00576262	2.0002	up
LOC_Os05g08560	1211	800	1065	392	376	655	17.596	9.16014	14.7331	5.38156	4.92813	6.01142	0.000111593	-1.40635	down
LOC_Os05g08570	2122	1673	1039	614	585	979	55.5235	32.1759	23.9549	14.5834	12.7389	16.019	7.22426e-05	-1.41831	down
LOC_Os05g08620	433	526	241	97	87	194	19.8836	19.0358	10.5389	4.20723	3.57521	5.60928	0.00015557	-1.93291	down
LOC_Os05g08770	1362	1488	1663	443	743	486	16.2871	14.0273	18.9352	5.00297	8.03441	3.67098	3.99116e-07	-1.66673	down
LOC_Os05g08860	2	0	0	65	122	69	0.058466	0	0	2.20027	3.95551	1.57106	5.02008e-05	6.73853	up
LOC_Os05g08900	30	107	104	345	196	476	0.575271	1.63245	1.90644	6.32979	3.4265	5.83714	0.00997105	1.85085	up
LOC_Os05g09020	376	296	396	1858	1874	2970	12.7001	7.90287	12.782	59.6012	57.2549	63.655	1.12795e-16	2.36624	up
LOC_Os05g09380	4377	4304	5304	1755	2151	2529	46.1893	35.3096	51.9035	16.9333	19.9634	16.298	2.50326e-11	-1.38404	down
LOC_Os05g09400	422	644	345	5038	4577	6976	10.3039	12.6073	8.07178	118.083	100.876	108.25	2.80956e-45	3.33177	up
LOC_Os05g09490	2463	2676	2155	6031	7329	8907	58.8913	50.4342	49.0551	136.432	158.428	134.56	7.11832e-22	1.35868	up
LOC_Os05g09500	49	33	63	2628	7597	3551	0.780656	0.413892	0.959996	39.9826	110.45	36.0708	1.76822e-45	6.30083	up
[truncated: 1,918 more rows]
