# Supplementary material for: Mapping and Candidate Gene Analysis of the Low-Temperature-Sensitive Albino Gene OsLTSA8 in Rice Seedlings
Source: Curr Issues Mol Biol. 2024 Jun 27;46(7):6508–21. doi: 10.3390/cimb46070388 (PMC11275959; doi:10.3390/cimb46070388)
Supplement: Supplementary file 1 [file cimb-46-00388-s001.zip › Supplementary Table S7.xlsx]

## Sheet: Table S
Table S7 Differentially expressed genes of A-22 VS B-22.
Gene ID	A1-22_Count	A2-22_Count	A3-22_Count	B1-22_Count	B2-22_Count	B3-22_Count	A1-22_FPKM	A2-22_FPKM	A3-22_FPKM	B1-22_FPKM	B2-22_FPKM	B3-22_FPKM	FDR	log2FC	Regulated
ChrSy.fgenesh.gene.28	30	94	54	986	658	913	0.501707	1.58872	0.932576	16.5866	11.4807	13.6316	2.59331e-17	3.47441	up
ChrSy.fgenesh.gene.47	0	0	0	408	415	458	0	0	0	36.1124	38.0767	35.9651	5.91885e-18	10.7794	up
ChrSy.fgenesh.gene.49	180	137	121	438	455	476	1.75174	1.33385	1.20662	4.2244	4.55112	4.06931	6.29943e-05	1.22773	up
ChrSy.fgenesh.gene.83	36	14	17	113	107	120	0.959372	0.356583	0.450579	2.96289	2.92024	2.79464	0.00268205	1.90132	up
ChrSy.fgenesh.gene.86	10	30	23	1919	1758	1801	0.433576	1.36669	1.09162	88.3826	83.9663	73.5702	8.81204e-99	6.0621	up
ChrUn.fgenesh.gene.18	198	276	185	148	125	146	15.9525	22.2185	15.2185	11.7298	10.2591	10.2469	0.000138487	-1.04721	down
ChrUn.fgenesh.gene.69	42	86	95	202	239	361	1.32476	2.70831	3.06567	6.32915	7.76215	10.0564	0.00102619	1.45603	up
ChrUn.fgenesh.gene.79	0	0	30	324	385	543	0	0	1.20902	12.6528	15.6244	18.8346	0.00240175	4.99971	up
ChrUn.fgenesh.gene.96	1355	2394	1996	1073	1245	1274	38.064	67.0986	57.2722	29.7217	35.7914	31.3172	1.2837e-07	-1.05715	down
LOC_Os01g01030	177	313	271	45	57	59	2.04279	3.61573	3.20432	0.508626	0.669956	0.596852	1.19502e-15	-2.62235	down
LOC_Os01g01050	139	365	301	719	751	852	1.94187	5.17404	4.36881	10.1351	10.9792	10.6473	0.00130338	1.15892	up
LOC_Os01g01070	757	1121	953	617	549	557	13.8088	20.8852	18.0261	11.4996	10.5224	9.15766	4.89844e-11	-1.10199	down
LOC_Os01g01120	67	45	55	377	307	446	1.5709	1.05823	1.32543	8.80761	7.441	9.23915	4.59642e-12	2.33337	up
LOC_Os01g01160	844	973	951	454	435	499	22.1059	25.4287	25.4562	11.7353	11.6605	11.4324	6.18157e-39	-1.3954	down
LOC_Os01g01295	1133	960	944	608	476	521	18.048	15.2587	15.361	9.55396	7.76133	7.26066	2.62554e-09	-1.33131	down
LOC_Os01g01302	825	1589	1599	3655	3267	3648	20.3914	39.2141	40.3994	89.1875	82.6882	78.9806	1.69686e-05	1.01998	up
LOC_Os01g01312	542	526	384	1199	1436	1678	3.71818	3.59888	2.68454	8.11044	10.0781	10.075	2.21371e-06	1.1579	up
LOC_Os01g01450	23259	21454	20750	11816	10936	12055	443.923	409.84	405.759	219.138	212.056	199.347	9.1419e-27	-1.32022	down
LOC_Os01g01660	800	2522	2308	349	344	432	18.9256	59.5615	55.7774	8.13531	8.31241	8.93873	6.20217e-12	-2.6894	down
LOC_Os01g01680	401	338	348	212	204	277	11.1901	9.40365	9.903	5.821	5.81043	6.76477	2.68626e-05	-1.06844	down
LOC_Os01g01710	6765	7460	6690	3866	4048	4864	101.684	111.89	102.67	57.2962	62.2591	63.9725	9.94676e-31	-1.11579	down
LOC_Os01g01780	61	65	70	0	0	0	0.831233	0.887261	0.969088	0	0	0	2.75488e-10	-8.8723	down
LOC_Os01g01870	1180	1184	1053	565	534	760	25.0199	25.0506	22.8037	11.8228	11.5716	14.11	1.01749e-12	-1.2927	down
LOC_Os01g02000	4987	2830	2726	832	788	762	51.4942	29.1627	28.7431	8.47323	8.31967	6.88555	3.42807e-15	-2.57587	down
LOC_Os01g02010	49	88	110	14	23	49	0.989316	1.77729	2.26613	0.262367	0.458391	0.858815	0.00583527	-1.92947	down
LOC_Os01g02290	50	258	200	946	865	924	0.669833	3.49653	2.77235	12.6835	12.0298	10.9935	0.000144848	2.08031	up
LOC_Os01g02300	9	88	126	784	750	653	0.099915	1.01335	1.48421	8.94959	8.88001	6.61328	0.000197523	2.95376	up
LOC_Os01g02390	213	368	453	1231	1208	1097	2.68884	4.63636	5.8449	15.4718	15.7873	12.2448	2.34978e-06	1.39948	up
LOC_Os01g02760	70	105	109	46	38	37	0.923315	1.39803	1.47997	0.598206	0.518691	0.423358	5.7495e-05	-1.61463	down
LOC_Os01g02870	108	170	97	374	384	405	2.04669	3.22288	1.87258	7.00777	7.4662	6.72461	2.31671e-05	1.24529	up
LOC_Os01g03020	438	538	487	2249	2008	2257	4.00285	4.90353	4.5444	20.2804	18.7816	18.0624	2.09934e-69	1.75802	up
LOC_Os01g03030	559	562	582	1443	1452	1686	10.9748	11.0872	11.8113	28.0539	29.538	29.5198	2.23784e-16	1.02235	up
LOC_Os01g03090	720	1040	1011	2579	2226	2513	14.8096	24.7635	22.4564	52.3754	46.8818	45.2668	4.0813e-13	1.01184	up
LOC_Os01g03130	110	381	447	1533	1438	1721	2.80478	9.71083	11.6713	38.6689	37.6165	38.5292	3.18622e-05	1.95903	up
LOC_Os01g03160	1050	838	738	460	535	664	16.3731	13.099	11.6817	6.82376	8.22888	8.73478	7.24913e-05	-1.08556	down
LOC_Os01g03310	247	572	467	126	163	124	7.71922	17.8768	14.9488	3.88284	5.22816	3.39739	1.34839e-07	-1.99918	down
LOC_Os01g03320	79	68	62	35	23	28	2.33332	2.00164	1.88013	1.00075	0.679677	0.726769	0.000443592	-1.69337	down
LOC_Os01g03330	71	177	131	435	402	448	1.07994	2.69387	2.04727	6.57274	6.30323	6.00432	0.000109521	1.3906	up
LOC_Os01g03340	80	95	124	1447	1305	1662	1.87068	2.20977	2.96028	33.4264	31.2528	34.0564	3.76331e-71	3.48385	up
LOC_Os01g03390	165	358	309	2482	2241	2586	4.73273	10.2413	9.04618	70.2337	65.7594	64.9153	5.03615e-28	2.75895	up
LOC_Os01g03570	943	1831	1420	390	331	277	11.8166	22.9168	18.185	4.82254	4.24065	3.03161	1.84933e-18	-2.43925	down
LOC_Os01g03580	132	182	98	0	0	0	1.256	1.73448	0.956435	0	0	0	2.03594e-13	-9.93746	down
LOC_Os01g03650	423	1040	817	2360	2299	2391	6.93684	17.0489	13.6994	38.2432	38.6516	34.3787	1.82366e-05	1.26145	up
LOC_Os01g03660	67	114	71	678	584	658	1.20613	2.05581	1.31002	11.7145	10.5152	10.1043	6.57133e-23	2.54294	up
LOC_Os01g03730	34	59	80	684	532	620	0.725136	1.27394	1.77757	14.7718	11.9082	11.8745	2.10441e-18	3.02407	up
LOC_Os01g03740	56	11	10	247	257	309	0.502046	0.096163	0.08813	2.18564	2.36297	2.42822	0.000591431	2.91596	up
LOC_Os01g03820	2096	2737	2659	1001	882	766	18.7898	24.4832	24.3384	8.85035	8.08771	6.00984	3.04187e-27	-1.88455	down
LOC_Os01g03870	0	0	0	164	172	174	0	0	0	1.9218	2.10231	1.81657	5.28482e-13	9.45355	up
LOC_Os01g03980	495	652	694	4985	4378	5472	13.8895	18.247	19.874	138.011	125.725	134.422	4.47277e-108	2.61407	up
LOC_Os01g04110	129	56	55	0	0	0	4.45878	1.90947	1.93791	0	0	0	2.4938e-09	-9.21109	down
LOC_Os01g04130	0	0	0	269	330	319	0	0	0	16.9075	21.5371	17.7938	6.58321e-16	10.3023	up
LOC_Os01g04280	78	98	93	462	516	592	1.1361	1.41934	1.37955	6.66167	7.71563	7.57073	4.29297e-25	2.14717	up
LOC_Os01g04330	5969	5272	6677	2075	1978	3191	187.213	164.996	213.871	64.2001	63.4645	87.6064	2.77659e-17	-1.72858	down
LOC_Os01g04390	67	90	82	0	0	0	2.45772	3.29758	3.07047	0	0	0	2.51423e-11	-9.14984	down
LOC_Os01g04409	6180	4123	3646	2735	2570	2741	71.7754	47.7903	43.249	31.3332	30.5441	27.8612	1.00762e-05	-1.21964	down
LOC_Os01g04480	46	82	86	0	0	0	0.674246	1.2243	1.30163	0	0	0	3.86849e-10	-8.97848	down
LOC_Os01g04590	385	421	465	83	65	79	7.42385	8.09629	9.15895	1.57126	1.27336	1.32243	1.89217e-39	-2.88624	down
LOC_Os01g04620	271	159	131	764	687	844	4.57282	2.78461	2.3846	13.624	12.7026	13.3836	6.66806e-05	1.59572	up
LOC_Os01g04630	5207	4615	4242	1638	1598	1979	85.2088	75.3549	70.891	26.439	26.7592	28.3435	1.12991e-29	-1.84727	down
LOC_Os01g04670	1069	649	567	74	75	82	38.2095	23.1302	20.6944	2.60998	2.71521	2.54116	1.15205e-22	-3.73847	down
LOC_Os01g04720	286	242	196	79	106	70	2.28473	2.18872	1.80905	0.705261	0.979858	0.553539	1.74554e-06	-1.90605	down
LOC_Os01g04750	0	0	0	154	140	152	0	0	0	2.58486	2.4369	2.26922	2.54686e-12	9.25854	up
LOC_Os01g04800	132	245	250	7597	6627	7796	2.34489	4.37027	4.56823	134.077	121.318	122.093	2.55517e-126	4.75123	up
LOC_Os01g04920	1433	1024	981	716	627	709	21.6479	15.4327	15.1345	10.6892	9.7129	9.38026	1.48361e-05	-1.1668	down
LOC_Os01g04950	166	123	130	886	683	621	1.67675	0.983261	1.05265	9.04726	7.39996	5.82899	5.96451e-10	1.97675	up
LOC_Os01g05060	33	95	68	1832	1972	2472	0.79623	2.2863	1.67544	43.822	48.9348	52.4716	3.25022e-47	4.62536	up
LOC_Os01g05064	46	47	45	212	172	336	1.965	2.01431	1.98649	9.04252	7.6057	12.7261	3.47998e-07	1.96124	up
LOC_Os01g05080	58	64	117	959	929	1111	1.18345	1.30508	2.46392	27.0493	25.7321	27.804	7.01128e-25	3.25197	up
LOC_Os01g05530	143	197	195	658	569	555	1.56644	2.15934	2.1821	7.14112	6.40232	5.34388	4.19057e-10	1.34903	up
LOC_Os01g05610	12	20	24	100	93	128	0.334624	0.559745	0.704392	2.88559	2.7693	3.27983	6.92438e-06	2.12475	up
LOC_Os01g05630	600	294	298	1333	1196	1544	17.6226	8.62392	8.9241	38.6517	35.9735	39.7265	0.00119998	1.32694	up
LOC_Os01g05650	65650	40638	41401	30119	28469	35701	2477.96	1530.72	1595.95	1121.53	1099.56	1179.52	2.94305e-05	-1.0811	down
LOC_Os01g05810	314	702	661	213	223	356	3.62782	8.09711	7.80711	2.42067	2.6312	3.59482	8.3958e-05	-1.46896	down
LOC_Os01g05820	41	87	79	0	0	0	0.692036	1.4502	1.35756	0	0	0	9.37283e-10	-8.92465	down
LOC_Os01g05860	0	0	0	147	174	227	0	0	0	1.75064	2.15382	2.39443	5.15777e-13	9.54705	up
LOC_Os01g05980	58	71	69	35	21	24	0.527447	0.646164	0.637667	0.306483	0.187074	0.191838	0.000378195	-1.70166	down
LOC_Os01g06020	370	401	377	1042	980	1275	7.07378	7.6403	7.35979	19.6503	19.1745	21.3301	1.14995e-15	1.11564	up
LOC_Os01g06050	0	0	0	72	40	49	0	0	0	1.12774	0.648205	0.675165	7.72726e-07	7.78845	up
LOC_Os01g06280	472	1121	874	120	125	150	3.44623	8.21124	6.79904	0.859312	0.933755	0.955288	1.27797e-20	-3.01647	down
LOC_Os01g06290	1043	1142	1160	3309	2940	3443	20.3621	23.0513	23.5233	58.2777	58.4926	57.0345	1.58941e-39	1.13337	up
LOC_Os01g06310	47	73	109	0	0	0	1.78404	2.74019	4.22438	0	0	0	5.18188e-10	-9.07928	down
LOC_Os01g06490	1760	1214	1332	420	440	462	28.4903	19.5971	22.0115	6.7058	7.27276	6.54044	1.17606e-16	-2.12439	down
LOC_Os01g06500	2236	1943	1955	682	713	756	66.3303	57.4969	59.1825	19.9331	21.5973	19.6332	2.56282e-29	-1.92245	down
LOC_Os01g06560	28	0	0	2180	2319	3170	0.470833	0	0	36.7602	40.5879	47.4241	0.00154533	7.54914	up
LOC_Os01g06600	384	1052	947	2550	2206	2436	5.14745	14.1017	12.987	35.8685	31.3304	29.5052	0.000392188	1.22863	up
LOC_Os01g06640	0	0	0	758	672	772	0	0	0	17.3711	15.5537	15.6694	6.39112e-21	11.5605	up
LOC_Os01g06790	380	189	222	147	122	144	3.6381	1.80603	2.1629	1.38887	1.18932	1.20554	0.00270094	-1.37582	down
LOC_Os01g07170	319	392	327	151	111	130	5.49278	6.72184	5.74971	2.56419	1.94872	1.95977	3.86398e-15	-1.80196	down
LOC_Os01g07270	0	3	0	35	49	76	0	0.182491	0	2.56777	3.76324	5.03198	0.000133253	5.36787	up
LOC_Os01g07300	277	167	178	679	545	853	6.10221	3.66821	4.01179	14.79	12.2998	16.4834	0.000377842	1.30032	up
LOC_Os01g07310	943	1461	1357	683	793	959	15.4895	23.9536	22.7754	10.9454	13.2095	13.4856	1.17914e-07	-1.01792	down
LOC_Os01g07330	259	152	106	83	57	89	1.95014	1.13711	0.814503	0.614035	0.435442	0.587001	0.00340314	-1.62023	down
LOC_Os01g07410	293	363	329	252	194	188	3.823	4.73444	4.38619	3.24071	2.58465	2.14891	3.12073e-05	-1.02637	down
LOC_Os01g07500	1509	1013	1169	659	653	855	21.056	14.0979	16.6648	9.0659	9.31861	10.4442	9.0888e-06	-1.1972	down
LOC_Os01g07630	265	262	228	141	181	138	3.00491	2.97044	2.64324	1.5726	2.09449	1.37238	0.000294851	-1.11084	down
LOC_Os01g07640	0	0	0	294	316	349	0	0	0	5.14321	5.73266	5.42267	2.44731e-16	10.3613	up
LOC_Os01g07700	1600	1990	1888	964	857	966	27.2843	33.8247	32.8166	16.1524	14.8494	14.1942	1.351e-51	-1.37068	down
LOC_Os01g07730	2477	3509	3113	1385	1379	1671	42.8416	60.5518	54.9818	23.6218	24.4017	25.285	1.46418e-38	-1.43043	down
LOC_Os01g07770	457	449	393	200	215	231	13.5958	13.3157	11.9366	5.87218	6.53812	5.99498	2.20454e-11	-1.41421	down
LOC_Os01g07870	372	608	507	2044	1576	2106	1.94258	3.16462	2.70206	10.5311	8.41905	9.62378	5.18497e-17	1.55492	up
LOC_Os01g07890	78	54	70	234	200	330	3.04779	2.10408	2.7642	9.02259	7.98929	11.2971	9.02411e-05	1.48964	up
LOC_Os01g07980	0	0	0	101	83	115	0	0	0	3.33907	2.83727	3.39619	3.56644e-10	8.67387	up
LOC_Os01g08000	0	0	0	157	79	121	0	0	0	3.32873	1.74145	2.28819	2.80679e-10	8.93122	up
LOC_Os01g08020	911	1714	1534	676	713	759	10.7058	20.1058	18.4173	7.83512	8.57603	7.81193	4.50316e-09	-1.33113	down
LOC_Os01g08090	49	133	96	0	0	0	0.762468	2.05381	1.52559	0	0	0	1.08011e-10	-9.34156	down
LOC_Os01g08120	0	0	0	54	34	49	0	0	0	0.761001	0.497542	0.600863	2.33092e-06	7.54911	up
LOC_Os01g08190	531	311	278	54	52	41	4.12745	2.41576	2.31583	0.414709	0.413951	0.279187	2.07932e-13	-3.35322	down
LOC_Os01g08270	73	87	70	386	350	371	0.687609	0.825688	0.673642	5.77541	5.43317	4.92804	5.85897e-16	1.8705	up
LOC_Os01g08290	171	290	191	135	132	82	2.84883	4.84074	3.2542	2.22371	2.2499	1.19188	0.00224271	-1.26855	down
LOC_Os01g08310	141	77	92	28	43	27	4.44309	2.40464	2.95344	0.848869	1.38834	0.730706	0.000331871	-2.07737	down
LOC_Os01g08320	531	485	451	319	276	274	11.1697	10.1769	9.68273	6.61658	5.92538	5.0303	5.98513e-07	-1.16099	down
LOC_Os01g08370	178	259	271	70	75	120	2.96255	4.29354	4.61155	1.14628	1.27926	1.74084	5.14809e-08	-1.8192	down
LOC_Os01g08440	5132	7339	8021	728	658	961	80.6874	115.17	128.805	11.2921	10.5855	13.2168	1.04054e-95	-3.52372	down
LOC_Os01g08460	1457	1755	1742	469	380	478	30.5549	36.7408	37.3031	9.70415	8.15434	8.76472	1.06121e-86	-2.29965	down
LOC_Os01g08510	74	146	105	763	724	735	0.773026	1.5281	1.12295	7.9148	7.78766	6.762	6.60987e-20	2.39572	up
LOC_Os01g08580	89	237	223	624	626	609	1.29936	3.47704	3.34015	9.05193	9.41648	7.83521	0.00039592	1.39589	up
LOC_Os01g08670	32	36	32	0	0	0	1.09878	1.26023	1.14799	0	0	0	6.31405e-07	-7.90085	down
LOC_Os01g08680	0	10	25	196	234	243	0	0.133615	0.356143	2.70174	3.33891	2.97267	0.000457151	3.91255	up
LOC_Os01g08760	377	384	395	136	109	125	10.2181	10.3897	10.9191	3.63227	3.00672	2.95555	2.52166e-22	-2.04691	down
LOC_Os01g08780	1573	629	709	350	429	431	19.196	7.65285	8.82963	4.20994	5.34837	4.60322	0.000333405	-1.71459	down
LOC_Os01g08930	207	324	253	939	995	1294	2.72008	4.26685	3.4086	12.2245	13.4308	14.9519	1.91825e-16	1.64732	up
LOC_Os01g08960	251	259	318	774	720	746	6.4302	6.60844	8.32774	19.5648	18.8829	16.7367	2.83495e-08	1.03754	up
LOC_Os01g09080	0	0	0	102	83	110	0	0	0	1.52685	1.28158	1.45255	3.92085e-10	8.65612	up
LOC_Os01g09100	11	7	20	223	202	238	0.315828	0.180214	0.604669	6.52962	6.1355	6.18635	2.02386e-13	3.71842	up
LOC_Os01g09220	14982	15402	14762	5068	5020	5796	233.407	239.451	234.879	77.8924	80.0185	79.0395	2.0042e-112	-1.91281	down
LOC_Os01g09310	120	201	166	535	420	616	1.05239	1.75386	1.4828	4.6333	3.76842	4.73524	2.43748e-07	1.29621	up
LOC_Os01g09430	1596	2688	2745	1409	1144	1430	38.5798	64.8418	67.7611	33.5808	28.2819	30.2395	3.68471e-09	-1.20473	down
LOC_Os01g09540	72	158	156	0	0	0	1.49828	3.28748	3.32278	0	0	0	1.21427e-12	-9.82223	down
LOC_Os01g09550	655	666	586	418	379	425	7.10698	5.87552	5.81968	4.40521	4.05413	4.0977	7.53138e-10	-1.04711	down
LOC_Os01g09570	7622	9952	9348	5790	5519	6169	95.516	124.45	119.642	71.5733	70.7702	67.6639	6.74218e-56	-1.0169	down
LOC_Os01g09640	1089	1524	1576	944	755	954	17.5817	24.5502	25.9951	15.038	12.4644	13.4827	7.24718e-11	-1.05195	down
LOC_Os01g09670	0	28	13	363	301	288	0	0.510036	0.234863	6.72329	5.77231	4.7252	6.81876e-05	4.21896	up
LOC_Os01g09700	90	66	73	39	39	37	1.3369	0.983138	1.1083	0.564161	0.58435	0.478045	0.00197255	-1.40643	down
LOC_Os01g09760	188	279	244	542	692	753	1.61994	2.39214	2.14558	4.60381	6.10067	5.68032	1.16465e-06	1.09228	up
LOC_Os01g09770	4511	5069	5186	1169	1323	1617	62.0215	69.5491	72.8204	15.8484	18.6129	19.4623	1.81212e-78	-2.24927	down
LOC_Os01g09800	478	1050	1010	2401	2411	2790	5.85515	12.8375	12.6459	29.0405	30.2542	29.9462	1.42904e-05	1.20769	up
LOC_Os01g09830	921	886	867	467	440	438	36.1886	34.7133	34.7827	18.0845	17.6556	15.0511	2.7279e-16	-1.39458	down
LOC_Os01g09870	443	611	570	121	106	121	24.3537	33.5676	32.0378	6.56787	5.96776	5.81789	3.73648e-45	-2.61442	down
LOC_Os01g10080	122	170	121	423	365	355	2.92333	4.07814	2.97525	10.0714	9.00073	7.50032	3.18762e-05	1.08056	up
LOC_Os01g10250	1615	2085	2133	958	890	1029	28.9922	33.3575	33.649	16.7676	14.2734	14.3302	9.78371e-40	-1.41427	down
LOC_Os01g10320	735	623	601	179	132	187	9.72579	8.21997	8.12287	2.3317	1.7802	2.16661	1.4688e-21	-2.39492	down
LOC_Os01g10340	104	233	201	53	72	84	2.52465	5.66941	4.99406	1.27534	1.77608	1.7759	5.73255e-05	-1.74124	down
LOC_Os01g10400	490626	441911	487461	205313	196684	256897	15407	13018.1	15141.5	6172.91	6174.11	7044.51	1.41076e-33	-1.52279	down
LOC_Os01g10440	102	180	220	102	62	61	1.21889	2.16149	2.70174	1.20747	0.755764	0.642847	0.00143042	-1.53175	down
LOC_Os01g10700	290	121	70	0	0	0	3.67523	1.52238	0.895705	0	0	0	3.13687e-11	-10.2245	down
LOC_Os01g10790	354	212	217	764	638	728	5.98136	3.56733	3.7417	12.7353	11.0274	10.7562	0.00491336	1.01439	up
LOC_Os01g10800	0	3	0	740	841	906	0	0.020037	0	6.29926	7.42862	6.84968	1.2327e-25	9.30189	up
LOC_Os01g10860	61	63	70	461	471	595	1.54927	1.59833	1.82831	11.696	12.3836	13.3734	9.07671e-30	2.57101	up
LOC_Os01g10890	689	545	611	180	326	354	9.55051	7.53343	8.64298	2.4605	4.61905	4.28992	1.78161e-05	-1.51896	down
LOC_Os01g10920	0	0	0	76	42	46	0	0	0	1.15495	0.651416	0.618134	7.93338e-07	7.8185	up
LOC_Os01g11160	376	437	328	1077	955	1090	4.87825	5.66216	4.34653	13.8009	12.6954	12.3948	7.80924e-10	1.05162	up
LOC_Os01g11260	176	435	298	70	58	41	2.80328	6.93855	4.87346	1.10583	0.949139	0.56826	1.12654e-09	-2.78291	down
LOC_Os01g11390	80	108	106	37	28	26	5.57455	7.52708	7.53102	2.49642	1.97595	1.5877	3.4909e-07	-2.07864	down
LOC_Os01g11570	150	87	103	344	296	411	3.78371	2.19943	2.65252	8.58524	7.66325	9.12008	0.00227633	1.19373	up
LOC_Os01g11650	1346	2328	2269	1126	1021	1130	22.5882	38.9904	38.8981	18.6346	17.5059	16.5931	6.42229e-10	-1.23992	down
LOC_Os01g11660	1241	378	371	287	280	276	27.3546	8.29746	8.33244	6.22623	6.30991	5.32615	0.00613398	-1.70156	down
LOC_Os01g11720	96	25	35	301	259	240	2.80537	0.724235	1.05059	8.70436	7.76729	6.15924	0.00659352	1.90191	up
LOC_Os01g11990	0	0	0	121	55	78	0	0	0	2.42779	1.13924	1.39001	1.81181e-08	8.44367	up
LOC_Os01g12130	1405	843	846	472	312	398	50.5304	30.245	31.0866	16.7246	11.46	12.5195	3.55023e-07	-1.82092	down
LOC_Os01g12190	774	1055	1181	166	234	332	30.1164	40.9686	46.9276	6.34584	9.30116	11.3106	6.26496e-17	-2.44175	down
LOC_Os01g12210	30164	20899	19558	2987	2858	3004	447.718	309.561	296.482	43.7297	43.3952	39.0185	3.44237e-50	-3.4192	down
LOC_Os01g12220	16	49	67	802	710	727	0.556955	1.71714	2.41276	28.2096	25.8907	22.6814	7.92473e-15	3.71898	up
LOC_Os01g12270	166	259	287	1686	1381	2012	17.9209	27.9397	31.6431	180.018	152.877	190.561	9.49881e-28	2.43978	up
LOC_Os01g12280	34	145	128	726	806	929	0.439457	1.89716	1.72235	9.44696	10.8669	10.7188	1.594e-07	2.64428	up
LOC_Os01g12330	18	31	10	125	140	103	0.220613	0.384352	0.130307	1.57688	1.83147	1.14716	0.000179764	2.26646	up
LOC_Os01g12381	0	0	0	41	42	73	0	0	0	1.24255	1.33014	1.99322	9.86832e-07	7.72451	up
LOC_Os01g12390	238	169	161	92	89	147	2.84399	2.01579	1.96044	1.08183	1.07871	1.53583	0.00311451	-1.2281	down
LOC_Os01g12420	0	0	0	98	74	72	0	0	0	1.03792	0.81401	0.677627	5.61462e-09	8.39315	up
LOC_Os01g12464	42	138	139	36	26	45	1.55136	5.20417	5.34486	1.31247	0.966862	1.47948	0.00216322	-1.95057	down
LOC_Os01g12470	417	377	426	244	217	246	8.43597	7.60467	8.8004	4.86414	4.48757	4.3487	9.94768e-09	-1.19492	down
LOC_Os01g12490	620	1039	920	43	70	84	7.99977	13.3903	12.1401	0.547533	0.912445	0.947723	3.07335e-40	-4.09925	down
LOC_Os01g12520	151	435	410	87	77	66	4.43782	12.7888	12.318	2.50389	2.30624	1.69734	2.07372e-07	-2.47072	down
LOC_Os01g12650	71	421	326	0	0	0	1.55098	9.21489	7.29359	0	0	0	2.3062e-13	-10.8786	down
LOC_Os01g12710	3179	4835	4558	12430	11686	13711	42.1672	63.9928	61.7405	162.69	158.644	159.233	2.52819e-23	1.20047	up
LOC_Os01g12720	6601	6310	5411	3032	2822	3380	81.7859	78.015	68.474	37.0622	35.7746	36.6587	2.82919e-22	-1.40001	down
LOC_Os01g12740	412	960	1051	146	150	168	5.87004	13.6456	15.2878	2.04756	2.18018	2.09119	3.88387e-14	-2.75638	down
LOC_Os01g12750	281	564	600	213	197	301	4.23879	8.4989	9.26202	3.16903	3.04208	3.97493	5.10938e-05	-1.41048	down
LOC_Os01g12790	3	17	0	60	99	132	0.020286	0.124335	0	0.44499	0.765043	0.872542	0.008202	3.51244	up
LOC_Os01g12820	0	0	0	150	161	126	0	0	0	2.20794	2.44729	1.63377	7.35163e-12	9.2392	up
LOC_Os01g12840	8	0	0	99	244	308	0.071295	0	0	0.886032	2.28283	2.46441	4.1642e-05	5.8265	up
LOC_Os01g12910	200	171	155	118	98	117	7.16998	6.12354	5.67462	4.15982	3.57843	3.66554	0.000707927	-1.07351	down
LOC_Os01g12920	696	596	585	149	214	252	27.4299	23.4399	23.5199	5.76468	8.62054	8.68127	2.19005e-12	-2.027	down
LOC_Os01g12950	405	299	244	187	209	211	4.63885	3.31163	2.73338	2.06979	2.38952	2.19831	0.00301636	-1.06305	down
LOC_Os01g13000	334	501	564	155	292	377	5.11316	7.67269	8.83756	2.3411	4.5815	5.06177	0.00493775	-1.16021	down
LOC_Os01g13150	676	813	832	2059	2158	2287	5.5602	6.67732	6.99417	16.7253	18.1803	16.4822	4.38708e-26	1.09111	up
LOC_Os01g13210	912	887	933	2495	2299	3082	20.5724	20.0314	21.5369	55.6829	53.2107	61.0403	5.74776e-16	1.11585	up
LOC_Os01g13320	1606	957	1067	461	402	700	22.7493	13.5189	15.4245	6.43445	5.82158	8.67244	2.04739e-06	-1.66106	down
LOC_Os01g13350	348	291	291	186	196	192	3.75367	3.13401	3.20827	1.98303	2.16137	1.80959	2.97661e-05	-1.10555	down
LOC_Os01g13660	738	672	724	332	349	517	18.3565	17.1191	18.8854	8.32847	8.97557	11.38	8.78703e-08	-1.25229	down
LOC_Os01g13930	1416	781	887	436	369	545	25.2933	13.9221	16.1755	7.66927	6.73649	8.51039	4.32423e-06	-1.63432	down
LOC_Os01g13940	249	138	121	541	563	664	3.54171	1.9484	1.75576	7.59704	8.19351	8.26603	0.00143792	1.36087	up
LOC_Os01g14020	232	237	229	138	150	136	6.15867	6.27136	6.19506	3.60706	4.06848	3.1589	4.45381e-06	-1.11759	down
LOC_Os01g14090	30	60	62	739	885	915	0.454365	0.924243	0.966623	11.2719	13.9938	12.3789	1.78838e-35	3.68115	up
LOC_Os01g14410	2024	3353	3360	28459	24983	28176	60.3397	99.7874	102.347	837.378	762.469	735.593	2.27658e-70	2.84065	up
LOC_Os01g14520	0	16	18	198	189	254	0	0.162525	0.184811	2.01782	1.99676	2.30237	0.000171616	3.88801	up
LOC_Os01g14630	1871	733	758	353	367	457	38.5699	15.0688	15.9506	7.17088	7.73447	8.24362	5.14992e-05	-1.97192	down
LOC_Os01g14640	70	185	183	44	26	57	3.11218	8.24487	8.31279	1.91481	1.18568	2.19945	0.00012584	-2.1719	down
LOC_Os01g14980	128	120	144	508	494	627	4.45045	4.18441	5.14082	17.4883	17.6304	19.1674	9.39463e-15	1.64624	up
LOC_Os01g15000	813	1068	990	4994	4901	5322	8.48162	11.1205	10.5468	51.4058	52.3303	48.6063	5.0965e-141	2.01262	up
LOC_Os01g15260	4040	1849	1817	1559	1704	1688	117.656	53.7259	54.0335	44.7899	50.7728	43.024	0.00964144	-1.08076	down
LOC_Os01g15300	503	257	300	2214	1957	2114	4.09875	2.08778	2.49605	17.8101	16.3333	15.0912	1.15931e-09	2.13366	up
LOC_Os01g15340	29	0	0	525	458	417	0.910173	0	0	16.5445	14.9946	11.6514	0.00233242	5.06489	up
LOC_Os01g15390	24	20	20	74	70	133	0.56678	0.485762	0.497135	1.76781	1.72522	2.82946	0.00180628	1.68425	up
LOC_Os01g15580	32	20	32	574	443	463	0.208686	0.130175	0.213298	3.6896	2.95282	2.64494	2.89809e-25	3.72959	up
LOC_Os01g15790	80	242	180	703	593	715	1.23086	3.75308	2.84462	10.8759	9.49697	9.8068	4.66242e-05	1.63624	up
LOC_Os01g15900	1634	1160	1002	359	331	442	20.9531	14.8391	13.1159	4.53527	4.34037	4.95407	1.66322e-13	-2.17607	down
LOC_Os01g15970	2	0	0	194	217	266	0.048689	0	0	5.92559	6.89196	7.22659	2.59211e-12	7.98943	up
LOC_Os01g16040	460	830	973	2282	2224	2574	6.46382	11.66	13.9825	31.7014	32.0416	31.7237	1.07532e-06	1.26433	up
LOC_Os01g16060	63	87	58	24	18	20	0.571525	0.794541	0.53959	0.217881	0.169495	0.161047	7.49978e-06	-2.13871	down
LOC_Os01g16146	3812	3127	2842	477	534	603	93.7169	76.7204	71.3508	11.5618	13.4243	12.979	1.1736e-47	-3.01703	down
LOC_Os01g16152	1006	652	501	2284	2025	2318	23.9895	15.5067	12.2023	53.7376	49.4073	48.3907	0.000532819	1.18702	up
LOC_Os01g16190	2150	2490	2293	8930	9213	11046	45.8627	53.0036	49.96	187.973	201.171	206.313	1.91021e-99	1.67178	up
LOC_Os01g16220	349	388	314	97	102	131	5.87416	6.52733	5.40993	1.61061	1.75554	1.92967	9.15187e-19	-2.07797	down
LOC_Os01g16290	1574	1790	1834	5309	5326	6233	16.0017	18.2089	19.0832	53.2545	55.4125	55.4759	2.30269e-67	1.29748	up
LOC_Os01g16340	108	47	53	307	256	454	2.55117	1.09699	1.27214	7.17492	6.21346	9.4302	0.000640931	1.83104	up
LOC_Os01g16450	781	316	202	120	100	158	13.2789	5.35435	3.50854	2.00514	1.73338	2.33962	0.000378964	-2.25113	down
LOC_Os01g16520	948	678	722	437	356	403	10.8585	7.74788	8.4458	4.94292	4.17465	4.04397	3.24755e-07	-1.39323	down
LOC_Os01g16530	255	389	389	1537	1363	1630	5.66118	8.61024	8.8055	33.6467	30.9422	31.6595	8.02271e-25	1.7428	up
LOC_Os01g16620	0	0	0	51	72	52	0	0	0	1.04908	1.53776	0.94759	2.39247e-07	7.92081	up
LOC_Os01g16714	122	241	228	55	49	65	2.51396	4.96045	4.80151	1.10975	1.01727	1.17368	4.81908e-09	-2.18889	down
LOC_Os01g16980	447	366	474	183	142	159	17.9082	14.6266	19.3964	7.23105	5.79912	5.57688	1.1446e-11	-1.82061	down
LOC_Os01g17040	38	52	55	190	140	175	1.66335	2.31431	2.51043	8.39948	6.42897	6.84917	3.18762e-05	1.40599	up
LOC_Os01g17050	1122	1014	1219	551	530	774	31.3116	28.2403	34.7514	15.1637	15.1393	18.9046	4.77951e-10	-1.2721	down
LOC_Os01g17150	462	1129	1046	7587	7574	7912	18.4352	45.0096	42.689	299.091	309.694	276.763	5.30004e-23	2.76155	up
LOC_Os01g17170	13261	15374	14042	8244	8849	10630	188.393	217.663	203.643	115.461	128.457	132.119	7.54661e-32	-1.02501	down
LOC_Os01g17214	4081	3361	3002	1248	1371	1464	65.096	53.494	48.9052	19.6408	22.3805	20.4322	4.11537e-18	-1.77053	down
LOC_Os01g17320	148	195	191	865	691	730	1.85914	2.44983	2.45377	10.7555	8.91965	8.05724	1.96464e-17	1.70725	up
LOC_Os01g17396	917	1089	1076	724	641	652	15.4349	18.2834	18.5078	11.9729	10.9866	9.55837	5.52278e-14	-1.00571	down
LOC_Os01g18120	178	43	33	0	0	0	3.45343	0.816876	0.652995	0	0	0	1.02167e-07	-9.32586	down
LOC_Os01g18210	379	509	482	1666	1521	2082	9.27276	12.4291	12.049	40.2402	38.1005	44.6099	9.06335e-28	1.54345	up
LOC_Os01g18670	464	145	117	2187	1786	1796	3.43354	1.07001	0.881255	15.9745	13.5341	11.6424	2.39893e-05	2.5272	up
LOC_Os01g18850	4225	4167	3559	2652	2506	2222	33.4632	32.9283	28.7864	20.7244	20.3119	15.4013	8.06671e-10	-1.09509	down
LOC_Os01g18860	14696	8113	7992	1519	1429	1640	258.031	140.395	143.093	25.9725	25.3356	25.3074	2.12189e-25	-3.18401	down
LOC_Os01g19130	6703	7043	6633	2039	2170	2158	114.262	119.822	115.483	34.2887	37.8404	32.2005	8.02638e-90	-2.07858	down
LOC_Os01g19170	377	521	506	250	233	338	6.46501	8.90946	8.84914	4.21697	4.07763	5.06184	1.57312e-08	-1.17388	down
LOC_Os01g19330	2061	230	218	100	79	63	53.6201	5.96444	5.7841	2.54602	2.09991	1.42564	3.8984e-05	-3.86963	down
LOC_Os01g19470	2702	3216	2753	1535	1456	1499	19.2334	22.8511	20.0138	10.7758	10.6018	9.34045	6.23583e-41	-1.34529	down
LOC_Os01g19490	74	155	145	590	554	559	0.885414	1.84883	1.77774	6.98253	6.80964	5.87333	5.14555e-09	1.81323	up
LOC_Os01g19610	4102	3689	3400	598	544	658	60.3211	54.1371	51.0586	8.66213	8.17096	8.46673	2.77254e-79	-3.04998	down
LOC_Os01g19800	762	742	874	193	180	206	23.7854	23.1076	27.862	5.94225	5.7236	5.62614	6.3206e-44	-2.44303	down
LOC_Os01g19870	132	199	168	36	52	47	1.17167	1.76977	1.5257	0.313673	0.473184	0.364131	5.63515e-11	-2.27085	down
LOC_Os01g20030	181	150	169	14	18	28	6.9802	5.77033	6.65383	0.498071	0.692254	0.921586	9.31366e-16	-3.48161	down
LOC_Os01g20110	121	276	272	4156	3676	4090	1.90083	4.33972	4.37911	64.7146	59.3733	56.5031	1.28472e-43	3.7824	up
LOC_Os01g20120	1071	840	906	346	357	383	16.3142	12.8598	14.2603	5.27261	5.75711	5.42713	1.09513e-15	-1.79008	down
LOC_Os01g20200	0	0	0	89	68	87	0	0	0	0.751624	0.588447	0.64827	3.67816e-09	8.38406	up
LOC_Os01g20206	486	611	646	415	275	347	17.2367	21.6566	23.4442	14.5161	9.99689	10.7798	4.86454e-07	-1.14477	down
LOC_Os01g20880	78	90	66	26	15	18	0.7484	0.855426	0.64499	0.237499	0.142118	0.144268	1.60401e-06	-2.38766	down
LOC_Os01g20890	522	1506	1387	401	340	311	6.22104	17.9155	16.8812	4.71022	4.13821	3.24286	2.59352e-07	-2.05567	down
LOC_Os01g20930	20	20	27	82	80	69	0.717663	0.717971	0.988877	2.99628	3.03149	2.2193	0.00430949	1.39294	up
LOC_Os01g20940	127	115	85	397	361	344	1.01935	0.925615	0.694043	3.16718	2.98646	2.43238	2.39949e-05	1.34692	up
LOC_Os01g21160	1171	670	591	4322	3561	4157	16.0889	9.1154	7.85423	58.4645	50.0766	50.0048	3.83439e-08	1.87176	up
LOC_Os01g21240	192	122	101	58	63	61	2.08387	1.32088	1.12038	0.617162	0.695227	0.579201	0.000874694	-1.61493	down
LOC_Os01g21560	121	91	83	2	6	6	2.40746	1.81175	1.68765	0.039424	0.102231	0.087451	2.53528e-12	-4.81841	down
LOC_Os01g21820	2705	2960	2904	7848	7885	9096	22.1074	24.1364	24.2327	63.2765	65.9413	65.0694	2.39951e-61	1.1325	up
LOC_Os01g21860	141	263	283	584	573	710	4.18794	7.79685	8.59872	17.1267	17.4417	18.4833	0.000354616	1.05855	up
LOC_Os01g21940	601	637	587	1920	1597	1937	8.53475	9.03333	8.51702	26.9376	23.2303	24.1075	5.82661e-20	1.17505	up
LOC_Os01g22070	144	100	107	523	448	413	1.54376	1.06466	1.17659	5.55781	4.93553	3.89386	3.237e-06	1.5665	up
LOC_Os01g22090	70	200	120	53	38	70	0.721267	2.04708	1.25465	0.528854	0.394902	0.629303	0.00217175	-1.6557	down
LOC_Os01g22230	0	0	0	64	53	95	0	0	0	1.26801	1.09687	1.67356	3.65955e-08	8.16812	up
LOC_Os01g22249	0	0	0	155	80	65	0	0	0	3.12008	1.67773	1.14982	8.75326e-09	8.69829	up
LOC_Os01g22352	0	0	0	44	37	50	0	0	0	0.829381	0.707596	0.825081	2.51211e-06	7.48397	up
LOC_Os01g22370	108	64	65	348	321	392	2.21301	1.29712	1.35624	7.02377	6.71717	7.02244	9.86921e-06	1.73185	up
LOC_Os01g22560	0	0	0	101	49	63	0	0	0	2.68163	1.33675	1.47066	8.60575e-08	8.19201	up
LOC_Os01g22600	7308	6941	6639	3238	3026	3578	113.72	107.785	105.516	49.7026	48.1729	48.7284	7.98127e-36	-1.49571	down
LOC_Os01g22640	0	0	0	77	88	132	0	0	0	1.12558	1.33509	1.70159	9.2974e-10	8.65819	up
LOC_Os01g22660	341	132	92	54	43	70	3.46652	1.02587	0.730263	0.411317	0.339966	0.47302	0.0014928	-2.2295	down
LOC_Os01g22910	0	0	0	49	38	50	0	0	0	0.98959	0.784149	0.894417	1.66865e-06	7.55025	up
LOC_Os01g23530	0	0	0	117	99	109	0	0	0	1.99753	1.75819	1.64681	1.1977e-10	8.80195	up
LOC_Os01g23710	54	180	160	44	20	36	0.721104	2.42659	2.21291	0.575178	0.277029	0.418668	0.00026681	-2.34749	down
LOC_Os01g23990	668	921	1234	147	133	215	33.7092	46.3965	63.5793	7.30772	6.8394	9.46851	1.22906e-23	-2.91261	down
LOC_Os01g24090	0	0	0	169	112	143	0	0	0	3.52747	2.37139	2.71787	1.11801e-11	9.18256	up
LOC_Os01g24440	162	203	287	134	100	118	3.78701	4.75941	6.88403	3.10451	2.39711	2.42534	0.000208117	-1.28155	down
LOC_Os01g24480	363	510	490	313	254	265	3.82182	5.3577	5.27045	3.24769	2.73052	2.4409	1.60641e-07	-1.09977	down
LOC_Os01g24764	0	0	0	47	51	65	0	0	0	0.958957	1.08825	1.18814	3.02002e-07	7.79932	up
LOC_Os01g24940	0	0	0	1245	1106	1383	0	0	0	15.0832	13.8911	14.8648	6.63655e-24	12.3194	up
LOC_Os01g24980	39	62	77	177	170	191	0.645749	1.02417	1.30158	2.90153	2.88612	2.76615	0.00104971	1.20913	up
LOC_Os01g25240	0	0	0	130	211	276	0	0	0	3.10686	5.21025	5.83687	9.00267e-13	9.71574	up
LOC_Os01g25440	161	315	285	162	105	184	2.73058	5.34692	4.94896	2.70985	1.82417	2.73708	0.00233887	-1.14465	down
LOC_Os01g25540	2001	1281	930	621	508	675	68.4654	43.7373	32.4712	20.9566	17.7694	20.1998	7.00527e-06	-1.66075	down
LOC_Os01g25600	575	589	507	3155	3285	3680	9.52412	9.76394	8.59464	51.7189	55.8406	53.5201	1.24743e-61	2.19316	up
LOC_Os01g25740	24	23	16	251	222	208	0.152061	0.142668	0.106055	1.60745	1.47477	1.18098	1.42128e-14	3.03455	up
LOC_Os01g25760	6	0	0	53	58	58	0.035132	0	0	0.358148	0.410286	0.353452	0.00850072	4.31176	up
LOC_Os01g25820	52	229	226	1153	1252	1666	0.418451	1.90629	1.92409	9.5122	10.7188	12.1414	2.82733e-07	2.64228	up
LOC_Os01g25880	486	461	383	2273	2065	2557	12.3378	11.6625	9.91543	56.932	53.645	56.8408	3.33746e-29	1.96211	up
LOC_Os01g26000	89	144	97	48	34	33	1.11894	1.80229	1.241	0.596969	0.429098	0.355868	9.39041e-06	-1.9023	down
LOC_Os01g26120	489	480	634	385	317	343	12.5167	12.2507	16.5692	9.72061	8.27971	7.66464	6.87584e-06	-1.01788	down
LOC_Os01g26210	68	49	43	28	23	20	1.21924	0.880108	0.787323	0.488598	0.425357	0.31527	0.00681503	-1.58582	down
LOC_Os01g27140	24185	23716	23738	6566	6025	7700	899.765	880.519	901.942	240.991	229.336	250.748	8.61863e-107	-2.23067	down
LOC_Os01g27360	1532	2072	2024	951	929	1116	43.2387	58.3606	58.3381	26.4828	26.827	27.5639	1.79405e-30	-1.30419	down
LOC_Os01g27580	49	44	41	0	0	0	1.46699	1.31313	1.2256	0	0	0	3.35589e-08	-8.33325	down
LOC_Os01g27720	190	280	328	820	718	951	3.54888	5.22174	6.26325	15.1641	13.765	15.606	8.35459e-08	1.24775	up
LOC_Os01g27990	2085	2336	2133	823	1030	1036	32.6624	35.4684	33.2774	12.8831	16.4667	14.3634	4.10128e-28	-1.58051	down
LOC_Os01g28150	131	224	231	62	51	108	1.67877	2.87069	3.03632	0.779539	0.658599	1.21472	2.42301e-05	-1.80993	down
LOC_Os01g28300	112	345	278	941	1066	1269	1.81998	5.59367	4.61584	15.0913	17.7255	18.057	6.66051e-06	1.78934	up
LOC_Os01g28540	105	60	68	557	543	674	2.26151	1.29293	1.4889	11.928	12.0558	12.816	3.01223e-12	2.49755	up
LOC_Os01g28680	21092	14474	13285	5378	5157	5192	271.351	187.532	175.578	69.8193	69.7048	59.8525	2.6707e-17	-2.05709	down
LOC_Os01g28690	388	401	353	157	128	152	4.88572	5.04737	4.5467	1.94751	1.65007	1.67476	6.75003e-17	-1.79117	down
LOC_Os01g29180	245	182	140	101	71	84	4.43057	3.44586	2.6493	1.55141	1.12803	1.14646	0.000258669	-1.56954	down
LOC_Os01g29230	2263	2040	1893	962	948	1037	11.6298	10.4642	9.93608	4.87405	4.98251	4.66535	3.82089e-19	-1.48256	down
LOC_Os01g29610	168	406	431	0	0	0	6.26902	15.1207	16.408	0	0	0	4.14482e-17	-11.1993	down
LOC_Os01g29804	0	0	0	356	298	325	0	0	0	8.20553	7.11808	6.65171	2.27613e-16	10.3932	up
LOC_Os01g29830	215	394	284	1124	954	1085	4.443	8.13062	5.9814	22.956	20.1193	19.5765	2.28444e-10	1.44291	up
LOC_Os01g31110	429	650	661	4590	4208	5078	4.95344	7.49604	7.80183	52.3775	49.804	51.4173	4.54778e-72	2.60513	up
LOC_Os01g31370	1618	2064	1943	926	735	826	22.672	28.8643	27.8131	12.801	10.5345	10.1281	2.433e-33	-1.5711	down
LOC_Os01g31610	138	64	96	817	734	876	2.24291	1.03227	1.58128	13.1054	12.2034	12.4566	3.1428e-11	2.59025	up
LOC_Os01g31810	167	163	162	79	68	108	4.12959	4.02117	4.08411	1.92176	1.72114	2.32553	1.03686e-05	-1.36403	down
LOC_Os01g31870	135	308	254	962	1142	1351	1.58213	3.3522	2.78074	11.3968	14.0856	14.2532	3.41174e-10	1.93249	up
LOC_Os01g31940	322	320	332	113	103	107	6.70142	6.66234	7.071	2.32274	2.19594	1.93803	1.26528e-19	-1.9948	down
LOC_Os01g31980	730	355	467	337	220	247	10.0421	4.87201	6.56064	4.57797	3.08705	2.97279	0.00178745	-1.38323	down
LOC_Os01g32350	536	615	696	3391	3536	3794	10.9374	13.0254	14.7956	68.6355	74.0825	68.0887	4.11939e-76	2.1404	up
LOC_Os01g32364	159	50	59	0	0	0	2.15767	0.669456	0.81789	0	0	0	4.06766e-09	-9.3835	down
LOC_Os01g32380	1564	849	1218	360	321	504	76.2361	41.2866	60.6153	17.2946	15.9688	21.4824	2.51751e-09	-2.05727	down
LOC_Os01g32640	0	0	0	54	115	121	0	0	0	0.755702	1.65827	1.49337	6.5575e-09	8.63404	up
LOC_Os01g32730	264	311	302	2227	2092	2404	4.83861	5.63145	5.60183	43.0774	41.9685	41.2645	1.83028e-149	2.53984	up
LOC_Os01g32770	2260	3069	3969	1113	1177	1444	42.69	57.8675	76.5993	20.7335	22.7451	23.8713	1.19441e-16	-1.70973	down
LOC_Os01g32890	0	0	0	50	96	127	0	0	0	0.915538	1.83071	2.07531	1.41071e-08	8.53787	up
LOC_Os01g33000	3522	3967	3234	2058	2090	2151	51.6728	58.0841	48.4663	29.7858	31.3774	27.6305	1.23031e-22	-1.16658	down
LOC_Os01g33050	315	668	706	1996	1776	2084	8.78436	18.6582	20.1721	55.1086	50.8642	51.0747	1.11438e-06	1.41786	up
LOC_Os01g33410	0	0	0	68	84	134	0	0	0	0.801346	1.02635	1.40172	2.57532e-09	8.60057	up
LOC_Os01g34010	0	0	0	42	48	70	0	0	0	0.5033	0.599957	0.741327	5.54775e-07	7.76691	up
LOC_Os01g34060	97	126	152	433	519	682	1.8192	2.37078	2.92938	8.06165	10.0167	11.2757	8.48695e-10	1.72321	up
LOC_Os01g34350	65	83	92	252	248	245	0.452631	0.583486	0.659561	1.75452	1.79118	1.50861	2.90483e-06	1.24365	up
LOC_Os01g34480	17859	16748	14892	6726	6837	7405	374.134	347.037	316.511	138.27	145.406	134.81	3.14523e-34	-1.64829	down
LOC_Os01g34610	94	209	234	569	579	601	1.46914	3.20051	3.66454	8.62258	9.1034	8.07996	0.000303726	1.33176	up
LOC_Os01g34890	0	0	0	142	65	61	0	0	0	1.08611	0.513314	0.414467	3.01063e-08	8.53255	up
LOC_Os01g34970	0	0	0	131	154	142	0	0	0	0.934083	1.13995	0.894972	5.90806e-12	9.19993	up
LOC_Os01g35040	6392	5391	5338	2376	2225	2456	82.9347	69.8088	70.732	30.4115	29.5403	27.8877	1.44312e-25	-1.69181	down
LOC_Os01g35160	308	694	479	256	251	296	2.45281	5.52629	3.90412	2.0085	2.04919	2.06316	6.73308e-05	-1.25807	down
LOC_Os01g35170	34	64	80	244	186	287	0.524626	0.997317	1.27835	4.24242	3.35591	4.42231	0.000121994	1.61996	up
LOC_Os01g35860	0	0	0	54	32	70	0	0	0	0.550285	0.334834	0.639291	1.37677e-06	7.72234	up
LOC_Os01g36070	866	517	469	2676	2811	3431	19.5569	11.6434	10.7971	59.6113	64.9618	67.8349	2.15902e-08	1.83118	up
LOC_Os01g36220	294	258	364	31	25	36	5.57808	4.8914	7.04995	0.58051	0.485873	0.598223	1.28464e-28	-3.72768	down
LOC_Os01g36229	239	607	549	241	210	274	5.13413	13.0089	12.034	5.08775	4.61519	5.14536	0.000549595	-1.31767	down
LOC_Os01g36620	73	125	138	224	412	580	1.35702	2.33527	2.63733	4.15015	7.92783	9.56043	0.0020009	1.45959	up
LOC_Os01g36640	109	48	58	34	29	27	0.627735	0.274157	0.34298	0.194324	0.16599	0.132864	0.00958501	-1.69204	down
LOC_Os01g36720	151	141	169	0	0	0	2.7348	2.54729	3.12201	0	0	0	8.95498e-15	-10.1109	down
LOC_Os01g36820	162	131	147	525	608	761	4.81379	3.90251	4.47659	15.471	18.5706	19.8999	1.23904e-10	1.68843	up
LOC_Os01g36930	1822	1963	2060	5954	5669	6917	27.988	30.0832	32.3173	90.226	89.1094	93.0009	2.20733e-53	1.26139	up
LOC_Os01g37040	948	1594	1478	406	292	372	19.7734	33.1813	31.487	8.34779	6.21962	6.78967	4.75446e-25	-2.29496	down
LOC_Os01g37050	1079	1529	1436	382	374	346	20.8273	29.4416	28.2971	7.26828	7.37849	5.83757	2.74577e-43	-2.26031	down
LOC_Os01g37460	8722	3924	3623	259	219	326	264.811	118.899	112.333	7.74815	6.77578	8.64565	3.98431e-32	-4.79623	down
LOC_Os01g37470	208	175	164	33	23	46	2.52635	2.27878	2.18645	0.384496	0.279833	0.480602	3.21583e-12	-2.85123	down
LOC_Os01g37490	0	0	0	47	94	54	0	0	0	1.10309	2.33522	1.13712	2.71562e-07	8.08431	up
LOC_Os01g37510	0	0	0	276	247	228	0	0	0	6.6217	6.1516	4.84612	8.34288e-15	10.0158	up
LOC_Os01g37590	2458	3827	3343	579	720	846	34.9574	55.314	49.4958	7.90481	10.2304	10.7444	1.50809e-45	-2.55624	down
LOC_Os01g37600	166	137	138	11	25	23	1.80335	1.486	1.53339	0.114543	0.267318	0.215269	3.08539e-11	-3.31403	down
LOC_Os01g37630	386	456	527	22	44	48	8.56007	10.0974	11.9376	0.482227	0.999757	0.930422	7.86278e-29	-3.9851	down
LOC_Os01g37650	36	44	34	0	0	0	0.772221	0.953549	0.747907	0	0	0	1.74827e-07	-8.08724	down
LOC_Os01g37750	340	411	375	206	185	208	9.19773	11.1046	10.369	5.49321	5.11539	4.91953	4.63253e-15	-1.30787	down
LOC_Os01g37820	210	286	249	831	728	863	3.42102	4.6583	4.15265	13.4135	12.1763	12.3594	1.59901e-18	1.30598	up
LOC_Os01g37842	117	177	122	537	444	435	2.02581	3.06069	2.15253	9.17988	7.88429	6.609	2.23555e-07	1.38237	up
LOC_Os01g37870	483	778	821	2616	2551	2971	5.28511	8.65246	9.35588	28.8382	29.16	29.0868	2.53549e-17	1.58032	up
LOC_Os01g37910	5194	5451	4950	3431	3064	3232	75.7908	79.3694	73.769	49.3885	45.7502	41.2744	4.61367e-22	-1.08247	down
LOC_Os01g37920	19227	16585	14749	7754	9478	12502	1538.83	1324.6	1205.56	612.195	776.215	875.858	1.88234e-08	-1.18816	down
LOC_Os01g38100	88	128	72	39	28	37	0.902608	1.31883	0.758594	0.394824	0.294719	0.326289	3.32712e-05	-1.86469	down
LOC_Os01g39040	0	0	0	155	120	101	0	0	0	3.2642	2.61954	1.88115	7.49051e-11	9.02131	up
LOC_Os01g39136	0	0	0	209	235	410	0	0	0	2.09241	2.44671	3.65483	1.51839e-14	10.1759	up
LOC_Os01g39600	132	196	127	49	49	27	1.29387	1.89491	1.27255	0.391949	0.406543	0.18453	1.87146e-06	-2.23546	down
LOC_Os01g39630	139	128	74	353	430	465	2.35758	2.17331	1.27612	5.93309	7.50457	6.94137	0.000130139	1.45776	up
LOC_Os01g39670	0	0	0	71	82	55	0	0	0	1.18378	1.41074	0.805677	4.47456e-08	8.17279	up
LOC_Os01g39840	0	0	0	93	38	86	0	0	0	1.1904	0.480915	0.95496	1.28746e-07	8.20272	up
LOC_Os01g39890	1886	1230	1369	1021	810	1184	18.556	12.0702	13.7555	9.90385	8.14694	10.1969	0.000459953	-1.00613	down
LOC_Os01g39970	53	100	115	32	30	32	0.534131	0.998131	1.17662	0.318446	0.309724	0.282609	0.000102805	-1.88958	down
LOC_Os01g40070	10042	11622	12017	5880	5136	6846	125.29	144.705	153.132	72.3707	65.5647	74.7635	1.0282e-51	-1.31874	down
LOC_Os01g40094	12030	11092	10552	3319	3162	3515	168.993	155.495	151.383	45.9898	45.4443	43.2133	9.92387e-64	-2.16183	down
LOC_Os01g40120	28	41	49	108	174	137	0.593195	0.861734	1.05992	2.25142	3.77774	2.55319	0.00177626	1.44888	up
LOC_Os01g40190	196	215	138	45	60	77	2.07721	2.27385	1.49453	0.462008	0.643299	0.709341	3.80658e-07	-2.00421	down
LOC_Os01g40480	1140	865	885	215	217	242	9.03075	6.84082	7.16175	1.67983	1.75438	1.67697	9.54945e-25	-2.51889	down
LOC_Os01g40590	826	1339	1359	646	436	483	8.97445	14.5151	15.0783	6.92275	4.84466	4.58607	2.02444e-09	-1.55241	down
LOC_Os01g40700	87	245	182	502	632	823	1.64794	4.61963	3.51279	9.36796	12.2507	13.6486	0.000162583	1.55488	up
LOC_Os01g40710	978	898	938	3093	3051	3790	33.2833	30.501	32.6083	103.915	106.312	112.963	2.29632e-23	1.40759	up
LOC_Os01g41120	900	555	540	91	89	145	12.2441	7.53436	7.49168	1.21478	1.22771	1.71615	1.89533e-15	-3.06128	down
LOC_Os01g41240	335	360	431	5505	4900	7020	7.75617	8.31741	10.186	125.945	116.266	142.496	2.79705e-122	3.54368	up
LOC_Os01g41420	5805	4423	3999	966	941	1043	87.469	66.509	61.5396	14.3557	14.5029	13.7525	1.74944e-34	-2.68993	down
LOC_Os01g41530	366	107	94	55	67	26	5.49425	1.6039	1.44158	0.815484	1.02948	0.342167	0.00462227	-2.37775	down
LOC_Os01g41550	1786	1393	1424	362	283	312	26.9563	20.9826	21.9411	5.38582	4.35598	4.11855	8.7621e-30	-2.68134	down
LOC_Os01g41565	238	234	205	1492	1420	1576	6.04406	5.92225	5.31619	37.48	36.9882	35.1121	2.6366e-49	2.32388	up
LOC_Os01g41710	41879	44492	41859	26209	25504	30304	968.13	1026.4	988.269	597.713	603.286	613.211	9.75097e-47	-1.05013	down
LOC_Os01g41770	54	42	24	175	196	246	0.470521	0.370352	0.211124	1.52382	1.7704	1.90167	6.53971e-05	1.93643	up
LOC_Os01g41790	0	0	0	50	91	133	0	0	0	0.838311	1.58074	1.9788	1.56387e-08	8.53928	up
LOC_Os01g41890	110	240	188	49	67	48	1.05738	2.30435	1.84582	0.461437	0.656834	0.397891	2.10984e-06	-2.07626	down
LOC_Os01g41900	2527	2800	2709	582	558	638	45.0701	49.826	49.3313	10.231	10.1679	9.95441	3.4553e-202	-2.57757	down
LOC_Os01g41950	0	0	0	86	51	64	0	0	0	0.750515	0.457247	0.49725	6.64456e-08	8.10725	up
LOC_Os01g42030	489	404	401	4573	4668	4647	6.98962	5.75552	5.85363	64.5156	68.3001	58.171	9.4483e-64	3.01448	up
LOC_Os01g42090	72	118	133	27	48	58	1.86258	3.03996	3.5112	0.675939	1.27505	1.31404	0.00101863	-1.6703	down
LOC_Os01g42140	929	1147	1217	547	506	611	19.2197	23.6923	25.7285	11.1679	10.7049	11.0611	6.05596e-28	-1.38226	down
LOC_Os01g42150	0	0	0	121	84	97	0	0	0	7.32897	5.23174	5.17827	4.95261e-10	8.69595	up
LOC_Os01g42190	1108	948	918	94	75	129	24.8426	21.2142	21.0077	2.07054	1.71908	2.52086	2.87547e-46	-3.74405	down
LOC_Os01g42234	138	253	202	732	668	809	1.95081	3.58215	2.93214	10.2706	9.72208	10.0815	5.80549e-11	1.51243	up
LOC_Os01g42280	25	66	45	531	430	562	0.279133	0.735231	0.512596	5.85457	4.91296	5.50097	1.23954e-17	3.10747	up
LOC_Os01g42380	5659	3068	2631	2024	2060	2130	32.89	17.7952	15.6127	11.6029	12.251	10.832	0.000327029	-1.30697	down
LOC_Os01g42510	0	0	0	134	82	156	0	0	0	4.95661	3.14023	5.09465	1.13887e-10	8.98075	up
LOC_Os01g42690	21570	9358	9295	4502	4896	5676	526.255	227.184	231.218	108.08	121.959	121.216	0.000844984	-1.86704	down
LOC_Os01g42800	338	212	185	871	686	670	5.72705	3.57513	3.20313	14.5664	11.8999	9.93194	0.00263852	1.17533	up
LOC_Os01g42850	326	226	164	1926	1756	2183	2.66638	1.84872	1.36685	15.581	14.7453	15.6749	1.67972e-15	2.60398	up
LOC_Os01g42860	22	46	36	5335	4837	5198	1.2511	2.69614	2.16122	309.377	290.948	267.454	2.05895e-275	6.81799	up
LOC_Os01g42960	0	0	0	83	90	102	0	0	0	0.817953	0.916114	0.891674	8.06191e-10	8.55823	up
LOC_Os01g42970	459	501	471	1220	1337	1393	7.38352	8.03311	7.7367	19.3834	22.0103	19.6082	3.6805e-16	1.06531	up
LOC_Os01g43070	370	639	573	3111	2961	3566	5.40657	9.33456	8.56305	44.9436	44.3643	45.7083	3.49399e-37	2.22102	up
LOC_Os01g43090	975	2182	2239	537	659	839	20.5834	45.9768	48.2735	11.1806	14.2202	15.5084	4.48882e-08	-1.78584	down
LOC_Os01g43120	580	801	593	9333	8350	9276	6.88684	9.49193	7.19212	109.382	101.507	96.4582	1.44591e-176	3.37899	up
LOC_Os01g43170	771	443	431	1500	1731	1976	10.058	5.75776	5.74096	19.6909	23.5714	23.0486	0.000504576	1.22688	up
LOC_Os01g43250	397	488	433	1848	1754	1760	9.00993	11.0342	10.0156	41.362	40.7229	34.9442	9.13582e-40	1.63121	up
LOC_Os01g43270	549	192	172	47	45	47	10.8516	3.77976	3.46475	0.914477	0.907057	0.813708	6.55785e-07	-3.17431	down
LOC_Os01g43370	15875	16929	14861	7513	7558	7887	153.763	163.435	146.94	71.7129	74.8824	66.7892	2.91798e-51	-1.45537	down
LOC_Os01g43380	1145	750	674	471	514	481	13.3015	8.6988	7.99497	5.39218	6.10419	4.89222	0.000236099	-1.23188	down
LOC_Os01g43390	126	123	141	1204	1064	1327	2.1837	2.13054	2.49934	21.5628	19.8006	21.1048	5.28944e-65	2.79882	up
LOC_Os01g43540	9586	12932	11481	34502	32364	35733	180.434	242.902	220.692	640.67	623.341	588.739	1.64944e-67	1.20146	up
LOC_Os01g43550	414	569	499	38	73	135	8.06582	11.0534	9.92846	0.729543	1.4538	2.29937	1.55683e-10	-3.00653	down
LOC_Os01g43610	261	208	197	124	145	133	4.98735	3.95547	3.84039	2.3328	2.82268	2.21873	0.000516004	-1.13911	down
LOC_Os01g43650	88	94	82	40	26	56	1.60592	1.70645	1.53711	0.723429	0.479782	0.893814	0.000788747	-1.53373	down
LOC_Os01g43700	162	255	192	76	87	118	2.08657	3.28446	2.52285	0.962465	1.14149	1.32329	1.39708e-06	-1.51088	down
LOC_Os01g43750	0	30	44	364	343	418	0	0.467885	0.702616	5.69487	5.57885	5.81426	0.0021355	3.58162	up
LOC_Os01g43851	87	184	183	0	0	0	1.41101	2.97671	3.03281	0	0	0	1.41925e-13	-10.0575	down
LOC_Os01g43870	13902	15904	14950	6337	5878	6579	210.374	244.692	235.374	96.5874	92.9936	89.0959	8.72078e-229	-1.65119	down
LOC_Os01g43895	335	415	305	233	216	178	12.9686	16.0233	12.0342	8.88404	8.52997	6.01392	3.02054e-05	-1.13896	down
LOC_Os01g44050	8532	5350	4755	1202	1182	1295	124.628	77.9818	70.9308	17.3159	17.6591	16.5469	6.79243e-22	-2.77116	down
LOC_Os01g44090	121	105	121	283	399	559	2.39254	2.06409	2.43473	5.52941	8.10073	9.71504	6.83124e-05	1.41797	up
LOC_Os01g44120	229	201	183	121	77	105	7.46762	6.56034	6.10602	3.8932	2.57102	2.98718	2.73686e-05	-1.43163	down
LOC_Os01g44200	87	60	53	0	0	0	0.394446	0.272654	0.243648	0	0	0	1.31104e-09	-8.92515	down
LOC_Os01g44210	3994	5160	4713	14709	13192	15614	137.654	177.481	165.899	500.124	465.252	471.067	8.35749e-92	1.25383	up
LOC_Os01g44394	490	586	513	249	211	247	9.63791	11.5012	10.3077	4.82058	4.24618	4.24629	2.81911e-23	-1.56712	down
LOC_Os01g44950	70	66	73	0	0	0	1.05741	1.00255	1.13584	0	0	0	1.46839e-10	-8.97018	down
LOC_Os01g45060	0	0	4	39	47	40	0	0	0.072802	0.8588	1.06347	0.771302	0.00253767	4.60175	up
LOC_Os01g45110	1001	303	317	0	36	54	14.8283	4.47304	4.78695	0	0.541285	0.694806	0.000214006	-4.66113	down
LOC_Os01g45140	175	513	412	120	129	162	3.35224	9.80256	8.05362	2.25772	2.51356	2.71201	3.94847e-05	-1.78933	down
LOC_Os01g45250	3268	2550	2289	514	431	581	61.9575	48.2316	44.3089	9.60636	8.3448	9.63051	3.00319e-34	-2.83398	down
LOC_Os01g45370	200	207	243	598	544	621	3.60062	3.72389	4.47615	10.6241	10.0385	9.79374	6.06751e-09	1.03806	up
LOC_Os01g45470	189803	84260	83311	16530	16543	20152	11841.1	5245.83	5308.21	1017.36	1056.05	1100.44	1.64007e-09	-3.19848	down
LOC_Os01g45830	173	312	274	162	143	180	2.75417	4.97141	4.47401	2.54726	2.32801	2.50968	0.000346241	-1.03113	down
LOC_Os01g45910	905	1096	1082	647	618	762	11.4514	13.8337	13.9824	8.07284	7.99562	8.43645	1.18074e-20	-1.00473	down
LOC_Os01g45914	328	228	291	55	101	108	12.2483	8.50325	11.0916	1.99237	3.82721	3.51572	6.51975e-07	-2.10312	down
LOC_Os01g46040	0	33	10	280	287	271	0	0.800071	0.235838	6.80639	7.21622	5.84049	0.00053081	3.9733	up
LOC_Os01g46080	1479	1673	1605	506	580	692	24.4135	27.5645	27.0609	8.23958	9.80039	9.99098	5.15492e-41	-1.82296	down
LOC_Os01g46230	0	0	0	45	84	48	0	0	0	0.705885	1.35044	0.666494	5.66873e-07	7.94473	up
LOC_Os01g46380	1884	3319	3215	7553	6791	7618	23.7835	41.8111	41.4504	94.0789	87.7371	84.1932	7.62308e-08	1.00272	up
LOC_Os01g46500	252	224	218	1282	1206	1328	2.61064	2.3166	2.31106	13.1345	12.8182	12.0707	1.35057e-30	2.05079	up
LOC_Os01g46570	101	16	16	907	740	664	1.1766	0.175347	0.179452	10.4316	8.82438	6.77151	1.1036e-05	3.63677	up
LOC_Os01g46760	268	494	420	151	82	114	4.9074	9.04335	7.85567	2.72349	1.52868	1.81572	1.58295e-09	-2.15065	down
LOC_Os01g46840	44	138	85	30	28	30	0.433928	1.35814	0.85917	0.292729	0.283427	0.258634	0.000785784	-1.96237	down
LOC_Os01g46970	316	253	197	36	43	87	5.5602	4.43902	3.53567	0.608632	0.757552	1.32692	4.79561e-08	-2.64807	down
LOC_Os01g47050	1438	1716	1398	215	463	609	20.7265	24.6862	20.5821	3.04364	6.82228	7.68415	2.67598e-09	-2.23288	down
LOC_Os01g47080	248	365	365	897	851	936	3.1516	4.62973	4.74012	11.2478	11.0674	10.418	6.19776e-10	1.06768	up
LOC_Os01g47200	125	92	96	0	0	0	2.15416	1.58993	1.69652	0	0	0	3.24973e-12	-9.56562	down
LOC_Os01g47256	135	262	232	766	750	686	2.53783	4.84603	4.77145	16.5573	16.6287	13.2117	2.50812e-07	1.43512	up
LOC_Os01g47270	253	357	340	71	85	83	9.07054	12.799	12.4715	2.50776	3.10939	2.58562	3.28624e-22	-2.37923	down
LOC_Os01g47290	0	0	0	106	76	48	0	0	0	3.17491	2.36037	1.27544	6.31943e-08	8.32027	up
LOC_Os01g47300	0	0	0	139	88	146	0	0	0	2.83394	1.02596	1.51376	6.79461e-11	8.98914	up
LOC_Os01g47330	102	201	261	3527	3232	4956	3.30264	6.49501	8.66005	113.078	107.479	141.005	2.89896e-37	3.98728	up
LOC_Os01g47350	127	386	301	2252	2270	2299	2.38916	7.27421	5.79965	42.0382	43.9392	38.0787	2.13944e-14	2.70644	up
LOC_Os01g47370	196	51	84	0	0	0	20.2013	5.18834	8.87368	0	0	0	8.42883e-10	-9.69044	down
LOC_Os01g47410	919	1454	1257	652	780	909	13.4868	21.3006	18.8358	9.44392	11.7074	11.6728	1.47705e-07	-1.02192	down
LOC_Os01g47420	55	349	158	1001	1024	1117	1.42033	9.56397	4.66622	29.0373	30.8044	28.7736	0.00029405	2.14255	up
LOC_Os01g47610	1134	733	734	114	87	141	23.9404	15.443	15.8189	2.36479	1.86578	2.59759	7.26246e-23	-3.36472	down
LOC_Os01g47630	1712	1516	1546	989	854	1233	52.7196	46.2579	48.3468	29.6203	26.9088	32.7445	1.51773e-08	-1.05318	down
LOC_Os01g47690	929	671	654	432	498	530	17.0375	12.2795	12.2388	7.82719	9.36404	8.5107	0.000235162	-1.04747	down
LOC_Os01g47745	77	115	93	70	55	61	1.52456	2.27254	1.871	1.36803	1.10699	1.05799	0.00513139	-1.00418	down
LOC_Os01g47800	651	1144	1064	541	422	591	5.1274	8.99341	8.55524	4.20201	3.40026	4.07163	6.56701e-08	-1.2673	down
LOC_Os01g48000	281	340	321	212	181	142	2.86424	3.45603	3.33567	2.12476	1.88067	1.26269	2.8788e-05	-1.20196	down
LOC_Os01g48130	27	0	0	1069	944	1085	0.496331	0	0	19.5973	17.9497	17.6395	0.00855381	6.30216	up
LOC_Os01g48210	477	644	625	1641	1863	2022	7.94923	9.56449	9.1813	21.1089	25.4178	26.3523	9.19997e-20	1.26958	up
LOC_Os01g48290	554	205	249	33	19	47	29.9328	11.0482	13.7542	1.75786	1.00598	2.21404	6.64213e-10	-3.82209	down
LOC_Os01g48360	0	8	18	478	476	680	0	0.345104	0.794665	21.6495	22.1174	27.5534	5.24413e-11	5.60573	up
LOC_Os01g48380	973	1281	1261	3932	4106	4725	7.95398	12.0038	12.0959	35.4397	37.722	36.4553	8.10081e-48	1.46538	up
LOC_Os01g48390	997	1317	1101	156	154	142	11.3114	15.0702	12.9015	1.74183	1.78408	1.40265	4.81181e-90	-3.30712	down
LOC_Os01g48446	1116	1200	1293	203	228	248	24.1601	25.941	28.6059	4.31977	5.04337	4.6861	1.72092e-82	-2.81128	down
LOC_Os01g48620	17	52	48	378	412	463	0.168077	0.522188	0.494913	3.76944	4.2675	4.10078	1.66623e-12	3.05028	up
LOC_Os01g48690	355	708	750	7463	6945	7671	9.87021	19.5399	21.1846	203.828	196.735	185.886	6.74759e-42	3.22994	up
LOC_Os01g48720	256	605	532	1316	1261	1497	3.81173	8.99125	8.08812	19.3593	19.2371	19.5358	0.000129807	1.17472	up
LOC_Os01g48790	6914	6192	5259	2769	2813	3064	69.0093	60.9204	53.1568	27.2863	28.7484	26.789	2.24451e-18	-1.49897	down
LOC_Os01g48820	1	11	16	158	131	195	0.007199	0.176786	0.287359	2.74804	2.36331	3.01918	5.11315e-06	3.7437	up
LOC_Os01g48830	1412	1840	1846	1101	880	1058	14.2919	18.5714	19.0809	10.8849	9.01957	9.28312	6.35784e-18	-1.14082	down
LOC_Os01g48910	0	58	52	739	805	830	0	0.644094	0.591312	8.12632	9.18953	8.10146	0.000288204	4.10273	up
LOC_Os01g48930	1502	2562	2670	6315	6540	7187	25.4026	43.2446	46.1167	105.377	113.21	106.422	5.1722e-10	1.19154	up
LOC_Os01g49000	345	680	589	1392	1384	1512	4.83393	9.50641	8.42042	19.2428	19.8376	18.5434	1.64637e-05	1.03231	up
LOC_Os01g49120	67	50	81	239	292	284	0.804114	0.597499	0.989356	2.84102	3.59873	2.99477	4.88622e-06	1.63473	up
LOC_Os01g49160	34	150	127	30	25	27	0.679868	3.01969	2.60658	0.598528	0.514582	0.477175	0.00103876	-2.27569	down
LOC_Os01g49210	272	347	318	0	0	0	8.59856	10.9576	10.29	0	0	0	5.50866e-19	-11.1231	down
LOC_Os01g49310	2113	1806	1673	1086	876	1057	18.386	16.1501	15.3137	9.2091	7.70339	7.95151	5.94919e-11	-1.30446	down
LOC_Os01g49320	128	68	84	499	322	379	2.71547	1.44736	1.82559	10.4865	7.01215	7.07815	0.000155082	1.6696	up
LOC_Os01g49330	276	189	228	1068	860	906	4.31602	2.93935	3.64237	16.5021	13.7712	12.4198	1.36625e-08	1.61545	up
LOC_Os01g49340	49	267	227	61	63	40	0.996671	5.43762	4.74146	1.21979	1.30118	0.700449	0.00462007	-2.05925	down
LOC_Os01g49370	597	1387	1262	511	535	499	17.366	40.2966	37.534	14.6593	15.9393	12.7169	6.19853e-06	-1.4366	down
LOC_Os01g49440	154	53	79	42	31	32	3.41383	1.17141	1.78263	0.898905	0.690087	0.615564	0.00590822	-1.89228	down
LOC_Os01g49490	124	110	158	411	359	369	4.48422	3.98787	5.85895	14.7725	13.3783	11.7505	5.36912e-05	1.13707	up
LOC_Os01g49510	627	740	579	433	379	280	7.16451	8.43992	6.75751	4.88251	4.43231	2.79586	1.55523e-05	-1.21972	down
LOC_Os01g49600	115	166	150	4	9	55	2.14495	3.10165	2.88002	0.064641	0.169512	0.900657	0.00161641	-3.11986	down
LOC_Os01g49614	187	456	348	99	147	190	1.76537	4.30987	3.36446	0.918891	1.4214	1.57359	0.000307127	-1.56284	down
LOC_Os01g49670	1829	1070	1143	866	747	771	31.3163	18.2971	20.0138	14.5553	13.04	11.499	0.000318872	-1.18962	down
LOC_Os01g49710	11	77	94	1500	1345	1570	0.315552	2.36063	2.95381	45.7985	42.583	42.522	9.81589e-12	4.24761	up
LOC_Os01g49740	113	202	93	550	668	743	1.38283	2.46217	1.15808	6.65817	8.38429	7.98151	8.80483e-08	1.87969	up
LOC_Os01g49770	1949	1427	1476	875	814	1063	44.0211	28.0512	31.7055	20.9334	20.1807	22.5651	1.89633e-07	-1.24367	down
LOC_Os01g49830	1331	1672	1614	6315	5862	6810	23.2591	29.1545	28.797	108.865	104.813	104.172	4.2911e-144	1.64328	up
LOC_Os01g49920	0	0	0	113	75	137	0	0	0	0.795923	0.547742	0.854071	3.84448e-10	8.78637	up
LOC_Os01g50030	1715	3196	2739	1260	1279	1678	24.0424	44.7303	39.226	17.4307	18.3486	20.6017	5.91564e-09	-1.24484	down
LOC_Os01g50080	1750	1260	1325	479	406	576	13.3548	9.59417	10.3298	3.60492	3.16756	3.84837	4.2412e-15	-1.99736	down
LOC_Os01g50100	3399	4670	3976	11651	10509	11149	23.8063	32.6435	28.4383	80.5134	75.3254	68.359	8.53141e-29	1.07759	up
LOC_Os01g50170	502	445	320	157	212	226	8.72763	7.70769	5.67332	2.68936	3.76148	3.42978	6.58001e-06	-1.50551	down
LOC_Os01g50310	2327	1205	1125	947	861	1062	42.5662	21.9886	21.0074	17.0764	16.1083	17.0044	0.00353053	-1.14175	down
LOC_Os01g50370	14679	8361	8645	3112	2736	3140	264.111	150.118	158.863	55.2295	50.3603	49.4506	7.74446e-15	-2.25172	down
LOC_Os01g50400	3700	4116	4058	811	759	910	77.3765	85.911	86.6905	16.7288	16.234	16.6467	8.05392e-268	-2.6616	down
LOC_Os01g50410	9027	7789	6672	1933	1667	1775	190.208	163.787	143.569	40.1796	35.9287	32.7249	1.69252e-41	-2.5397	down
LOC_Os01g50420	7637	6168	5180	1434	1371	1304	132.555	106.84	91.8245	24.5409	24.3444	19.8086	2.25392e-32	-2.6206	down
LOC_Os01g50460	674	789	650	494	390	408	16.4211	19.1772	16.1664	11.8635	9.70672	8.70631	8.14591e-09	-1.10594	down
LOC_Os01g50616	921	1179	1164	434	317	456	9.612	12.2129	12.3583	4.33383	3.28526	4.04058	6.35176e-28	-1.83548	down
LOC_Os01g50622	0	0	0	85	118	111	0	0	0	1.50923	2.17307	1.75368	3.20269e-10	8.755	up
LOC_Os01g50720	68	86	97	529	571	653	1.24611	1.56615	1.80523	9.5668	10.7057	10.4728	5.2763e-29	2.40758	up
LOC_Os01g50820	199	194	197	74	83	62	2.6796	2.60482	2.71472	0.981635	1.14096	0.728185	1.01456e-08	-1.8249	down
LOC_Os01g50830	99	21	37	217	296	318	1.40638	0.287431	0.530292	4.40304	6.44701	5.84521	0.0094109	1.93486	up
LOC_Os01g50849	546	358	347	204	199	185	6.79251	4.48318	4.46217	2.52933	2.54324	2.03641	2.17289e-05	-1.50962	down
LOC_Os01g50860	372	422	378	1122	921	1076	3.80088	4.3007	3.94653	11.3101	9.62672	9.62735	3.09859e-12	1.01177	up
LOC_Os01g50870	9	53	66	375	387	401	0.783928	4.75298	6.15375	33.8188	36.2612	32.0664	2.86571e-05	2.831	up
LOC_Os01g50910	244	198	229	64	73	79	6.82043	5.51964	6.52194	1.59903	2.05494	1.75121	2.5708e-11	-2.04791	down
LOC_Os01g50930	519	618	571	2552	2615	3014	12.7183	15.1025	14.3019	62.5452	67.0315	65.5098	9.8818e-92	1.86066	up
LOC_Os01g50940	742	753	832	325	288	365	10.0228	10.1493	11.4791	4.33156	3.97966	4.31077	9.15056e-27	-1.65702	down
LOC_Os01g51030	0	10	24	243	237	214	0	0.44151	1.08412	11.0271	11.1488	8.63092	0.00026017	4.00502	up
LOC_Os01g51040	280	910	603	315	323	371	3.27108	10.63	7.21414	3.63471	3.87034	3.79734	0.00529647	-1.19093	down
LOC_Os01g51050	10	14	9	57	54	91	0.382536	0.521462	0.31999	2.16907	2.13186	3.09789	0.000206512	2.20498	up
LOC_Os01g51320	182	267	389	96	95	118	3.16675	4.65447	6.9382	1.63855	1.68549	1.80313	6.15869e-07	-1.82924	down
LOC_Os01g51390	698	952	987	2652	2379	2761	10.7531	14.645	15.5352	40.332	37.5221	37.263	2.8021e-20	1.17067	up
LOC_Os01g51410	44982	60010	57837	24566	24963	30590	329.52	438.64	432.656	177.512	187.092	196.122	6.45381e-60	-1.41932	down
LOC_Os01g51450	0	0	0	207	226	330	0	0	0	6.41944	7.26344	9.08694	1.30003e-14	10.0208	up
LOC_Os01g51530	1235	2028	2255	5006	4819	6772	29.4949	48.3359	54.9975	117.978	117.802	141.604	2.85342e-08	1.19694	up
LOC_Os01g51540	96	112	124	285	285	408	1.89643	2.20312	2.49705	5.54976	5.76597	7.06191	1.03201e-05	1.15235	up
LOC_Os01g51570	91	124	131	3296	3254	4001	2.04437	2.79601	3.03609	73.7934	75.5578	79.4679	4.09641e-226	4.53269	up
LOC_Os01g51860	491	559	434	1673	1369	1449	7.4379	8.45518	6.72102	25.0201	21.24	19.2287	3.94406e-11	1.19931	up
LOC_Os01g51920	20649	26903	25492	13227	12306	13536	294.549	382.98	371.391	186.141	179.621	169.018	3.67323e-87	-1.29556	down
LOC_Os01g51980	569	610	474	201	155	246	8.77445	9.39413	7.4682	3.05346	2.44813	3.31632	1.92335e-14	-1.87131	down
LOC_Os01g52030	80	201	224	81	92	92	3.00181	7.56799	8.64387	3.00103	3.54629	3.04687	0.00892382	-1.29737	down
LOC_Os01g52050	2074	1884	1722	733	780	820	15.0216	13.6113	12.7348	5.23706	5.77905	5.19855	2.01594e-22	-1.6931	down
LOC_Os01g52070	0	7	10	270	199	275	0	0.106675	0.152842	4.26232	3.26124	3.84577	1.0606e-10	5.08558	up
LOC_Os01g52140	247	276	191	135	144	189	2.78286	3.07187	2.16993	1.47667	1.63752	1.8383	0.000656409	-1.01864	down
LOC_Os01g52230	11417	7929	7516	1748	1743	1976	268.049	185.774	180.204	40.4862	41.8654	40.5955	3.52009e-31	-2.72207	down
LOC_Os01g52260	6656	5901	5653	3452	3851	4690	134.685	119.146	116.811	68.901	79.7221	83.0655	1.52683e-09	-1.01851	down
LOC_Os01g52270	65	45	35	173	155	218	1.08396	0.739755	0.591896	2.86116	2.65796	3.2002	0.0010716	1.48226	up
LOC_Os01g52450	56	51	58	248	194	273	0.740342	0.668324	0.777462	3.37784	2.7293	3.31638	1.67997e-08	1.70383	up
LOC_Os01g52540	176	301	185	152	111	129	1.57702	2.69494	1.69204	1.34743	1.02076	1.01277	0.000773879	-1.14003	down
LOC_Os01g52550	282	481	442	1548	1587	1835	1.88984	3.22247	3.03066	10.2489	10.9029	10.7853	4.48873e-18	1.65868	up
LOC_Os01g52730	1712	1010	875	570	470	589	20.9314	12.3134	10.9235	6.8678	5.87962	6.29296	1.43039e-05	-1.58005	down
LOC_Os01g52740	0	17	18	145	175	166	0	0.446263	0.462317	3.79355	4.75107	3.83532	0.00172246	3.46032	up
LOC_Os01g52780	432	437	355	1439	1461	1540	2.77407	2.80057	2.32383	9.11333	9.59828	8.65408	2.3889e-17	1.45476	up
LOC_Os01g53020	4646	4427	3732	2246	2397	2777	93.2214	88.632	76.4698	44.4554	49.2084	48.7719	1.4172e-13	-1.19878	down
LOC_Os01g53130	19	17	17	85	81	113	0.163325	0.149583	0.14442	0.739657	0.725175	0.867943	1.66209e-05	1.98258	up
LOC_Os01g53150	412	510	360	2254	2105	2380	7.59489	9.38226	6.76464	41.0093	39.7194	38.4136	1.87765e-37	1.99584	up
LOC_Os01g53260	0	0	0	495	508	504	0	0	0	12.0627	12.85	10.8964	9.05841e-19	11.0175	up
LOC_Os01g53350	327	294	281	3648	3500	3651	4.8944	4.39053	4.30185	53.9398	53.6843	47.8964	1.00491e-93	3.17544	up
LOC_Os01g53420	254	344	215	48	44	35	4.13766	5.59391	3.56578	0.763918	0.728166	0.486133	6.62926e-18	-3.06439	down
LOC_Os01g53430	370	346	317	20	6	16	5.86176	5.47118	5.12825	0.310353	0.096702	0.22013	9.46449e-29	-5.03917	down
LOC_Os01g53520	9885	10196	9798	4562	4068	4693	211.39	217.578	213.981	96.2312	89.0038	87.8415	1.95109e-70	-1.56999	down
LOC_Os01g53570	238	139	96	0	0	0	3.72819	2.17451	1.53629	0	0	0	1.01015e-12	-10.1797	down
LOC_Os01g53660	126	329	329	118	133	165	1.31322	3.42348	3.50406	1.21006	1.41687	1.50623	0.00461254	-1.28739	down
LOC_Os01g53670	1385	1847	1354	712	671	862	16.2571	21.6274	16.0741	7.92967	7.74833	8.51835	1.13688e-20	-1.42967	down
LOC_Os01g53710	7611	9871	9635	3176	3004	3764	136.675	176.908	176.716	56.259	55.196	59.164	1.57038e-111	-1.84481	down
LOC_Os01g53730	9867	6206	6875	3409	3575	4360	198.388	124.523	141.176	67.6121	73.5444	76.7314	1.42225e-08	-1.4476	down
LOC_Os01g53790	605	568	648	381	222	248	10.5019	9.82591	11.4794	6.51689	3.93214	3.76552	7.89045e-07	-1.5005	down
LOC_Os01g53800	431	786	768	274	300	346	4.75783	8.673	8.66715	2.98029	3.3834	3.34718	1.39446e-08	-1.49155	down
LOC_Os01g53810	509	1303	1140	156	223	235	5.49295	14.0356	12.5684	1.65767	2.45937	2.21484	1.76723e-12	-2.63372	down
LOC_Os01g53890	129	189	171	893	850	1016	1.62048	2.36022	2.19039	11.0663	10.9237	11.1647	1.74133e-38	2.10254	up
LOC_Os01g54020	549	488	370	2532	2467	2789	9.92629	8.82215	6.83947	45.2724	45.7597	44.2588	7.19409e-21	2.05475	up
LOC_Os01g54040	253	395	344	954	872	1095	3.00579	5.54564	4.9691	13.4614	12.5505	13.3976	1.47615e-11	1.16642	up
LOC_Os01g54050	379	352	402	3026	2866	3283	5.94186	5.5047	6.44696	46.8877	46.0623	45.1345	2.03555e-88	2.61141	up
LOC_Os01g54190	74	75	48	305	344	450	1.30105	1.32274	0.868374	5.34532	6.243	6.9959	1.4902e-09	2.06597	up
LOC_Os01g54240	802	797	865	2245	2194	2448	8.59321	8.52299	9.46101	23.7859	24.1322	22.9662	5.87612e-21	1.079	up
LOC_Os01g54350	4948	3828	3690	1754	1686	1747	48.3262	37.3114	36.8083	16.8955	16.8525	14.9321	4.23256e-16	-1.68092	down
LOC_Os01g54370	127	130	102	59	66	64	1.55808	1.58717	1.2697	0.710742	0.827477	0.67821	0.00012584	-1.32806	down
LOC_Os01g54400	1803	1216	1319	255	333	485	39.0844	26.2869	29.2031	5.45203	7.38475	9.1956	7.62803e-14	-2.45148	down
LOC_Os01g54440	85	320	273	0	0	0	1.43046	5.40845	4.70844	0	0	0	7.5284e-14	-10.6185	down
LOC_Os01g54490	377	1458	1397	26	26	28	20.3684	78.7312	77.1665	1.3724	1.40947	1.30013	7.0107e-29	-5.69241	down
LOC_Os01g54540	560	740	738	10431	10579	12296	14.7062	19.3987	19.8075	270.493	284.528	282.905	0	3.63502	up
LOC_Os01g54550	1497	1742	1633	879	1068	1271	21.8928	25.4209	24.3935	12.6832	15.9877	16.266	8.87668e-11	-1.00095	down
LOC_Os01g54620	116	118	72	391	403	435	0.950081	0.959052	0.602091	3.1653	3.37873	3.12276	5.13201e-07	1.5989	up
LOC_Os01g54670	422	376	346	1852	1722	1930	10.4584	9.28543	8.75337	45.2936	43.6867	41.8939	6.90037e-26	1.85618	up
LOC_Os01g54784	1634	1738	1426	810	877	1079	26.2512	27.8709	23.4041	12.8358	14.4059	15.1778	2.32646e-13	-1.20307	down
LOC_Os01g54850	557	612	497	293	413	381	9.3037	10.1977	8.48136	4.82695	7.05661	5.5655	3.1727e-05	-1.01416	down
LOC_Os01g54860	748	547	475	1643	1481	1795	11.0909	8.08908	7.18222	24.0331	22.4718	23.2978	0.000131601	1.04993	up
LOC_Os01g54890	703	696	913	196	192	229	28.1294	27.7943	37.3081	7.71771	7.8309	8.00327	3.82245e-30	-2.31044	down
LOC_Os01g54900	261	283	269	32	52	106	2.81614	3.04834	2.96309	0.335662	0.56841	0.99754	2.93099e-07	-2.52525	down
LOC_Os01g54950	0	0	0	673	689	750	0	0	0	20.8509	22.149	20.6093	1.0633e-20	11.5012	up
LOC_Os01g55030	79	156	183	493	434	513	2.26468	4.47836	5.39324	14.0359	12.7906	12.959	5.58917e-05	1.40496	up
LOC_Os01g55050	478	670	700	1987	1884	2485	6.13197	8.58215	9.1958	25.1716	24.9355	28.1103	1.08646e-18	1.38581	up
LOC_Os01g55110	279	245	190	1102	1064	1329	6.0459	5.3082	4.19701	23.6132	23.6352	25.2586	1.37358e-14	1.87417	up
LOC_Os01g55240	164	75	102	625	565	567	2.66704	1.20712	1.68525	10.0484	9.43004	8.08749	6.72345e-06	1.93229	up
LOC_Os01g55260	359	260	220	81	90	139	4.23818	3.18574	2.76557	0.934666	1.08728	1.43248	4.29917e-06	-1.87209	down
LOC_Os01g55270	1908	3074	2992	6650	6991	7406	56.1232	90.263	89.8929	193.046	210.492	190.744	1.34747e-10	1.01696	up
LOC_Os01g55290	68	0	25	1120	954	1144	0.698545	0	0.374245	15.7568	14.2519	15.6573	0.00636044	4.61357	up
LOC_Os01g55300	3623	2744	2688	624	764	964	39.4765	29.8363	29.909	6.70186	8.51426	9.18741	1.09916e-21	-2.37048	down
LOC_Os01g55310	4496	4068	3799	374	350	286	127.807	115.418	110.31	10.469	10.1564	7.10589	1.59957e-84	-4.01478	down
LOC_Os01g55320	125	107	112	21	8	2	7.49048	6.4183	6.86328	1.20921	0.431783	0.052766	1.05155e-05	-3.85805	down
LOC_Os01g55340	301	215	222	86	115	168	7.93626	5.65615	5.96301	2.21846	3.08199	3.8601	0.000490305	-1.43306	down
LOC_Os01g55360	5659	4345	3919	2448	2344	2561	85.4426	65.5733	60.5336	36.4599	36.217	33.8486	7.83071e-10	-1.34012	down
LOC_Os01g55500	0	0	0	60	100	160	0	0	0	0.738641	1.28745	1.76902	3.36115e-09	8.75998	up
LOC_Os01g55580	359	267	240	671	866	1096	4.1373	3.10589	2.85087	7.709	10.3359	11.1929	0.000316146	1.17696	up
LOC_Os01g55590	550	581	529	1559	1561	1548	7.75962	8.17295	7.61468	21.7066	22.5435	19.1274	2.09693e-15	1.09256	up
LOC_Os01g55720	170	211	244	104	110	110	6.08455	7.55231	8.93857	3.68673	4.04765	3.44399	3.54292e-07	-1.33971	down
LOC_Os01g55950	1869	3480	3347	962	815	782	42.5634	79.1226	77.8769	21.6075	18.9975	15.5803	3.18834e-19	-2.13774	down
LOC_Os01g56070	552	803	730	314	354	544	9.5503	14.3581	13.4438	5.82424	6.83907	9.19557	3.11886e-06	-1.18484	down
LOC_Os01g56080	251	268	345	133	127	200	10.8731	11.5909	15.2822	5.69651	5.61948	7.56992	6.55093e-06	-1.3204	down
LOC_Os01g56090	0	0	0	65	108	41	0	0	0	1.82032	3.13209	0.998612	2.89202e-07	8.23032	up
LOC_Os01g56180	4794	7070	6447	1468	1327	1492	85.9245	126.456	118.014	25.9566	24.3275	23.403	6.58202e-103	-2.48305	down
LOC_Os01g56220	158	69	114	55	50	63	5.41649	2.3613	3.98608	1.86745	1.7275	1.86829	0.00811468	-1.46144	down
LOC_Os01g56240	277	256	262	156	143	210	16.6377	15.3448	16.0437	9.25013	8.79804	11.0325	4.51926e-05	-1.05988	down
LOC_Os01g56270	0	33	26	778	742	703	0	0.389222	0.312926	10.6988	10.5918	8.57312	5.72305e-07	4.90939	up
LOC_Os01g56290	152	238	207	110	94	85	1.98004	3.09141	2.75895	1.41694	1.25526	0.962698	3.66607e-06	-1.42708	down
LOC_Os01g56330	10557	9986	9039	4441	4403	5015	94.5806	89.288	82.7083	39.2537	40.3664	39.3263	4.80347e-31	-1.50395	down
LOC_Os01g56390	1120	1671	1505	531	503	569	17.4081	25.9281	23.9054	8.14317	7.99445	7.74554	3.09481e-37	-1.81108	down
LOC_Os01g56420	796	2169	2381	570	496	761	26.5376	72.2282	81.1617	18.7683	16.9395	22.2278	8.39804e-07	-1.92622	down
LOC_Os01g56450	372	382	374	174	186	167	9.08646	9.31155	9.32054	4.18336	4.64836	3.5612	1.96724e-12	-1.4958	down
LOC_Os01g56520	169	398	375	723	826	926	2.48664	5.80602	5.59486	10.4384	12.3735	11.8633	0.0032473	1.02066	up
LOC_Os01g56560	2087	2244	1935	1005	973	1133	77.0207	82.6652	72.9542	36.5952	36.7342	36.5917	2.01614e-33	-1.41473	down
LOC_Os01g56590	3963	3128	2900	1458	1434	1603	23.4752	18.4918	17.5414	8.51729	8.68796	8.30842	3.28726e-14	-1.57049	down
LOC_Os01g56620	0	0	0	174	174	193	0	0	0	1.84538	1.91152	1.81007	2.35524e-13	9.53574	up
LOC_Os01g56630	382	214	182	1743	1509	1729	3.10424	1.73619	1.5076	14.1678	12.6416	12.3833	2.76023e-09	2.24232	up
LOC_Os01g56870	0	0	0	145	168	292	0	0	0	1.60187	1.9181	2.8532	9.00519e-13	9.67854	up
LOC_Os01g56969	97	117	95	294	258	346	3.34124	4.00982	3.35881	10.0257	9.12698	10.4786	1.45248e-06	1.13551	up
LOC_Os01g56980	306	494	367	260	187	255	2.47093	3.98598	3.03223	2.07541	1.54752	1.80128	9.82978e-06	-1.1239	down
LOC_Os01g57004	356	362	397	157	147	230	17.4108	17.6384	19.813	7.57289	7.33084	9.82022	1.74779e-09	-1.47621	down
LOC_Os01g57073	134	429	454	3364	3110	3591	0.972443	3.12065	3.38165	24.2288	23.2378	22.9507	1.09047e-13	2.94326	up
LOC_Os01g57240	130	354	308	1177	985	1079	1.9684	5.3419	4.75667	17.5784	15.2637	14.298	4.71931e-06	1.66736	up
LOC_Os01g57350	187	666	531	1450	1200	1319	2.82287	10.0579	8.21393	21.6642	18.5934	17.4786	0.00847887	1.16318	up
LOC_Os01g57360	298	413	366	1504	1259	1519	5.25839	7.28445	6.61263	26.2457	22.7829	23.5164	2.47714e-31	1.59705	up
LOC_Os01g57410	37	25	56	337	325	464	0.328125	0.22477	0.513854	3.08672	3.07117	3.74643	1.21341e-11	2.83665	up
LOC_Os01g57520	16	15	8	75	48	67	0.518397	0.478225	0.273754	2.51279	1.64428	1.97467	0.00348742	1.87021	up
LOC_Os01g57550	89	115	109	578	584	558	1.3007	1.69154	1.64285	9.02163	9.4591	7.72557	5.76001e-25	2.06796	up
LOC_Os01g57580	538	424	319	35	40	30	14.5146	11.3999	8.77238	0.930384	1.08485	0.68601	2.84178e-24	-4.01942	down
LOC_Os01g57599	0	0	0	50	80	49	0	0	0	0.755518	1.25344	0.643713	3.27906e-07	7.9587	up
LOC_Os01g57650	0	0	0	43	34	56	0	0	0	0.626539	0.513934	0.723527	2.93651e-06	7.49919	up
LOC_Os01g57740	464	825	777	347	400	474	9.18681	16.2848	15.6971	6.75961	8.08868	8.21242	6.77644e-06	-1.14331	down
LOC_Os01g57840	1963	1725	1645	577	605	738	61.0176	53.4956	52.2115	17.6899	19.223	20.0585	1.54772e-24	-1.88952	down
LOC_Os01g57854	807	471	446	226	202	277	12.3357	7.17142	6.96076	3.40181	3.15897	3.69718	7.01322e-06	-1.73003	down
LOC_Os01g57880	36	55	66	14	3	11	1.43575	2.23676	2.74677	0.54169	0.122313	0.388661	0.000257549	-2.88831	down
LOC_Os01g57945	16	43	38	156	140	144	0.942378	2.52202	2.24695	9.09714	8.4548	7.4247	0.000190242	1.81215	up
LOC_Os01g57946	962	523	384	269	196	250	27.0986	14.7044	11.0451	7.45402	5.63783	6.15835	9.72431e-05	-1.82976	down
LOC_Os01g57990	141	124	131	63	83	98	7.85367	6.93212	7.47875	3.46482	4.701	4.77202	0.00192542	-1.11208	down
LOC_Os01g58020	54	66	97	22	32	39	2.46369	3.03029	4.53609	1.00104	1.49659	1.56352	0.00203821	-1.62064	down
LOC_Os01g58140	2840	3081	3043	188	343	388	104.806	113.474	114.705	6.81498	12.9254	12.5339	4.14045e-43	-3.69184	down
LOC_Os01g58150	1338	1531	1885	115	210	289	40.6416	46.4264	58.5061	3.42778	6.51985	7.68758	3.27782e-23	-3.36182	down
LOC_Os01g58350	26	21	30	138	112	133	1.31155	1.07755	1.58507	7.04213	5.92462	6.0576	3.54488e-06	1.90678	up
LOC_Os01g58380	462	669	697	2307	1867	2033	9.68585	14.0105	14.9455	47.8104	40.1322	37.3714	1.74203e-14	1.3767	up
LOC_Os01g58400	153	104	114	459	490	767	2.14814	1.45368	1.623	6.36587	7.13913	9.57299	5.26209e-07	1.77496	up
LOC_Os01g58420	11096	10114	9718	4424	4044	5059	286.385	260.504	256.154	112.645	106.789	114.284	5.91201e-33	-1.60708	down
LOC_Os01g58444	570	895	810	340	263	405	6.83037	10.7014	9.91061	4.01739	3.22026	4.24472	9.79383e-13	-1.56978	down
LOC_Os01g58459	1436	1331	1164	664	634	752	12.2434	11.8135	9.58318	6.05989	5.90234	6.0813	6.06982e-14	-1.35152	down
LOC_Os01g58470	504	746	551	2854	2639	2736	12.7723	18.8803	14.2545	71.4241	68.5172	60.7704	4.44489e-33	1.80452	up
LOC_Os01g58530	1903	1423	1333	516	612	471	15.8742	11.8452	11.3581	4.24483	5.22286	3.43803	6.4155e-12	-1.95185	down
LOC_Os01g58630	47	42	32	239	222	158	0.604274	0.545922	0.419475	3.0879	2.97357	1.80687	7.75611e-06	1.95851	up
LOC_Os01g58640	421	507	574	236	219	347	4.80221	5.76565	6.68225	2.65479	2.55132	3.45823	3.59894e-08	-1.31263	down
LOC_Os01g58690	252	296	273	1702	1420	1584	5.17577	6.05896	5.72524	34.9022	30.2025	28.797	2.64588e-53	2.12178	up
LOC_Os01g58700	437	750	828	489	366	426	7.41226	12.6979	14.3483	8.18032	6.34286	6.32234	0.000275696	-1.03489	down
LOC_Os01g58760	3015	2815	2530	772	677	690	92.8153	86.4861	79.5579	23.4293	21.3099	18.5884	3.31551e-43	-2.37274	down
LOC_Os01g58790	297	240	339	666	799	982	5.10807	4.12388	5.96254	7.9136	9.85744	10.3575	7.32948e-05	1.06692	up
LOC_Os01g58850	182	242	250	4	6	0	4.25359	5.63885	5.96989	0.074953	0.120049	0	7.95902e-21	-6.44347	down
LOC_Os01g59060	242	510	629	5510	5077	5881	9.11793	19.233	24.2729	205.413	196.318	194.538	2.9421e-27	3.20009	up
LOC_Os01g59120	66	49	92	0	0	0	0.962502	0.713465	1.3724	0	0	0	9.79862e-10	-8.95954	down
LOC_Os01g59140	977	944	1054	207	326	582	23.0314	22.1917	25.3722	4.80241	7.85017	12.0083	1.55345e-06	-1.84368	down
LOC_Os01g59180	1380	1597	1382	689	700	782	12.1733	14.0653	12.4548	5.99302	6.32169	6.03505	9.86615e-39	-1.40567	down
LOC_Os01g59320	56	307	298	83	87	61	1.15734	6.35088	6.32443	1.68501	1.83173	1.09497	0.00970335	-1.85239	down
LOC_Os01g59340	318	506	498	268	253	279	3.12183	5.45411	5.48852	2.60062	2.54398	2.39716	7.10259e-07	-1.10991	down
LOC_Os01g59350	58	94	78	511	422	479	0.749316	1.21953	1.03681	6.47067	5.1231	5.15809	7.33252e-20	2.22997	up
LOC_Os01g59450	192	146	112	0	0	0	2.58126	1.96323	1.53236	0	0	0	1.1993e-13	-10.092	down
LOC_Os01g59510	493	532	516	1799	1829	2060	6.50076	7.00242	6.95251	23.4216	24.6874	23.7898	9.15486e-46	1.4824	up
LOC_Os01g59610	539	510	535	320	212	367	16.7506	15.8377	17.0016	9.80697	6.73958	9.98439	1.76493e-06	-1.2359	down
LOC_Os01g59670	1305	1308	1157	372	380	429	8.21378	8.21307	7.43946	2.30915	2.44418	2.36408	1.469e-40	-2.08151	down
LOC_Os01g59680	110	34	42	316	360	389	2.15493	0.654945	0.828992	6.11167	7.22434	6.67909	0.000911802	2.05956	up
LOC_Os01g59790	19955	17108	17224	9851	9429	11094	316.212	270.804	278.685	154.027	153.031	154.286	2.65856e-18	-1.25244	down
LOC_Os01g59840	0	0	0	149	95	129	0	0	0	2.71265	1.78102	2.083	5.50371e-11	8.99598	up
LOC_Os01g59890	0	0	0	66	63	46	0	0	0	0.740001	0.741182	0.455099	2.36634e-07	7.92139	up
LOC_Os01g59920	19	0	0	701	708	830	0.303967	0	0	11.0837	11.6081	11.6553	0.00467606	6.34139	up
LOC_Os01g60230	2069	3430	3098	978	1013	1117	28.0204	47.8085	44.1707	13.3247	14.1234	13.2855	5.67772e-29	-1.85169	down
LOC_Os01g60250	330	393	407	278	210	223	2.6812	3.19023	3.38271	2.23237	1.74556	1.58844	2.13042e-06	-1.0623	down
LOC_Os01g60260	25	42	34	354	347	368	0.439494	0.748103	0.614374	6.24397	6.35437	5.76961	1.41866e-26	3.01571	up
LOC_Os01g60350	408	431	374	117	90	101	7.51772	7.93842	7.04311	2.12979	1.68854	1.61731	1.91644e-24	-2.38028	down
LOC_Os01g60420	2042	2893	2859	1253	1339	1581	30.0392	42.4775	42.9551	18.1799	20.1474	20.3597	2.67688e-21	-1.2938	down
LOC_Os01g60430	39	83	85	2	6	3	0.450609	0.976976	1.02213	0.015751	0.065189	0.027951	1.28221e-08	-4.59603	down
LOC_Os01g60600	6286	4901	5294	2975	2659	3371	103.632	80.6272	89.1321	48.3882	44.8444	48.6507	1.99075e-12	-1.29258	down
LOC_Os01g60640	1537	1912	1874	198	154	187	22.0266	27.3455	27.428	2.78914	2.24485	2.33504	1.59951e-163	-3.70046	down
LOC_Os01g60660	718	944	977	2343	2548	3006	13.3057	17.4613	18.4893	42.842	48.3353	48.7735	1.38882e-18	1.18555	up
LOC_Os01g60730	382	406	350	46	36	40	8.08504	8.56878	7.54979	0.959672	0.763639	0.731232	7.61506e-43	-3.62432	down
LOC_Os01g60800	149	226	262	48	46	48	2.7514	4.1672	4.94184	0.875755	0.868495	0.777039	4.8084e-14	-2.55034	down
LOC_Os01g60830	3901	4325	4585	2281	2449	3179	79.5492	88.0183	95.4829	45.8895	51.0908	56.7436	4.27771e-18	-1.10192	down
LOC_Os01g61060	46	149	128	21	24	31	0.569064	1.8389	1.6202	0.251053	0.30177	0.330367	5.0476e-05	-2.45559	down
LOC_Os01g61070	3042	2083	2321	744	631	738	167.134	114.195	130.251	40.3155	35.4607	35.4758	3.10487e-20	-2.2405	down
LOC_Os01g61080	4419	3029	2901	1183	1288	1619	58.4258	39.9601	39.1657	15.4222	17.4131	18.7373	2.27449e-11	-1.76958	down
LOC_Os01g61110	382	80	69	28	35	52	3.39182	0.705365	0.620043	0.238978	0.313252	0.397127	0.00263977	-2.70504	down
LOC_Os01g61230	149	350	325	875	850	882	3.44543	8.06756	7.66683	19.9622	20.1128	17.859	9.24813e-05	1.29221	up
LOC_Os01g61320	0	12	27	1937	1773	2073	0	0.233723	0.52623	37.3316	35.4851	35.4805	8.60729e-08	6.86055	up
LOC_Os01g61380	36	82	42	0	0	0	0.571245	1.32689	0.694822	0	0	0	2.76727e-08	-8.55077	down
LOC_Os01g61430	363	309	278	1244	1208	1464	9.4716	8.04783	7.39283	32.0287	32.2671	33.4576	1.25238e-14	1.62746	up
LOC_Os01g61510	30	48	39	252	198	189	0.472203	0.760379	0.631207	3.97806	3.24833	2.65255	1.03698e-08	2.06682	up
LOC_Os01g61590	281	440	375	1379	1122	1169	3.74691	5.85912	5.11394	18.1718	15.3255	13.6628	5.96861e-12	1.35964	up
LOC_Os01g61620	760	793	764	125	79	142	7.77062	8.09492	7.9731	1.25793	0.817084	1.27058	7.2977e-39	-3.15781	down
LOC_Os01g61900	110	379	320	0	0	0	2.15903	7.44448	6.42604	0	0	0	4.66883e-15	-10.8755	down
LOC_Os01g61940	65	116	162	31	56	70	0.672222	1.19157	1.70759	0.313249	0.589345	0.633876	0.00931906	-1.51525	down
LOC_Os01g62020	1272	1293	1237	691	517	606	14.8908	15.1059	14.7846	7.97461	6.1835	6.20961	4.57819e-18	-1.47218	down
LOC_Os01g62060	353	242	199	52	70	102	12.0721	8.51074	7.1941	1.74937	2.42984	3.03885	7.79186e-07	-2.264	down
LOC_Os01g62190	252	122	195	957	865	1433	8.31411	4.01578	6.57082	31.2489	29.2833	41.5048	1.68678e-07	2.06975	up
LOC_Os01g62230	1178	839	772	3741	3159	3568	38.8642	27.6041	25.9923	121.759	106.641	103.034	6.10419e-09	1.48566	up
LOC_Os01g62244	15955	9495	9590	6681	6757	7533	387.888	229.699	235.502	155.454	162.924	155.381	2.93214e-05	-1.17262	down
LOC_Os01g62310	0	0	0	120	82	119	0	0	0	2.68146	1.90532	2.35751	2.38272e-10	8.77643	up
LOC_Os01g62420	2661	2328	2183	13141	12087	12596	54.1614	47.5224	45.1622	263	253.038	224.317	9.29983e-37	1.98925	up
LOC_Os01g62500	335	684	502	47	80	108	3.30116	6.71974	5.05201	0.456809	0.799837	0.925666	2.52703e-14	-3.0809	down
LOC_Os01g62570	0	0	0	1131	959	1078	0	0	0	16.7293	14.7043	14.1457	6.8264e-23	12.0863	up
LOC_Os01g62610	174	86	141	2326	2686	3213	3.74012	1.82717	3.0991	49.4016	59.1797	60.5418	1.19483e-32	3.92545	up
LOC_Os01g62620	703	440	377	283	248	245	12.5813	7.84974	6.88272	4.98265	4.53296	3.83658	0.00033978	-1.39617	down
LOC_Os01g62760	4255	4738	4737	1215	997	1246	66.7253	74.1445	75.8545	18.7837	15.985	17.096	1.7143e-146	-2.392	down
LOC_Os01g62770	186	195	156	16	60	99	1.54208	1.61152	1.32089	0.13095	0.502653	0.714404	0.00412581	-2.04626	down
LOC_Os01g62780	633	743	670	45	45	23	14.7329	17.2435	15.9301	1.0116	1.0655	0.468692	2.22406e-41	-4.55981	down
LOC_Os01g62800	405	353	347	108	143	186	4.67244	4.0605	4.08192	1.2273	1.6869	1.87051	1.00424e-08	-1.75747	down
LOC_Os01g62810	4381	4531	4234	1683	1746	1899	74.7553	67.3246	68.2793	24.0797	24.5182	23.8621	5.80844e-62	-1.70683	down
LOC_Os01g62870	6861	5563	5012	2896	2720	3110	129.731	105.209	97.0295	54.5037	53.5729	53.0407	2.64596e-13	-1.41641	down
LOC_Os01g62890	436	531	505	244	290	235	9.73813	12.1422	11.8282	5.58093	6.88914	4.77625	5.83696e-10	-1.32443	down
LOC_Os01g62900	173	533	530	56	65	75	1.43532	4.41419	4.48904	0.452207	0.547912	0.540011	4.04496e-10	-3.02223	down
LOC_Os01g62950	1939	1585	1371	719	865	1151	48.8384	39.8295	35.2672	17.8511	22.2793	25.3794	1.96133e-06	-1.26501	down
LOC_Os01g62970	5418	4401	3655	1380	1338	1414	114.152	92.5303	78.6456	28.6692	28.833	26.0711	1.73192e-22	-2.12137	down
LOC_Os01g62980	186	122	129	16	25	21	4.61631	2.98274	3.53078	0.380645	0.611218	0.449809	5.97666e-11	-3.23619	down
LOC_Os01g63010	1725	1140	1096	141	120	154	29.0389	19.1449	18.831	2.33635	2.06088	2.264	1.45902e-33	-3.6851	down
LOC_Os01g63150	234	380	262	69	58	72	1.36468	2.20874	1.55772	0.394418	0.345449	0.363987	1.4076e-18	-2.52688	down
LOC_Os01g63160	0	0	0	85	134	109	0	0	0	1.7002	2.80515	1.95315	3.48534e-10	8.82276	up
LOC_Os01g63220	38	72	47	2025	1906	2100	0.456588	0.869695	0.575882	26.4837	25.8594	24.4483	1.82619e-122	4.8761	up
LOC_Os01g63230	1135	2669	2213	819	710	710	12.4993	29.335	24.8889	8.89378	7.99785	6.84204	9.81001e-10	-1.79244	down
LOC_Os01g63250	301	275	255	847	630	793	5.65648	5.15524	4.9025	15.73	12.1348	13.0694	4.53246e-06	1.03832	up
LOC_Os01g63340	0	0	0	73	42	47	0	0	0	0.728073	0.437206	0.419685	7.37538e-07	7.79985	up
LOC_Os01g63400	49	81	58	200	318	371	0.433152	0.717919	0.526631	1.76826	2.91254	2.90935	1.94148e-06	1.84997	up
LOC_Os01g63410	646	1008	883	2199	2323	2755	13.3766	20.8491	18.6833	44.9707	49.2794	49.9926	1.93323e-13	1.13034	up
LOC_Os01g63460	1873	1763	1711	388	395	363	26.7518	25.1213	24.9532	5.46544	5.76754	4.52898	3.11141e-52	-2.62474	down
LOC_Os01g63620	453	1111	1129	126	135	171	4.66601	11.4257	11.8827	1.27897	1.4203	1.53832	2.70366e-16	-3.01486	down
LOC_Os01g63710	95	68	62	258	319	338	0.721562	0.514905	0.475325	1.94175	2.4876	2.25564	1.27245e-05	1.60439	up
LOC_Os01g63770	3676	2482	2542	885	877	1315	41.7232	26.5535	27.8087	9.32154	9.70473	12.2859	2.91662e-12	-1.93548	down
LOC_Os01g63810	730	630	537	99	72	91	9.78792	8.42305	7.35403	1.30317	0.981452	1.06452	2.03184e-31	-3.27204	down
LOC_Os01g63930	5181	4714	4820	1065	1120	1644	39.494	35.5478	37.1943	7.93712	8.66027	10.8723	3.67484e-37	-2.36268	down
LOC_Os01g63950	134	130	100	722	536	648	1.7448	1.68137	1.32898	9.27352	7.14541	7.38629	6.41291e-14	1.9801	up
LOC_Os01g63970	2070	2630	2406	1070	1063	1374	32.2121	40.8442	38.2272	16.4144	16.9243	18.7163	2.11145e-40	-1.41909	down
LOC_Os01g63980	11	35	23	226	176	200	0.161559	0.537143	0.357734	3.48779	2.81839	2.73466	2.20027e-08	2.75644	up
LOC_Os01g64010	378	383	350	1023	1046	1177	2.26773	2.29533	2.14394	6.06009	6.42913	6.19092	1.57078e-14	1.14184	up
LOC_Os01g64100	68	209	188	0	0	0	1.28175	3.9718	3.65517	0	0	0	1.26961e-12	-10.0802	down
LOC_Os01g64110	391	328	356	1218	1002	1542	5.93573	4.97344	5.52062	18.2686	15.5928	20.5295	8.3269e-10	1.3851	up
LOC_Os01g64170	7534	5664	4777	17459	16274	17370	82.2155	64.7701	54.2258	219.375	212.342	193.197	2.46019e-06	1.08734	up
LOC_Os01g64280	1131	1230	1108	3528	3214	3390	12.524	13.5879	12.526	38.5366	36.4185	32.855	1.37911e-25	1.14676	up
LOC_Os01g64300	126	165	153	475	507	463	3.49511	4.57433	4.33581	13.0455	14.4467	11.2879	2.62908e-10	1.31407	up
LOC_Os01g64360	10730	8867	9525	3432	3114	3742	268.22	221.191	243.166	84.6259	79.6347	81.8713	2.21491e-35	-1.91709	down
LOC_Os01g64440	322	627	559	312	278	380	11.4492	22.289	20.3232	10.933	10.0994	11.8337	0.000325291	-1.02117	down
LOC_Os01g64520	218	250	239	1847	1861	2368	3.91634	4.49547	4.39194	33.137	34.621	37.6818	9.19078e-92	2.69956	up
LOC_Os01g64570	32	102	61	15	7	29	0.734982	2.39081	1.45821	0.335167	0.150481	0.594773	0.00431944	-2.33076	down
LOC_Os01g64640	1868	1326	1183	608	701	802	65.1624	46.154	42.1278	20.9014	25.0058	24.4838	2.51962e-07	-1.47811	down
LOC_Os01g64660	5856	4705	4514	2904	3059	3271	90.8835	74.3426	71.7546	44.7124	49.0128	44.7691	3.77466e-09	-1.12283	down
LOC_Os01g64670	348	435	247	167	165	277	7.72508	7.83824	4.52239	2.8984	2.9925	4.23489	0.00125946	-1.17236	down
LOC_Os01g64680	4120	2726	2694	1798	1782	2109	413.048	272.715	275.751	177.819	182.777	185.028	9.19085e-06	-1.17448	down
LOC_Os01g64730	225	375	381	1176	1181	1380	3.84394	6.38347	6.6482	19.9551	20.7618	20.7113	2.10957e-13	1.5433	up
LOC_Os01g64890	2496	3205	2998	655	576	748	40.9713	52.5206	50.2752	10.6063	9.66491	10.7394	5.43052e-150	-2.53456	down
LOC_Os01g64980	285	388	410	229	162	227	2.45032	3.3276	3.60217	1.94421	1.42761	1.70922	6.99911e-07	-1.20564	down
LOC_Os01g64990	130	267	174	0	0	0	1.56606	3.22814	2.14562	0	0	0	4.37906e-15	-10.39	down
LOC_Os01g65010	38	139	114	45	36	35	0.429	1.59864	1.3413	0.509327	0.421925	0.345606	0.00888529	-1.68043	down
LOC_Os01g65090	409	373	348	1199	1216	1409	6.88528	6.25687	5.97333	19.9238	20.9568	20.7663	3.04309e-14	1.34797	up
LOC_Os01g65110	183	176	143	0	0	0	2.76227	2.64503	2.19754	0	0	0	4.79791e-15	-10.2369	down
LOC_Os01g65200	27	19	31	89	121	133	0.356566	0.23828	0.406433	1.15633	1.63443	1.53278	0.00034844	1.74263	up
LOC_Os01g65210	0	0	0	63	52	52	0	0	0	0.793252	0.685022	0.584003	2.35502e-07	7.84471	up
LOC_Os01g65400	35	194	249	2531	2073	2528	0.270458	1.56166	2.03358	32.6188	25.007	25.5275	1.12731e-09	3.54378	up
LOC_Os01g65510	241	315	405	9	10	8	4.72348	6.16457	8.09788	0.172832	0.197785	0.137328	2.48366e-37	-5.54081	down
LOC_Os01g65520	6900	8731	7836	4918	4759	5288	63.0286	79.587	73.1033	44.315	44.4758	42.2742	2.73726e-80	-1.04439	down
LOC_Os01g65550	565	666	681	136	167	161	7.21009	8.47802	8.87559	1.71094	2.17856	1.7934	2.77062e-40	-2.43759	down
LOC_Os01g65560	138	159	195	515	497	563	4.34235	5.01833	6.29275	16.0853	16.0808	15.5916	3.12856e-10	1.28116	up
LOC_Os01g65580	231	489	463	1124	1124	1406	2.34732	4.97119	4.82753	11.3655	11.7907	12.6046	1.41444e-05	1.24733	up
LOC_Os01g65650	1180	1658	1675	502	470	497	8.20052	11.4976	11.8918	3.44007	3.33892	3.0238	1.11725e-41	-2.00759	down
LOC_Os01g65680	1090	909	819	452	336	338	21.1855	17.613	16.2529	8.65197	6.67467	5.74628	1.69769e-10	-1.73373	down
LOC_Os01g65730	38	186	134	527	395	402	0.623881	3.04513	2.2473	8.54371	6.64503	5.78722	0.00931996	1.54056	up
LOC_Os01g65800	460	217	128	85	109	93	6.39455	3.00611	1.81702	1.16272	1.55113	1.12881	0.00238584	-1.93151	down
LOC_Os01g65830	0	21	15	196	167	225	0	0.373467	0.267548	3.60744	3.19173	3.66914	0.000586412	3.691	up
LOC_Os01g65880	90	120	122	821	664	706	1.96554	1.95964	2.04587	17.6371	14.5259	13.4657	6.77441e-28	2.33163	up
LOC_Os01g65904	0	26	20	410	377	289	0	0.480607	0.370685	7.5827	7.23494	4.74737	5.09933e-05	4.22817	up
LOC_Os01g66020	203	104	100	0	0	0	2.98685	1.51784	1.49005	0	0	0	3.10644e-12	-9.96489	down
LOC_Os01g66100	0	0	0	49	44	61	0	0	0	0.890146	0.823504	0.976448	5.18414e-07	7.71582	up
LOC_Os01g66120	46409	47004	50511	26214	24438	30986	643.921	650.594	715.308	358.778	346.866	376.329	5.99548e-42	-1.2263	down
LOC_Os01g66200	10	90	79	845	664	690	0.106536	0.950403	0.857103	8.87625	7.23414	6.43169	2.2662e-06	3.27839	up
LOC_Os01g66270	481	192	319	123	86	152	21.2965	8.47292	14.4033	5.36817	3.86594	5.87828	0.000199983	-1.91373	down
LOC_Os01g66490	0	28	24	214	192	282	0	0.385304	0.333316	2.9413	2.73607	3.44842	0.00331042	3.3832	up
LOC_Os01g66544	89	58	42	218	216	186	3.35721	2.18332	1.60809	8.11944	8.32184	6.14907	0.00894708	1.29427	up
LOC_Os01g66600	220	120	125	1252	1275	1310	4.10428	2.25773	2.3922	23.1214	24.4225	21.4745	2.01307e-13	2.61423	up
LOC_Os01g66720	201	210	163	777	752	920	4.53284	4.73328	3.74266	17.2936	17.3622	18.182	1.70786e-17	1.68555	up
LOC_Os01g66730	57	80	118	217	222	251	1.2562	1.76678	2.68494	4.78626	5.0748	4.90335	0.00553888	1.04664	up
LOC_Os01g66760	172	155	101	65	44	35	3.13379	2.81197	1.86533	1.16762	0.810861	0.549836	0.000107867	-1.97472	down
LOC_Os01g66840	2570	1123	1079	273	243	232	61.0328	26.6049	26.1539	6.3942	5.89341	4.8123	3.8601e-12	-3.11648	down
LOC_Os01g66920	1088	1147	972	262	197	221	11.6454	12.258	10.6216	2.76291	2.14885	2.06737	1.72658e-41	-2.64056	down
LOC_Os01g66970	287	333	374	84	66	70	4.99447	5.67014	6.51939	2.04701	1.56798	1.56611	1.57786e-24	-2.57082	down
LOC_Os01g66980	146	203	227	1338	1486	1596	4.27433	5.92589	6.77777	38.6458	44.5564	40.9377	1.8446e-43	2.54913	up
LOC_Os01g67090	22	35	46	129	106	93	0.252566	0.400479	0.542265	1.46837	1.25632	0.939805	0.00942655	1.29357	up
LOC_Os01g67120	7139	9897	9723	5593	5392	6271	87.0222	120.346	121.004	67.4434	67.4135	66.9137	4.00365e-26	-1.02505	down
LOC_Os01g67160	208	129	163	710	533	536	5.14909	3.17187	4.10114	17.3322	13.4846	11.614	7.11667e-05	1.41246	up
LOC_Os01g67220	2011	3374	2868	693	881	992	31.2001	51.5268	45.5469	10.2876	13.6627	13.0163	4.88054e-25	-2.071	down
LOC_Os01g67240	134	35	34	0	0	0	1.11783	0.287669	0.284402	0	0	0	2.16271e-07	-8.99516	down
LOC_Os01g67320	386	306	279	737	887	1005	23.9756	18.9553	17.7308	45.2525	56.4982	54.7084	0.000199232	1.01808	up
LOC_Os01g67330	744	1044	888	371	344	455	10.3091	14.3544	12.494	5.04457	4.84895	5.48643	1.35564e-25	-1.59025	down
LOC_Os01g67370	1409	1164	1201	607	511	526	18.5529	15.3646	16.2024	7.76857	6.78878	5.96476	7.10956e-14	-1.60931	down
LOC_Os01g67490	3602	2946	2945	1648	1791	2143	68.1593	55.3314	56.4819	30.7148	34.405	35.1343	7.21202e-10	-1.1846	down
LOC_Os01g67510	226	441	427	1397	1430	1342	3.45847	6.73034	6.67273	21.1005	22.4039	17.9859	3.54196e-09	1.55759	up
LOC_Os01g67540	213	346	256	57	42	45	2.97772	4.83744	3.65805	0.775503	0.599924	0.543214	1.09777e-19	-2.88446	down
LOC_Os01g67550	173	297	301	759	628	859	1.95283	3.33943	3.47006	8.45532	7.24956	8.48856	4.50064e-06	1.15335	up
LOC_Os01g67560	131	203	268	112	101	116	2.38877	4.48122	6.63459	2.4659	2.21775	2.24624	0.000536894	-1.25728	down
LOC_Os01g67570	10	272	256	4412	4231	4718	0.124326	3.41659	3.29369	54.945	54.6569	52.1434	0.000132044	4.30002	up
LOC_Os01g67580	0	0	0	166	175	168	0	0	0	1.02917	1.12664	0.924516	5.96663e-13	9.4525	up
LOC_Os01g67740	72	58	30	153	178	256	0.499743	0.398823	0.211134	1.05146	1.27045	1.56229	0.00712955	1.44329	up
LOC_Os01g67770	2791	2313	2140	1377	1469	1615	38.2296	31.6039	29.9238	18.6054	20.5782	19.3636	2.14853e-08	-1.11497	down
LOC_Os01g67810	4292	4875	4852	2202	2282	2531	60.6448	68.7442	70.0225	30.6875	32.991	31.3032	2.21089e-87	-1.39843	down
LOC_Os01g67870	288	175	185	770	644	699	4.18053	2.53184	2.7379	11.0468	9.58514	8.89586	0.000245033	1.27916	up
LOC_Os01g67950	145	234	232	1330	1333	1783	4.32667	6.96759	7.05609	39.1609	40.7208	46.5942	1.68678e-32	2.47	up
LOC_Os01g67970	140	243	227	659	515	576	0.935005	1.62747	1.55151	4.36678	3.54065	3.3888	1.4084e-05	1.13854	up
LOC_Os01g68200	0	0	0	87	42	56	0	0	0	2.67815	1.33065	1.52945	3.19342e-07	7.98763	up
LOC_Os01g68269	9916	7675	8838	2718	2601	3540	187.623	144.917	170.794	50.7347	50.3565	58.6266	5.40642e-27	-2.00021	down
LOC_Os01g68300	448985	279194	310616	80099	81198	106091	21065.4	13072.2	14884	3707.47	3898.28	4357.03	4.57604e-23	-2.39207	down
LOC_Os01g68310	606	439	455	261	332	379	17.1635	12.4052	13.1608	7.29038	9.62917	9.39068	0.000745667	-1.04885	down
LOC_Os01g68324	2145	2961	2533	1445	1499	1480	22.4325	30.8998	27.0498	14.908	16.0416	13.547	4.2371e-24	-1.17633	down
LOC_Os01g68480	5445	5740	5444	2863	2797	3295	122.495	128.855	125.08	63.543	64.3873	64.8815	1.21175e-52	-1.29808	down
LOC_Os01g68598	0	0	0	51	68	82	0	0	0	1.674	2.30316	2.38185	5.01934e-08	8.10228	up
LOC_Os01g68650	296	582	683	291	255	345	7.51194	14.771	17.7482	7.28814	6.61528	7.67032	0.000574427	-1.19189	down
LOC_Os01g68680	1263	1765	1848	4532	4189	4988	10.2622	14.3153	15.3394	36.3512	34.8474	35.4969	4.65987e-18	1.09915	up
LOC_Os01g68720	0	0	0	111	110	185	0	0	0	2.08624	2.14568	3.08412	3.25268e-11	9.10604	up
LOC_Os01g68730	0	0	0	86	62	81	0	0	0	1.62588	1.20934	1.34669	8.52702e-09	8.29232	up
LOC_Os01g68740	0	0	0	48	46	48	0	0	0	1.0404	1.03395	0.922866	1.01586e-06	7.60841	up
LOC_Os01g68770	1005	1656	1315	6409	6146	7139	15.448	25.4099	20.6409	97.2275	96.7135	96.0891	5.35926e-42	1.92191	up
LOC_Os01g68800	61	92	86	0	0	0	2.20888	3.32581	3.18813	0	0	0	3.61815e-11	-9.14486	down
LOC_Os01g68830	417	454	330	191	195	270	5.2473	5.69899	4.23317	2.36394	2.50361	2.97455	8.23154e-07	-1.28426	down
LOC_Os01g68870	137	117	91	26	22	32	0.833662	0.710768	0.563753	0.155991	0.133315	0.170277	1.39645e-08	-2.5301	down
LOC_Os01g68950	20628	14517	15476	7631	6917	9082	1945.19	1366.13	1490.44	709.85	667.367	749.657	5.81574e-13	-1.52671	down
LOC_Os01g69010	3207	3416	3307	0	0	0	53.8543	57.2563	56.7279	0	0	0	2.63931e-33	-14.5364	down
LOC_Os01g69030	1772	1845	1530	620	709	771	13.306	13.8404	11.7447	4.58704	5.44396	5.06345	3.73346e-25	-1.69867	down
LOC_Os01g69050	1823	1879	2235	952	887	1265	25.8471	26.499	32.3452	13.0259	12.6895	15.658	1.45895e-16	-1.34591	down
LOC_Os01g69070	22978	18133	20705	2307	2203	2910	461.702	363.598	424.886	45.7265	45.2885	51.1652	3.53437e-94	-3.47982	down
LOC_Os01g69100	2554	3979	3263	1356	1208	1250	57.3707	89.1862	74.8505	30.0484	27.7509	24.5681	6.64974e-32	-1.74465	down
LOC_Os01g69120	357	263	288	2803	2502	3021	4.9035	3.35183	3.75802	38.3873	35.9915	37.4007	2.27484e-39	2.77747	up
LOC_Os01g69220	522	963	716	278	202	261	7.56651	13.9391	10.5988	3.97405	2.99546	3.31371	3.59304e-14	-1.95377	down
LOC_Os01g69279	253	680	613	1346	1465	1675	2.72882	7.30389	6.73719	14.4083	16.1609	15.8487	0.00105685	1.16819	up
LOC_Os01g69870	80	104	86	589	650	578	3.06403	4.00974	3.35677	22.4563	25.6848	19.562	5.08648e-26	2.36197	up
LOC_Os01g69950	2247	1952	1973	6764	7089	8903	32.6205	28.268	29.2515	96.8755	105.317	113.136	9.41308e-20	1.46569	up
LOC_Os01g69960	471	812	617	183	124	174	9.07017	15.6115	12.14	3.47105	2.43367	2.92654	1.18302e-19	-2.36965	down
LOC_Os01g70170	1764	1939	1861	5558	5058	5151	28.7106	31.502	30.9349	89.2614	84.2537	73.395	4.27532e-27	1.10529	up
LOC_Os01g70220	25	19	21	256	323	384	0.287341	0.216935	0.246656	2.99607	3.91514	3.98381	8.02978e-21	3.47536	up
LOC_Os01g70240	0	29	32	450	451	447	0	1.09425	1.24343	16.9023	17.5471	14.8993	0.000110432	4.13236	up
LOC_Os01g70260	1212	1138	1092	215	239	266	12.0778	11.3164	11.1101	2.11264	2.4334	2.31795	1.18296e-49	-2.66649	down
LOC_Os01g70400	320	147	185	741	704	709	5.85306	2.68615	3.44824	13.3851	13.1849	11.3584	0.00275241	1.28808	up
LOC_Os01g70410	25	36	28	253	230	391	0.282162	0.41107	0.327709	2.88534	2.71967	3.95035	2.18578e-15	2.8882	up
LOC_Os01g70460	27	44	39	253	292	262	0.859487	0.630933	0.565715	8.9	10.8486	8.28891	1.25381e-14	2.49258	up
LOC_Os01g70470	6471	6690	7072	3440	3225	4512	133.977	138.222	149.538	70.2658	68.3194	81.76	2.35447e-25	-1.26726	down
LOC_Os01g70525	40	36	32	0	0	0	1.34669	1.20236	1.0953	0	0	0	3.67245e-07	-8.02249	down
LOC_Os01g70550	1216	1912	2143	872	876	1042	17.0995	27.0176	30.9478	12.0909	12.5905	12.8064	2.74249e-10	-1.30519	down
LOC_Os01g70580	386	235	304	204	192	208	8.63626	5.24489	6.94342	4.49261	4.39378	4.06617	0.0034762	-1.03893	down
LOC_Os01g70710	6159	5636	5285	1615	1627	1929	96.5208	89.7624	85.1798	27.137	27.0923	27.9889	1.09827e-49	-2.13659	down
LOC_Os01g70730	1465	1102	1498	565	477	732	46.1825	34.6688	48.2317	17.5672	15.3842	20.1845	5.85407e-11	-1.62126	down
LOC_Os01g70740	1481	1087	1131	783	767	822	25.0017	18.3084	19.5033	13.0312	13.2474	12.1478	1.0605e-05	-1.05956	down
LOC_Os01g70770	142	136	168	1072	852	931	3.13773	2.99105	3.78265	23.3825	19.2646	18.0107	9.50667e-27	2.27698	up
LOC_Os01g70780	589	447	403	1490	1432	1557	9.74643	7.37744	6.80307	24.3362	24.2641	22.5661	1.30064e-06	1.21959	up
LOC_Os01g70790	12848	14100	14301	5168	4676	5907	240.244	263.117	273.118	95.3286	89.4571	96.6791	1.39138e-139	-1.7935	down
LOC_Os01g70850	188	121	93	9891	9574	10778	4.30248	2.97706	2.31689	240.504	242.054	233.605	1.71601e-91	5.80547	up
LOC_Os01g70920	158	103	99	655	578	714	2.42614	1.79098	1.78945	11.2534	9.89165	10.4878	1.14088e-09	2.00784	up
LOC_Os01g70930	205	269	208	115	99	145	4.08211	5.34401	4.22366	2.24851	2.01299	2.52483	2.59893e-07	-1.32845	down
LOC_Os01g70940	191	269	176	117	95	138	1.48378	2.0842	1.39424	0.932077	0.777234	0.976655	2.86479e-05	-1.26175	down
LOC_Os01g71094	147	291	275	133	130	112	2.92218	5.79164	5.60945	2.61672	2.65417	1.9533	0.000352991	-1.29657	down
LOC_Os01g71100	182	352	298	8	22	15	1.45071	2.80543	2.42907	0.063079	0.178344	0.097945	1.13385e-19	-4.57716	down
LOC_Os01g71106	457	593	656	194	193	184	2.93781	3.80191	4.30869	1.23051	1.26992	1.03213	4.15909e-22	-1.96751	down
LOC_Os01g71200	14	0	0	362	339	476	0.206738	0	0	5.33782	5.1892	6.22553	3.83386e-05	5.86187	up
LOC_Os01g71256	0	0	0	151	168	174	0	0	0	1.71328	1.98072	1.7512	8.49395e-13	9.40347	up
LOC_Os01g71280	0	0	0	39	53	43	0	0	0	0.511272	0.717816	0.504681	2.41252e-06	7.54254	up
LOC_Os01g71310	13080	7992	7507	1752	1593	1799	156.505	95.4277	91.7355	20.6759	19.5007	18.8384	3.9312e-25	-2.90548	down
LOC_Os01g71330	42	133	80	221	264	354	1.39983	4.40789	2.71456	7.25398	8.99882	10.3256	0.00684175	1.34683	up
LOC_Os01g71350	0	0	0	368	378	468	0	0	0	8.13303	8.65586	9.18534	1.48636e-17	10.6976	up
LOC_Os01g71690	173	156	134	542	454	556	1.77544	1.59483	1.40322	5.48305	4.7648	4.99577	4.80371e-08	1.33295	up
LOC_Os01g71720	175	622	659	124	104	79	2.55354	9.06822	9.83322	1.77526	1.55546	1.00854	2.42943e-06	-2.59243	down
LOC_Os01g71810	0	0	0	69	70	57	0	0	0	1.59447	1.67766	1.1636	5.03382e-08	8.08132	up
LOC_Os01g71830	0	6	0	168	147	146	0	0.140443	0	3.91318	3.54815	3.00726	2.30761e-07	5.92767	up
LOC_Os01g71840	3	2	0	57	194	179	0.007336	0.007112	0	0.197966	0.70729	0.55765	2.74429e-08	6.00924	up
LOC_Os01g72009	15801	7849	7655	4840	5059	5938	691.357	342.696	342.064	208.905	226.49	227.414	5.05285e-05	-1.42747	down
LOC_Os01g72080	4775	6252	6938	3561	3168	4363	112.659	147.201	167.169	82.8677	76.4792	90.1067	5.14257e-15	-1.0948	down
LOC_Os01g72100	9293	6044	5951	2573	2238	2483	208.243	135.164	136.198	56.8725	51.3204	48.6907	2.26528e-14	-1.97171	down
LOC_Os01g72140	0	0	0	237	164	240	0	0	0	5.3395	3.83706	4.80815	7.50058e-14	9.77375	up
LOC_Os01g72150	0	9	15	457	581	669	0	0.291554	0.4973	15.2451	20.0781	19.7802	6.50855e-14	5.79156	up
LOC_Os01g72205	292	383	360	1370	1261	1368	11.3398	14.831	14.2812	52.5036	50.137	46.5174	1.72187e-36	1.55682	up
LOC_Os01g72240	216	410	343	1406	1476	1679	2.9482	5.60551	4.80063	19.0161	20.6998	20.1411	6.49193e-17	1.85334	up
LOC_Os01g72250	175	268	209	148	104	166	2.9156	4.45466	3.55598	2.43277	1.7732	2.41607	0.00048335	-1.03889	down
LOC_Os01g72270	32	21	22	194	172	238	0.553914	0.359452	0.3852	3.31324	3.03779	3.59713	3.44015e-10	2.58541	up
LOC_Os01g72490	353	134	162	1348	1234	1605	5.42956	2.05967	2.53864	20.081	18.7802	20.7651	1.82594e-06	2.23398	up
LOC_Os01g72530	9992	6977	6529	1924	1783	1902	285.765	199.131	190.698	54.2887	52.1761	47.6009	1.72832e-25	-2.48926	down
LOC_Os01g72570	7229	7363	6821	2181	2334	2837	89.8013	86.6815	80.5217	27.168	28.3708	29.3546	2.19516e-59	-1.95128	down
LOC_Os01g72650	0	0	0	90	109	44	0	0	0	1.05979	1.33454	0.457483	7.38414e-08	8.41108	up
LOC_Os01g72800	485	653	730	3779	3479	3821	10.2933	13.8231	15.8217	79.1949	75.6075	71.0395	4.38506e-53	2.17754	up
LOC_Os01g72810	229	114	207	63	83	137	3.71314	1.83917	3.43594	1.00967	1.37353	1.94583	0.00969358	-1.40441	down
LOC_Os01g72860	971	1452	1371	3423	3167	3523	9.87448	14.739	14.2377	34.362	32.9748	31.3725	5.59967e-15	1.02657	up
LOC_Os01g72900	168	136	114	1783	1665	1661	8.38243	6.76917	5.79412	88.0046	85.2491	72.7417	1.26608e-39	3.20086	up
LOC_Os01g72950	358	638	848	2059	2236	2814	11.8266	21.0578	28.6713	67.2425	75.7377	81.5379	2.78173e-07	1.56175	up
LOC_Os01g72970	101	252	251	788	760	799	0.986609	2.45444	2.49891	7.59992	7.60206	6.84152	1.32157e-05	1.58995	up
LOC_Os01g72980	422	896	851	3311	3008	3120	4.43604	9.41144	9.14658	34.3888	32.3985	28.7497	2.24374e-11	1.7499	up
LOC_Os01g72990	1105	1967	1759	866	763	965	7.92992	14.0438	12.8542	6.11482	5.58176	6.04256	2.69927e-10	-1.28198	down
LOC_Os01g73000	644	799	857	2924	2754	2611	8.3502	10.3375	11.3512	37.6892	36.7143	29.8164	1.10786e-23	1.46039	up
LOC_Os01g73024	150	240	456	91	67	184	7.14487	11.4344	22.3156	4.2828	3.2443	7.69996	0.00426245	-1.7186	down
LOC_Os01g73120	472	973	784	349	313	359	10.1239	20.853	17.1917	7.38168	6.86057	6.73653	2.49706e-08	-1.50282	down
LOC_Os01g73150	164	200	133	87	77	127	2.16902	2.63635	1.79002	1.138	1.0412	1.46698	0.000910763	-1.18385	down
LOC_Os01g73200	117	150	142	2764	2903	3212	2.56857	3.27332	3.17548	59.963	65.3266	61.8409	1.63642e-230	4.04398	up
LOC_Os01g73230	184	184	152	423	447	612	5.35528	5.3604	4.52274	12.1786	13.362	15.6575	1.58014e-05	1.09682	up
LOC_Os01g73250	193893	132103	126731	39615	40512	50142	4135.7	2815.31	2764.13	833.784	884.748	936.598	2.81769e-22	-2.22686	down
LOC_Os01g73470	372	506	527	216	213	198	7.46324	10.12	10.7905	4.27075	4.35324	3.46289	1.86684e-13	-1.5502	down
LOC_Os01g73500	1199	1883	1667	4163	3941	4444	30.1158	46.8448	42.4301	102.44	100.76	97.1829	6.278e-14	1.01507	up
LOC_Os01g73540	0	0	0	265	274	266	0	0	0	9.50816	10.1716	8.45826	2.2667e-15	10.1135	up
LOC_Os01g73560	361	841	714	1639	1798	1937	5.68935	13.2418	11.4987	25.5184	29.0432	26.7558	0.000148662	1.11675	up
LOC_Os01g73580	893	815	840	527	509	635	11.6601	10.6196	11.2061	6.79194	6.79578	7.25981	3.64393e-09	-1.02122	down
LOC_Os01g73680	345	89	94	793	938	899	3.89759	0.997468	1.08262	8.84823	10.8619	8.89861	0.00553577	1.84848	up
LOC_Os01g73750	0	0	0	109	76	96	0	0	0	1.68243	1.21811	1.31441	9.77524e-10	8.58898	up
LOC_Os01g73770	633	1154	1097	120	113	168	19.2662	35.0668	34.1079	3.58335	3.50148	4.46819	5.625e-33	-3.23565	down
LOC_Os01g73800	636	866	711	514	458	380	9.47487	12.8687	10.8229	7.55679	6.9811	4.95096	1.24704e-06	-1.09382	down
LOC_Os01g73940	56531	34109	38472	25676	25381	32267	2775.33	1671.08	1928.99	1243.56	1275.04	1386.61	3.31631e-05	-1.06605	down
LOC_Os01g73950	35	127	80	457	494	497	0.426498	1.58103	1.00919	5.67948	6.41221	5.51846	1.81606e-06	2.22435	up
LOC_Os01g73990	330	461	423	1471	1392	1516	9.73531	13.5731	12.7425	42.8307	42.0417	39.1683	5.7133e-31	1.45959	up
LOC_Os01g74040	1809	1526	1071	542	885	1081	33.8681	28.4991	20.4747	10.0053	16.9398	17.7056	0.000565054	-1.23784	down
LOC_Os01g74110	76	114	71	0	0	0	1.61056	2.41667	1.53826	0	0	0	2.22349e-11	-9.2742	down
LOC_Os01g74190	389	571	532	2130	2286	2367	7.24099	10.6065	10.1239	39.1579	43.5858	38.6062	2.90012e-37	1.79689	up
LOC_Os01g74250	1311	1118	1159	635	537	663	23.9508	20.3711	21.6237	11.4404	10.0215	10.5887	2.55839e-13	-1.38213	down
LOC_Os01g74300	12183	10420	11487	4268	3988	5280	417.887	356.674	402.389	144.419	139.961	158.516	1.17923e-31	-1.75026	down
LOC_Os01g74340	0	0	0	88	77	72	0	0	0	3.70792	3.39548	2.71216	5.60484e-09	8.35158	up
LOC_Os01g74370	159	99	87	478	314	346	3.02114	1.86941	1.68546	8.96832	6.11184	5.75757	0.00373896	1.29585	up
LOC_Os01g74450	23959	37554	33614	7313	7737	8947	485.858	759.969	696.173	146.289	160.545	158.808	3.73515e-79	-2.37484	down
LOC_Os01g74470	327	647	557	124	109	195	1.79546	3.55451	3.1275	0.671741	0.611649	0.938946	5.19638e-11	-2.23183	down
LOC_Os01g74510	166	130	144	103	75	105	1.39027	1.08137	1.23231	0.848025	0.642822	0.765317	0.00291098	-1.05628	down
LOC_Os01g74650	9200	9534	8803	28716	25644	28585	120.64	123.898	117.073	383.142	365.981	337.821	1.96158e-37	1.18703	up
LOC_Os01g74660	273	285	316	142	162	200	6.23551	6.51246	7.38416	3.18835	3.79757	3.99333	2.4264e-07	-1.20028	down
LOC_Os02g01080	173	144	74	610	572	570	3.09893	2.58059	1.34968	10.8287	10.538	8.96737	3.11353e-05	1.7475	up
LOC_Os02g01220	421	289	371	111	89	174	8.77847	6.0129	7.88788	2.28066	1.89859	3.17256	1.88558e-07	-1.96903	down
LOC_Os02g01340	7622	9754	9396	4685	4452	5287	147.136	185.83	185.233	89.2089	87.9274	89.3109	3.92565e-90	-1.28865	down
LOC_Os02g01440	173	564	367	2745	2646	3247	2.42702	7.90839	5.26863	38.0779	38.0705	39.9602	6.10165e-13	2.60399	up
LOC_Os02g01500	1068	1011	1076	408	369	438	13.7136	12.9617	14.1125	5.16567	4.8473	4.91799	1.54979e-31	-1.78496	down
LOC_Os02g01520	752	805	691	285	272	202	11.1956	11.9609	10.5089	4.19046	4.14465	2.62347	1.46602e-14	-1.95734	down
LOC_Os02g01590	402	1371	1109	246	258	202	4.14742	14.1405	11.7077	2.50903	2.72485	1.82327	9.71249e-08	-2.37705	down
LOC_Os02g01710	366	393	416	89	131	191	3.58617	3.76915	4.08526	0.840489	1.29079	1.60979	7.52015e-09	-1.92918	down
LOC_Os02g01720	3656	2970	2474	1689	1510	1667	71.636	58.0806	49.5056	32.6428	30.2713	28.5874	4.3912e-09	-1.32011	down
LOC_Os02g01880	11	0	0	146	150	124	0.445887	0	0	6.08706	6.51907	4.59601	0.00304868	4.74252	up
LOC_Os02g02320	1131	1377	1248	395	295	423	18.2143	22.1319	20.5245	6.26478	4.85398	5.95591	3.23896e-46	-2.15772	down
LOC_Os02g02380	17	31	20	92	87	149	0.382855	0.709374	0.476677	2.11788	2.07481	3.06197	0.000178269	1.86981	up
LOC_Os02g02390	397	688	567	7398	6767	7182	4.14369	7.16732	6.04069	76.2182	72.3065	65.6489	1.51014e-94	3.3103	up
LOC_Os02g02424	747	1321	1237	598	567	790	7.24731	19.1974	17.9891	10.3859	6.01824	12.1759	7.88923e-07	-1.14658	down
LOC_Os02g02520	1859	2140	1869	6041	5685	6226	35.6886	40.9968	36.6535	114.421	111.691	104.64	3.06761e-52	1.21435	up
LOC_Os02g02570	159	249	254	752	652	781	3.16555	4.94911	5.17532	14.8106	13.3214	13.6499	2.91049e-10	1.33393	up
LOC_Os02g02580	78	40	45	0	0	0	1.40973	0.712794	0.82242	0	0	0	2.9969e-08	-8.64159	down
LOC_Os02g02590	162	88	104	311	317	400	2.37809	1.29233	1.56008	4.51779	4.77256	5.15138	0.00843532	1.10207	up
LOC_Os02g02710	1002	679	707	517	468	456	15.5659	10.7153	11.4138	7.82862	7.48644	6.15542	0.000125182	-1.14759	down
LOC_Os02g02750	2754	2739	2632	1698	1497	1680	31.4898	31.1746	30.6562	19.0638	17.4359	16.8571	3.2384e-21	-1.14231	down
LOC_Os02g02770	103	147	166	999	871	1088	1.20307	1.71853	1.99397	11.6018	10.4954	11.2166	1.14875e-33	2.43612	up
LOC_Os02g02780	276	48	81	2987	3099	3425	3.49514	0.607627	1.04977	37.4129	40.2604	38.0698	1.95068e-10	4.07337	up
LOC_Os02g02830	33902	20372	18834	11443	11112	12410	1177.51	707.075	667.621	393.825	395.897	377.674	1.28913e-07	-1.49684	down
LOC_Os02g02860	773	1985	2074	5343	5215	5570	10.6228	27.2173	29.0991	72.4369	73.3378	66.997	2.77864e-05	1.37233	up
LOC_Os02g02880	1405	1447	1140	759	548	616	18.8376	19.3512	15.6075	10.0317	7.51286	7.22974	2.32437e-11	-1.45818	down
LOC_Os02g02890	241963	183750	164375	127545	116607	118813	6413.36	4860.37	4449.68	3335.14	3162.65	2756.59	1.08467e-07	-1.1182	down
LOC_Os02g02930	3367	1065	1192	260	436	533	44.0243	13.8941	15.9175	3.34209	5.82189	6.0942	2.20104e-06	-2.66399	down
LOC_Os02g02950	88	62	66	269	192	209	1.0542	0.743346	0.804824	3.19595	2.36762	2.20891	0.00208055	1.21731	up
LOC_Os02g03000	83	185	142	477	443	471	0.88703	1.9818	1.55051	5.04797	4.86741	4.42929	1.43856e-05	1.38915	up
LOC_Os02g03020	206	482	489	190	173	293	6.85553	16.033	16.6655	6.23327	5.89722	8.55378	0.0032737	-1.2295	down
LOC_Os02g03040	479	502	499	2300	2249	2695	9.54253	10.1735	10.3046	45.6495	45.3069	47.7205	3.79371e-71	1.88676	up
LOC_Os02g03050	93	408	335	1385	1214	1350	1.37523	6.05267	5.084	20.3062	18.458	17.5562	0.000129285	1.88699	up
LOC_Os02g03270	0	0	0	70	64	75	0	0	0	1.05572	0.992956	1.00456	1.65292e-08	8.16231	up
LOC_Os02g03280	28842	21759	19220	12415	10920	11137	684.968	515.742	466.212	290.841	265.35	231.489	9.22869e-11	-1.43563	down
LOC_Os02g03294	714	409	335	25	9	24	19.615	11.2214	9.39923	0.671746	0.240132	0.554943	4.22794e-20	-5.10344	down
LOC_Os02g03310	113	74	118	0	0	0	2.33675	1.51261	2.49632	0	0	0	8.42123e-12	-9.5272	down
LOC_Os02g03420	434	168	126	116	87	79	5.43771	2.09154	1.60438	1.42531	1.10857	0.865332	0.00698865	-1.81849	down
LOC_Os02g03560	1963	2679	2613	1191	1177	1410	42.9246	54.4826	56.6123	26.1202	26.3542	24.5704	6.8688e-33	-1.33554	down
LOC_Os02g03580	455	240	213	1028	1062	1197	6.3018	3.624	3.28935	15.9113	17.9004	16.4835	0.00060237	1.41615	up
LOC_Os02g03600	57	117	90	337	391	495	0.81831	1.69462	1.33422	4.81853	5.81141	6.28439	2.75935e-08	1.82692	up
LOC_Os02g03620	165	413	432	181	157	174	3.31644	8.30617	8.89882	3.58526	3.22181	3.07291	0.00143397	-1.34861	down
LOC_Os02g03640	350	478	393	252	226	213	4.4348	6.04641	5.08347	3.1451	2.92076	2.36068	1.07225e-08	-1.20877	down
LOC_Os02g03670	525	352	280	199	229	252	7.17433	4.69447	3.73536	2.72281	3.25993	3.06692	0.00236736	-1.19557	down
LOC_Os02g03690	92	243	255	78	39	26	1.08624	2.87907	3.09066	0.904855	0.472797	0.262792	0.000299052	-2.39541	down
LOC_Os02g03700	1424	1841	1667	468	401	485	15.1374	19.5266	18.0972	4.90808	4.35402	4.50848	3.44789e-97	-2.26116	down
LOC_Os02g03710	9589	8317	7176	634	573	765	411.978	356.593	314.894	26.8545	25.161	28.7499	4.83642e-109	-4.08887	down
LOC_Os02g03720	1380	2037	1742	4285	4328	5175	28.474	41.948	36.7184	87.2659	91.4207	93.51	3.01472e-18	1.02617	up
LOC_Os02g03830	90	35	42	0	0	0	2.95575	1.14696	1.40172	0	0	0	8.80036e-08	-8.68974	down
LOC_Os02g03840	8325	16585	12656	6424	6537	6864	25.1333	49.9669	39.022	19.132	20.194	18.1391	4.15931e-11	-1.29699	down
LOC_Os02g03960	8007	5444	4744	1787	1693	1919	129.543	87.8947	78.384	28.5158	28.0231	27.1639	1.38912e-16	-2.18006	down
LOC_Os02g04020	7207	6742	5751	3272	2916	3374	83.097	77.5698	67.7212	37.2147	34.4004	34.0462	3.28754e-21	-1.45388	down
LOC_Os02g04100	1947	1368	1474	5684	5491	6397	46.3523	32.5032	35.8319	133.508	133.775	133.323	4.00216e-11	1.45233	up
LOC_Os02g04130	2629	2212	2410	1327	1219	1654	69.6074	58.4503	65.178	34.6644	33.0113	38.3201	1.53782e-11	-1.20692	down
LOC_Os02g04160	252	739	786	3025	2607	2996	7.77614	22.7961	24.8424	92.335	82.559	81.1421	5.90533e-07	1.91469	up
LOC_Os02g04230	6100	6485	5873	1235	1039	1252	82.831	87.9253	81.5	16.5407	14.4328	14.8821	3.13042e-156	-2.79308	down
LOC_Os02g04325	61	95	52	354	270	223	2.0275	3.14198	1.73732	11.6125	9.1898	6.46965	7.04496e-05	1.64714	up
LOC_Os02g04420	215	272	245	907	911	967	1.92333	2.44597	2.24531	8.02604	8.50032	7.5793	3.62103e-30	1.53315	up
LOC_Os02g04450	325	414	426	1364	1255	1545	5.23829	5.60582	5.92999	22.1067	21.0378	22.2147	2.27532e-30	1.43986	up
LOC_Os02g04460	503	633	657	8742	8121	9469	14.4237	18.1008	19.2235	247.405	238.375	237.773	0	3.47973	up
LOC_Os02g04500	0	0	0	170	163	209	0	0	0	2.75717	2.74813	3.00883	2.72435e-13	9.5335	up
LOC_Os02g04510	6685	10547	9936	5035	4964	5508	78.9573	124.318	119.86	58.6648	59.987	56.9399	1.59222e-18	-1.19436	down
LOC_Os02g04640	181	158	122	513	484	632	2.58081	2.2443	1.77414	7.2138	7.05497	7.8849	7.16925e-07	1.40263	up
LOC_Os02g04660	222	375	345	1032	1339	1489	2.65511	4.53192	4.29363	12.2012	16.411	15.6152	5.41803e-12	1.64908	up
LOC_Os02g04740	53	16	31	147	147	258	1.34928	0.403262	0.80673	3.75079	3.88055	5.84178	0.00264039	1.99971	up
LOC_Os02g04760	0	0	0	61	39	37	0	0	0	1.95379	1.29429	1.05544	3.35288e-06	7.56219	up
LOC_Os02g04810	209	303	350	841	898	890	1.48158	2.14288	2.5324	5.88977	6.52128	5.5312	3.6187e-08	1.22361	up
LOC_Os02g05000	62	31	47	592	476	537	0.987408	0.491891	0.752127	9.30499	7.76447	7.49174	1.82472e-15	3.09347	up
LOC_Os02g05040	512	262	221	166	149	155	4.06768	2.07644	1.79272	1.30128	1.21038	1.07573	0.00210659	-1.52104	down
LOC_Os02g05330	3891	3835	3635	13199	12596	14000	60.5469	59.5526	57.7613	202.631	200.573	190.709	2.13301e-42	1.4024	up
LOC_Os02g05340	3398	2612	2642	17573	16501	18519	28.9629	22.2147	22.9949	147.776	143.926	138.178	3.4139e-33	2.18572	up
LOC_Os02g05410	13	7	5	122	142	120	0.093894	0.04573	0.033689	0.86971	1.04839	0.758855	1.07308e-08	3.52487	up
LOC_Os02g05600	0	0	0	68	68	66	0	0	0	1.10736	1.14711	0.954229	2.58515e-08	8.1191	up
LOC_Os02g05610	0	0	0	202	160	167	0	0	0	2.25223	1.85417	1.65707	5.49297e-13	9.507	up
LOC_Os02g05686	367	229	261	29	49	31	5.21513	3.24848	3.79189	0.404979	0.713214	0.384266	3.06359e-13	-3.38676	down
LOC_Os02g05720	0	0	0	73	49	54	0	0	0	0.699789	0.482829	0.458505	1.99897e-07	7.91873	up
LOC_Os02g05730	23	60	52	185	255	243	0.217783	0.579708	0.511698	1.76545	2.53144	2.06293	1.69027e-05	1.97053	up
LOC_Os02g05744	553	314	294	120	131	158	6.76037	3.82843	3.67395	1.43779	1.6344	1.68175	4.09709e-06	-1.94347	down
LOC_Os02g05830	184	298	138	49	59	32	3.84885	6.24739	2.9451	1.00364	1.26819	0.58046	5.82502e-07	-2.5144	down
LOC_Os02g05890	21	0	0	1382	1548	1805	0.481292	0	0	31.9164	37.0893	36.994	0.00132485	7.27612	up
LOC_Os02g06140	2476	2100	2050	278	452	522	15.1126	12.7898	12.7791	1.67255	2.82202	2.7869	5.1282e-24	-2.82213	down
LOC_Os02g06150	436	576	524	45	73	61	13.2002	17.4092	16.2148	1.31665	2.26144	1.59854	3.65903e-37	-3.48903	down
LOC_Os02g06170	174	325	374	65	59	66	4.30257	8.03047	9.44517	1.57786	1.48548	1.41548	2.88103e-12	-2.5787	down
LOC_Os02g06180	622	1849	1460	365	396	401	8.22245	24.4086	19.7235	4.75966	5.35518	4.63922	1.0755e-08	-2.11864	down
LOC_Os02g06290	53	63	63	165	186	251	1.10773	1.327	1.35373	3.55487	4.15797	4.81195	2.03771e-05	1.34469	up
LOC_Os02g06370	283	709	577	1434	1442	1339	6.59965	16.556	13.7801	33.0853	34.5283	27.4239	0.00126458	1.06275	up
LOC_Os02g06490	12	30	27	77	89	127	0.172158	0.461486	0.419204	1.17041	1.41554	1.72923	0.00227224	1.70107	up
LOC_Os02g06530	251	254	242	128	100	112	3.89571	3.93383	3.84283	1.95267	1.58493	1.52226	7.52729e-10	-1.53904	down
LOC_Os02g06820	0	0	0	86	75	65	0	0	0	1.93063	1.74821	1.27834	1.17602e-08	8.28545	up
LOC_Os02g06840	869	576	600	255	291	228	11.5012	7.28806	7.77129	3.183	3.76611	2.523	6.27771e-08	-1.81581	down
LOC_Os02g06930	7704	8518	7909	3361	3433	3846	119.299	130.914	124.424	51.2489	54.2979	51.9868	1.67635e-107	-1.58311	down
LOC_Os02g07170	0	0	0	278	315	391	0	0	0	7.66253	9.00997	9.56566	3.0166e-16	10.3938	up
LOC_Os02g07180	0	0	0	78	70	75	0	0	0	1.29389	1.18741	1.08935	8.34294e-09	8.25908	up
LOC_Os02g07200	265	365	278	954	823	949	3.21597	4.42262	3.44308	11.8349	10.6182	10.1004	5.60959e-13	1.19227	up
LOC_Os02g07230	976	1444	1177	3565	3501	3862	18.3024	27.0136	22.5334	66.2266	67.3818	63.5162	4.74249e-25	1.21381	up
LOC_Os02g07240	280	238	226	159	100	142	7.86172	6.67633	6.4832	4.40119	2.86796	3.48217	7.42134e-05	-1.30916	down
LOC_Os02g07250	182	218	122	598	655	521	3.27578	3.92276	2.24633	10.6692	12.1115	8.23751	3.39232e-05	1.37459	up
LOC_Os02g07310	0	0	0	81	91	129	0	0	0	0.720916	0.840485	1.0215	5.8543e-10	8.67985	up
LOC_Os02g07350	425	547	518	1754	1545	1853	9.06113	11.6412	11.2783	36.9419	33.7454	34.6327	7.30101e-39	1.39307	up
LOC_Os02g07480	1394	846	841	136	221	247	20.1437	12.192	12.4153	1.93096	3.26618	3.11497	7.20878e-13	-2.78471	down
LOC_Os02g07670	43	14	14	136	181	165	0.905976	0.145269	0.14867	2.63667	3.73172	2.75326	0.00114297	2.31332	up
LOC_Os02g07680	342	281	287	856	722	923	3.81264	3.12727	3.26925	10.7851	9.43718	10.3264	3.09399e-06	1.04169	up
LOC_Os02g07740	89	147	152	416	498	637	1.51516	2.49049	2.64318	6.98409	8.6771	9.48572	4.29534e-08	1.60747	up
LOC_Os02g07750	2303	2908	2651	1669	1469	1818	38.2555	48.2052	44.9731	27.3428	24.9684	26.4286	1.73586e-39	-1.06394	down
LOC_Os02g07770	197	310	454	114	116	184	5.24606	8.26716	12.4041	3.00465	3.17419	4.30229	8.64117e-05	-1.61146	down
LOC_Os02g07820	6636	4579	4871	612	621	884	121.854	83.8947	91.3518	11.0692	11.6502	14.1945	4.62102e-42	-3.35814	down
LOC_Os02g07830	2673	3245	2994	1705	1540	1717	44.0687	53.3876	50.4069	27.7286	25.97	24.7679	2.18961e-64	-1.24152	down
LOC_Os02g07900	79	92	89	0	0	0	1.06725	1.24495	1.22507	0	0	0	7.55527e-12	-9.27705	down
LOC_Os02g08150	1892	2076	2710	1308	1207	1632	36.2396	39.6933	53.0215	24.7099	23.6684	27.3679	6.12702e-10	-1.09201	down
LOC_Os02g08160	198	73	79	0	0	0	2.86179	1.04076	1.15427	0	0	0	1.32472e-10	-9.76234	down
LOC_Os02g08230	0	0	0	302	306	298	0	0	0	3.63845	3.82034	3.18862	5.32959e-16	10.2841	up
LOC_Os02g08330	42	13	8	207	202	211	0.541256	0.163088	0.104316	2.67062	2.69787	2.41788	0.000280639	2.83649	up
LOC_Os02g08370	418	128	129	1063	827	949	7.6089	2.32301	2.38996	19.1182	15.4273	15.1481	0.00852944	1.60793	up
LOC_Os02g08380	506	700	744	3961	3961	4446	15.3521	21.2249	23.0802	118.768	123.173	118.275	2.19767e-69	2.27356	up
LOC_Os02g08520	119	83	112	407	361	404	5.2737	3.65088	5.08516	17.8585	16.4242	15.7081	9.12157e-07	1.485	up
LOC_Os02g08540	1387	1033	975	406	416	453	32.5779	24.2188	23.376	9.40076	9.9792	9.31315	8.46022e-13	-1.83299	down
LOC_Os02g09140	499	587	571	2974	2927	2885	14.7501	17.3274	17.2533	86.8646	88.6708	74.7495	4.60387e-74	2.01288	up
LOC_Os02g09180	1001	990	912	2857	2786	3298	17.6397	17.4116	16.4116	49.7123	50.2674	50.9036	5.5737e-22	1.21478	up
LOC_Os02g09310	0	0	0	69	39	56	0	0	0	1.35168	0.776422	0.970849	5.36853e-07	7.80986	up
LOC_Os02g09400	551	541	545	281	378	356	9.10127	8.92246	9.19848	4.57539	6.38857	5.13911	1.10527e-06	-1.09135	down
LOC_Os02g09430	332	302	316	88	90	146	5.32262	4.82904	5.1653	1.38397	1.47055	2.04603	7.05945e-11	-1.9736	down
LOC_Os02g09440	98	123	102	279	288	306	2.25232	2.82721	2.39545	6.36894	6.82913	6.19655	2.58529e-06	1.03895	up
LOC_Os02g09480	338	245	265	844	735	876	5.65078	4.07807	4.52595	13.9243	12.5845	12.8318	2.03416e-05	1.11342	up
LOC_Os02g09510	1048	1112	1183	403	342	419	18.1699	19.2437	20.9464	6.89619	6.05717	6.35544	4.25445e-48	-1.92563	down
LOC_Os02g09590	734	812	1004	5071	4658	6475	24.7303	27.3028	34.5188	168.554	160.58	190.945	5.8876e-49	2.26177	up
LOC_Os02g09630	0	10	2	70	83	217	0	0.175593	0.037103	1.24652	1.528	3.43539	0.000138169	4.58303	up
LOC_Os02g09720	535	614	445	241	186	171	3.26733	3.74169	2.77494	1.44792	1.15889	0.909365	5.6431e-11	-1.80879	down
LOC_Os02g09740	139	55	37	0	0	0	1.35873	0.531074	0.365912	0	0	0	2.34709e-08	-9.1668	down
LOC_Os02g09800	0	0	0	34	116	106	0	0	0	0.401872	1.42553	1.11929	1.53072e-07	8.45848	up
LOC_Os02g09810	1897	1214	1117	4148	4210	4227	28.9126	18.4711	17.3872	62.3633	65.6632	56.3892	8.9043e-05	1.14816	up
LOC_Os02g09820	0	0	0	211	145	179	0	0	0	2.28009	1.61613	1.70911	6.49568e-13	9.51884	up
LOC_Os02g09830	0	0	0	86	98	171	0	0	0	2.73484	3.23495	4.85617	3.04578e-10	8.90949	up
LOC_Os02g09980	841	290	492	13	28	8	26.1872	9.00473	15.6265	0.385272	0.877456	0.204742	1.24261e-15	-5.46507	down
LOC_Os02g09990	1486	637	772	15	14	19	32.2256	13.774	17.0863	0.321052	0.288605	0.341835	1.08462e-37	-6.36497	down
LOC_Os02g10070	2918	2366	1892	1030	1078	1081	42.8336	34.6541	28.3694	14.9114	16.1864	13.8842	7.1191e-11	-1.58529	down
LOC_Os02g10120	3184	3685	3898	315	263	355	28.2181	32.587	35.2778	2.74603	2.38426	2.74996	4.48235e-253	-3.93084	down
LOC_Os02g10180	729	809	789	408	329	445	10.3299	11.4321	11.4058	5.7328	4.78899	5.54719	4.41812e-21	-1.38236	down
LOC_Os02g10230	548	741	743	280	392	343	11.6545	15.7308	16.151	5.86088	8.52126	6.3776	1.45506e-09	-1.38688	down
LOC_Os02g10290	500	217	260	1216	1204	1229	4.11536	1.77959	2.18432	9.87698	10.1473	8.86268	0.000729596	1.45996	up
LOC_Os02g10350	6103	9585	10442	4478	5087	6697	93.4498	146.453	163.298	67.6401	79.6951	89.7519	9.61765e-08	-1.07644	down
LOC_Os02g10400	46	66	50	195	171	178	0.894209	1.2974	1.00636	3.8003	3.44951	3.06865	1.22543e-05	1.35785	up
LOC_Os02g10480	391	452	522	1743	1489	1749	7.50565	8.75834	10.5753	36.0858	30.4398	31.9769	1.839e-24	1.46941	up
LOC_Os02g10510	575	999	896	4727	4494	4794	9.33116	16.1956	14.8677	75.7909	74.7289	68.1943	7.3723e-35	2.12351	up
LOC_Os02g10540	86	147	168	455	397	551	1.941	3.31067	3.87393	10.1639	9.2053	10.9229	3.21303e-06	1.41646	up
LOC_Os02g10550	0	13	12	107	139	123	0	0.22992	0.217204	2.01507	2.72	2.04786	0.000849658	3.54938	up
LOC_Os02g10630	46	61	65	28	25	37	0.33021	0.436857	0.479207	0.197093	0.184619	0.232044	0.00350881	-1.33487	down
LOC_Os02g10660	129	348	286	646	621	733	1.63721	4.41323	3.71014	8.10099	8.07883	8.15762	0.00674755	1.02086	up
LOC_Os02g10690	67	176	165	358	361	411	1.08643	2.8795	2.75159	5.78844	6.05684	5.91167	0.00804448	1.09946	up
LOC_Os02g10700	5564	5634	4828	3306	3045	3453	50.8718	51.4065	45.0762	29.8162	28.4852	27.6314	5.24745e-19	-1.11548	down
LOC_Os02g10730	1255	1330	1929	537	603	1047	37.0814	39.1923	58.1925	15.6259	18.2174	27.076	1.90381e-06	-1.46203	down
LOC_Os02g10740	683	411	416	88	109	148	6.66086	4.00095	4.14324	0.84199	1.08651	1.26212	1.28531e-10	-2.56918	down
LOC_Os02g10780	144	197	242	113	61	127	3.16253	4.32843	5.44968	2.44038	1.37633	2.44135	0.00103543	-1.35883	down
LOC_Os02g10850	42	51	48	0	0	0	0.761707	0.909558	0.870824	0	0	0	1.35078e-08	-8.39263	down
LOC_Os02g10880	47	12	35	297	228	383	0.932419	0.227399	0.69939	5.81278	4.63276	6.66471	7.0763e-06	2.81464	up
LOC_Os02g10940	86	123	119	38	43	66	2.29083	3.26255	3.22211	0.977583	1.17025	1.53903	7.87231e-05	-1.55923	down
LOC_Os02g11050	3191	3117	2805	12010	11253	12556	51.5013	50.2037	46.2433	191.255	185.883	177.419	7.0098e-40	1.56761	up
LOC_Os02g11070	14040	14051	13607	5256	5080	5884	197.126	196.535	194.801	72.7985	72.9817	72.3142	3.53262e-82	-1.76912	down
LOC_Os02g11110	49	211	230	33	30	42	0.690738	2.95574	3.30105	0.481828	0.45606	0.557754	0.000130446	-2.58584	down
LOC_Os02g11859	4645	2186	2628	438	506	623	190.383	89.3999	109.99	17.71	21.1928	22.3323	1.2723e-16	-3.03953	down
LOC_Os02g11870	37	74	86	14	10	19	1.00459	2.01526	2.38426	0.379094	0.280864	0.432466	2.92498e-05	-2.58603	down
LOC_Os02g12290	132	125	97	333	418	392	4.12429	3.91921	3.10802	10.307	13.4203	10.7812	1.68444e-05	1.28663	up
LOC_Os02g12310	0	0	0	119	115	166	0	0	0	2.96119	2.95829	3.6637	1.5933e-11	9.09073	up
LOC_Os02g12350	0	0	0	243	321	388	0	0	0	3.32655	4.56303	4.72023	9.78443e-16	10.346	up
LOC_Os02g12380	14	0	0	303	272	334	0.170187	0	0	3.78932	3.52067	3.70144	0.000213494	5.49321	up
LOC_Os02g12400	54	52	61	0	0	0	0.383731	0.369518	0.44064	0	0	0	2.22857e-09	-8.64487	down
LOC_Os02g12600	52	139	92	317	261	303	0.583625	1.5598	1.0498	3.52023	3.00346	2.97962	0.00219716	1.26908	up
LOC_Os02g12680	0	0	0	621	544	721	0	0	0	10.1556	9.23845	10.4677	5.84197e-20	11.332	up
LOC_Os02g12740	593	973	853	305	251	335	10.1416	16.6083	14.9067	5.14045	4.38843	5.01058	5.66689e-19	-1.83036	down
LOC_Os02g12750	331	591	571	388	288	267	7.41451	13.213	13.0672	8.5669	6.59729	5.22738	0.00126039	-1.03618	down
LOC_Os02g12880	159	328	287	88	137	111	2.93969	6.06308	5.41083	1.59697	2.58838	1.79278	7.92391e-05	-1.57142	down
LOC_Os02g12910	32	81	81	0	0	0	0.303354	0.763617	0.788255	0	0	0	6.24528e-09	-8.82526	down
LOC_Os02g13060	3308	3001	3269	1649	1586	2005	75.3639	68.2356	76.0669	37.0583	36.9576	39.984	1.39559e-19	-1.28337	down
LOC_Os02g13100	135	401	355	1947	1718	2274	2.00294	5.95604	5.39841	28.5963	26.1705	29.6269	1.12269e-10	2.36668	up
LOC_Os02g13150	1856	1330	1157	783	754	747	31.8424	22.7417	20.2514	13.2328	13.2151	11.2042	2.13958e-06	-1.34679	down
LOC_Os02g13290	163	78	94	395	333	366	3.72797	1.77457	2.1902	8.94293	7.80461	7.34579	0.00580432	1.27155	up
LOC_Os02g13304	30	11	17	257	284	350	0.941829	0.331925	0.533809	8.06078	9.22806	9.74349	2.0389e-11	3.50063	up
LOC_Os02g13350	79103	51068	48987	9079	9164	10607	1945.09	1253.14	1230.22	220.236	230.572	228.294	4.48803e-36	-3.06452	down
LOC_Os02g13370	23	0	5	142	252	320	0.370447	0	0.083909	2.34157	4.31464	4.68278	0.00102632	4.15994	up
LOC_Os02g13520	541	482	553	85	103	108	10.0753	8.95206	10.5088	1.56234	1.9464	1.7518	2.33921e-32	-2.82079	down
LOC_Os02g13560	11719	16174	14987	4073	4227	4780	112.985	151.167	144.491	38.3311	41.1668	40.8011	5.46994e-126	-2.10513	down
LOC_Os02g13780	339	202	217	0	0	0	3.08692	1.8354	2.01639	0	0	0	3.74509e-16	-10.8524	down
LOC_Os02g14190	57	50	48	0	0	0	1.02274	0.89597	0.883903	0	0	0	6.56628e-09	-8.54406	down
LOC_Os02g14730	934	583	480	374	222	295	9.3181	5.8038	4.88096	3.67617	2.25675	2.57323	0.000125585	-1.59819	down
LOC_Os02g14790	150	219	196	573	616	762	2.98595	4.37018	4.00879	11.3174	12.62	13.3601	1.78387e-12	1.39288	up
LOC_Os02g14840	7909	4090	3369	2237	1892	2025	96.4438	49.7637	41.9555	26.9129	23.599	21.6159	3.93598e-06	-1.76041	down
LOC_Os02g14990	197	442	474	104	58	123	8.92598	19.985	21.9154	4.62558	2.67194	4.84762	2.40878e-07	-2.35454	down
LOC_Os02g15660	947	1148	1000	5246	5235	5733	8.70169	10.5209	9.38337	47.558	49.2238	46.1171	7.94503e-155	1.99213	up
LOC_Os02g15900	332	513	535	6814	6833	7849	8.78624	13.5559	14.4671	177.993	185.13	181.928	8.25541e-125	3.57277	up
LOC_Os02g15970	42	138	180	400	415	492	1.21274	4.05581	5.42651	11.6861	12.5921	12.7375	0.00674224	1.49375	up
LOC_Os02g16000	1375	1226	1173	3528	3322	3722	18.761	16.7015	16.3506	47.5075	46.4033	44.4732	4.33635e-12	1.07526	up
LOC_Os02g16630	113	64	74	325	235	282	1.66785	0.941186	1.11935	4.75725	3.56214	3.65839	0.00220527	1.31717	up
LOC_Os02g16709	118	225	242	971	871	953	2.32537	4.44698	4.88241	18.9883	17.6673	16.5332	2.84836e-11	1.87802	up
LOC_Os02g16909	0	0	0	48	41	56	0	0	0	0.93209	0.818015	0.955904	9.28918e-07	7.62994	up
LOC_Os02g17460	58	38	90	0	0	0	0.898695	0.583484	1.42053	0	0	0	9.0715e-09	-8.80648	down
LOC_Os02g17500	8033	7892	7299	4443	3905	4781	102.529	97.3269	93.507	55.5608	50.6353	52.9799	3.45893e-26	-1.23243	down
LOC_Os02g17640	487	427	341	897	1244	1317	10.6051	9.27114	7.5809	19.2743	27.741	25.1164	0.000218919	1.04817	up
LOC_Os02g17680	1039	530	513	296	290	370	13.9862	7.1204	7.05315	3.92255	3.98317	4.35094	0.000203565	-1.56802	down
LOC_Os02g17710	182	48	50	0	0	0	1.6836	0.437743	0.469061	0	0	0	1.16976e-08	-9.45762	down
LOC_Os02g17850	400	528	589	1348	1486	1641	12.9421	17.0353	19.4477	43.03	49.2016	46.4567	2.44047e-12	1.16783	up
LOC_Os02g17970	2479	2898	2843	1596	1729	1913	16.9294	19.4744	19.72	10.5764	11.8511	11.2883	2.39431e-32	-1.04875	down
LOC_Os02g18000	1724	1539	1364	664	711	730	11.6935	10.4183	9.44978	4.4421	4.93347	4.33337	1.35731e-15	-1.54608	down
LOC_Os02g18090	194	252	268	615	683	661	4.91366	6.35216	6.91827	15.3528	17.6979	14.6531	2.27217e-08	1.0665	up
LOC_Os02g18460	61	322	270	48	18	30	1.14881	6.05585	5.19601	0.87813	0.340347	0.487886	2.77339e-05	-3.11932	down
LOC_Os02g18480	307	129	136	740	599	682	5.75161	2.39701	2.59981	13.6854	11.474	11.1835	0.0059687	1.37384	up
LOC_Os02g18784	4	0	0	91	49	72	0.12256	0	0	2.79383	1.55043	1.93833	0.000196154	5.24422	up
LOC_Os02g18840	78	18	20	634	457	537	0.823227	0.190589	0.216804	6.63334	4.95495	4.98131	2.19867e-06	3.33925	up
LOC_Os02g19440	195	129	113	420	380	574	3.943	2.58796	2.32558	8.38416	7.84685	10.1382	0.00168968	1.21595	up
LOC_Os02g19550	98	204	142	102	84	73	1.22574	2.53648	1.81309	1.25642	1.07231	0.794568	0.00671187	-1.14574	down
LOC_Os02g19770	8335	6563	7354	3500	3075	4308	274.682	215.82	247.515	113.792	103.682	124.257	2.98811e-15	-1.45502	down
LOC_Os02g19890	522	492	414	236	214	273	3.84008	3.40746	2.8423	1.70654	1.60313	1.17232	1.08951e-09	-1.39538	down
LOC_Os02g19924	16	0	0	316	267	307	0.286688	0	0	5.59211	4.89294	4.81482	0.00064942	5.26953	up
LOC_Os02g20280	863	1208	988	2858	2587	2793	78.9664	110.392	92.3524	258.188	242.409	223.839	2.12381e-18	1.03883	up
LOC_Os02g20310	1223	1189	1009	3352	3393	3273	33.5474	32.5475	28.2685	90.762	95.2967	78.6337	5.14097e-12	1.14691	up
LOC_Os02g20330	276	112	282	899	874	937	7.5412	3.05523	7.85607	24.2605	24.4608	22.4389	0.000414263	1.58661	up
LOC_Os02g20360	6521	9301	9028	2453	2301	2633	112.698	160.109	159.147	41.8181	40.6776	39.8129	2.96853e-90	-2.1404	down
LOC_Os02g20490	191	322	412	1114	1096	1447	4.13309	6.94963	9.09645	23.7881	24.2921	27.4262	4.78623e-08	1.59452	up
LOC_Os02g20500	0	0	0	341	239	251	0	0	0	7.35461	5.34856	4.79188	5.10896e-15	10.1592	up
LOC_Os02g20860	217	220	147	509	587	501	5.3952	5.4651	3.72576	12.525	14.9718	10.9298	0.000573968	1.0518	up
LOC_Os02g20930	1601	1422	1290	4519	4740	5212	20.389	18.0741	16.7786	56.7856	61.782	58.1141	9.16381e-16	1.33454	up
LOC_Os02g20940	250	351	365	111	191	139	8.29007	11.7982	12.5753	3.64485	6.50238	4.02285	1.45711e-05	-1.50929	down
LOC_Os02g20970	2274	2899	3044	1557	1707	1949	29.297	37.2785	40.067	19.796	22.5087	21.9803	7.7876e-18	-1.05198	down
LOC_Os02g21009	592	664	669	115	133	141	6.74592	7.54699	7.78012	1.2851	1.54132	1.40442	3.71312e-56	-2.70646	down
LOC_Os02g21040	853	991	1089	356	226	327	11.229	13.0096	14.6337	4.61977	3.04119	3.75902	1.46499e-22	-2.09248	down
LOC_Os02g21230	173	129	106	26	16	16	2.5568	1.90055	1.60351	0.377795	0.241146	0.206283	5.22806e-10	-3.23109	down
LOC_Os02g21240	170	102	99	622	558	566	3.37577	2.02025	2.00189	12.2222	11.3587	9.8674	1.27184e-06	1.80934	up
LOC_Os02g21260	40	37	34	0	0	0	0.704885	0.654639	0.607819	0	0	0	2.49718e-07	-8.0603	down
LOC_Os02g21330	8	21	12	62	59	61	0.22036	0.559427	0.326566	1.66729	1.66087	1.46014	0.00404514	1.77761	up
LOC_Os02g21490	297	476	417	275	227	265	5.20817	8.33868	7.47481	4.76694	4.0812	4.06523	5.17076e-06	-1.02021	down
LOC_Os02g21520	164	165	200	821	718	969	3.82974	3.84041	4.77347	18.9815	17.2031	19.874	7.16496e-22	1.83749	up
LOC_Os02g21750	2315	1330	1260	433	385	488	23.9466	13.7221	13.3038	4.41611	4.07439	4.41799	8.17984e-12	-2.34746	down
LOC_Os02g21870	169	217	193	95	106	88	11.6892	15.0147	13.6599	6.50641	7.48092	5.31984	3.95585e-07	-1.38989	down
LOC_Os02g22070	255	74	56	748	749	894	6.72175	1.94337	1.5075	19.459	20.2019	20.645	0.00152132	2.16031	up
LOC_Os02g22100	835	1374	1241	421	673	791	13.879	24.1207	21.9981	6.80507	11.2584	11.3554	1.63364e-05	-1.26126	down
LOC_Os02g22190	941	836	862	512	549	576	13.0933	11.6112	12.2511	7.02154	7.80827	7.01289	2.2439e-09	-1.09764	down
LOC_Os02g22260	899	877	962	5734	5460	5813	19.3854	18.8707	21.1928	122.067	120.568	109.797	2.04078e-89	2.23218	up
LOC_Os02g23960	0	32	34	302	313	341	0	2.11172	2.26294	19.6853	21.1185	19.7189	0.00221604	3.52089	up
LOC_Os02g24354	1615	2648	2146	5476	5431	6207	25.1053	41.0764	34.0586	83.9703	86.38	84.4515	6.44752e-13	1.03105	up
LOC_Os02g24598	104	110	117	20	40	75	4.26163	4.52583	4.89359	0.77501	1.67819	2.6801	0.00476675	-1.72007	down
LOC_Os02g24642	22	6	6	322	297	342	0.970006	0.255522	0.257585	14.0489	13.4626	13.2479	3.08589e-11	4.36752	up
LOC_Os02g25080	588	384	353	236	172	221	12.8716	8.38253	7.88701	5.10056	3.84502	4.23178	4.47963e-05	-1.50503	down
LOC_Os02g25780	130	143	212	868	848	1025	3.39074	3.72077	5.65002	22.3872	22.699	23.459	8.59369e-18	2.09885	up
LOC_Os02g25840	161	270	289	697	594	717	2.15656	3.60921	3.94776	9.20308	8.13368	8.40822	1.55531e-05	1.09397	up
LOC_Os02g25870	46	79	53	404	366	355	1.15402	2.00426	1.38204	10.1955	9.56956	7.95061	1.80265e-14	2.27816	up
LOC_Os02g26210	700	1316	1170	54	62	80	16.5012	30.9591	28.1545	1.24475	1.49374	1.63754	9.51018e-56	-4.40718	down
LOC_Os02g26330	0	0	0	55	128	100	0	0	0	2.02519	4.90697	3.27642	9.37276e-09	8.61043	up
LOC_Os02g26400	92	157	114	46	74	37	1.58108	2.7011	2.0068	0.779154	1.31065	0.560281	0.00221084	-1.57057	down
LOC_Os02g26470	33	94	87	15	16	16	1.69512	4.90612	4.62904	0.739944	0.852772	0.729486	5.80177e-05	-2.55108	down
LOC_Os02g26550	316	533	450	229	236	247	2.05608	3.43763	2.97071	1.49017	1.59324	1.42746	4.72317e-08	-1.24999	down
LOC_Os02g26960	37	98	123	371	286	304	0.802364	2.15836	2.79724	8.1415	6.5003	5.91444	0.00243647	1.53081	up
LOC_Os02g27000	0	0	0	592	566	649	0	0	0	5.43939	5.38758	5.285	7.37902e-20	11.2748	up
LOC_Os02g27070	81	211	153	354	458	496	0.737902	1.91456	1.41883	3.4782	4.67391	4.32906	0.00303572	1.18571	up
LOC_Os02g27440	113	68	71	194	278	449	0.983938	0.46858	0.521763	1.3781	1.99065	2.76371	0.00510301	1.42411	up
LOC_Os02g27490	2109	1915	1784	450	519	730	33.5569	30.5411	29.3295	6.32275	7.56702	10.12	5.30271e-23	-2.1939	down
LOC_Os02g27594	1992	2249	2011	648	608	670	41.7039	50.251	45.1316	13.8146	13.3406	12.4928	1.07324e-99	-2.09876	down
LOC_Os02g27850	165	265	278	161	91	75	1.29665	2.08594	2.23633	1.25462	0.732901	0.513633	0.00144257	-1.4871	down
LOC_Os02g27870	261	165	199	46	55	73	5.35393	2.50193	2.51162	0.530355	1.4038	1.60566	4.22613e-08	-2.2764	down
LOC_Os02g28850	70	76	90	0	0	0	0.564474	0.614227	0.739572	0	0	0	3.46434e-11	-9.13845	down
LOC_Os02g29210	680	538	405	179	196	207	9.05235	6.88636	5.30115	2.53502	2.67639	2.53349	4.13719e-09	-1.89863	down
LOC_Os02g29340	198	255	210	606	753	945	3.01065	3.87521	3.26529	9.11213	11.7585	12.6139	7.36838e-10	1.39555	up
LOC_Os02g29380	28	126	103	353	436	553	0.200412	0.897997	0.748747	2.4879	3.19312	3.46407	0.000357697	2.02315	up
LOC_Os02g29480	1738	1085	964	929	780	809	23.3813	14.5619	13.2469	12.3325	10.7303	9.52395	0.00328031	-1.01618	down
LOC_Os02g30110	657	864	645	437	400	495	10.2397	13.4384	10.2641	6.70826	6.37385	6.74672	3.06176e-11	-1.09958	down
LOC_Os02g30200	0	0	6	47	42	57	0	0	0.143904	1.13674	1.0466	1.21216	0.00946232	4.21867	up
LOC_Os02g30470	521	312	315	71	66	49	18.2118	10.8797	11.2388	2.42986	2.34214	1.48063	2.18015e-12	-3.04429	down
LOC_Os02g30600	572	237	192	97	78	114	77.736	32.0572	26.5444	13.0033	10.7911	13.494	0.00012584	-2.25424	down
LOC_Os02g30610	75	83	71	0	0	0	1.63097	1.81129	1.57173	0	0	0	4.32793e-11	-9.0973	down
LOC_Os02g30650	118	82	74	273	322	383	2.27626	1.58154	1.46862	5.70273	7.0738	7.18585	0.000183331	1.40994	up
LOC_Os02g30840	376	502	394	256	283	286	6.04526	8.0523	6.46571	4.34008	4.75186	4.12043	8.22858e-08	-1.01659	down
LOC_Os02g30974	59	133	135	0	0	0	0.648958	1.46844	1.52699	0	0	0	1.1049e-11	-9.58204	down
LOC_Os02g31030	283	402	390	1109	947	1103	4.88023	6.91788	6.86873	18.9137	16.7548	16.7014	1.61669e-13	1.16361	up
LOC_Os02g31140	118	68	83	22	10	8	2.82532	1.6353	2.02245	0.499699	0.240647	0.167021	5.63506e-06	-3.16717	down
LOC_Os02g31160	94	101	130	320	211	354	2.38439	2.55589	3.36019	7.9933	5.46589	7.85203	0.00160549	1.03542	up
LOC_Os02g31926	39	64	60	6	12	14	1.02696	1.68512	1.62467	0.153005	0.317404	0.305456	1.48692e-05	-2.73842	down
LOC_Os02g32110	989	882	708	367	303	364	15.9256	14.1784	11.6448	5.82962	4.98787	5.12698	6.26374e-13	-1.73312	down
LOC_Os02g32200	102	166	170	778	677	1031	0.95766	1.55493	1.63281	7.24203	6.53283	8.51959	1.36103e-16	2.10853	up
LOC_Os02g32280	111	262	257	94	66	75	2.28874	5.40971	5.415	1.90687	1.39367	1.35252	6.31668e-05	-1.79264	down
LOC_Os02g32420	154	132	104	0	0	0	2.80531	2.39134	1.93355	0	0	0	2.47257e-13	-9.8789	down
LOC_Os02g32450	317	251	371	151	160	187	11.8669	9.34578	14.1817	5.57561	6.09487	6.12216	6.55199e-06	-1.32762	down
LOC_Os02g32504	14493	9531	9282	2473	2175	2347	216.923	142.401	141.906	36.5115	33.3039	30.7391	1.03068e-26	-2.67657	down
LOC_Os02g32570	83	96	60	522	506	553	0.805253	0.939506	0.593725	5.04661	5.07855	4.74904	1.91652e-18	2.32521	up
LOC_Os02g32580	6644	11560	9559	1217	1214	1364	172.399	299.373	253.335	31.1513	32.2288	30.9634	6.26495e-95	-3.25346	down
LOC_Os02g32590	10614	12444	11343	2675	2630	2903	140.003	163.813	152.808	34.8109	35.4923	33.5172	0	-2.46589	down
LOC_Os02g32610	1916	2164	2124	1543	1169	1255	15.5346	16.9581	17.5019	12.5298	9.9214	9.08059	1.99261e-11	-1.04191	down
LOC_Os02g32620	578	267	240	192	153	164	9.65424	4.44388	4.0957	3.1583	2.61101	2.39461	0.00321478	-1.5357	down
LOC_Os02g32780	17	24	22	120	95	124	0.159364	0.223024	0.209226	1.1054	0.906298	1.01001	6.55185e-07	2.03109	up
LOC_Os02g33000	192	284	308	54	37	67	2.47123	3.64792	4.05449	0.686377	0.479838	0.752108	2.23096e-15	-2.71031	down
LOC_Os02g33070	1037	747	689	13287	12661	15094	36.6178	26.3085	24.835	462.949	457.552	466.632	5.66967e-61	3.62829	up
LOC_Os02g33080	1637	1743	1617	7998	7229	7582	31.0214	33.5519	31.8485	152.213	142.71	126.768	1.13658e-68	1.79043	up
LOC_Os02g33110	5345	5975	5009	3580	3406	3689	64.7436	72.3383	62.0141	43.4528	42.9905	39.8521	8.62568e-24	-1.01371	down
LOC_Os02g33149	386	264	273	1596	1446	1729	8.14526	5.56044	5.88692	33.2802	31.2793	32.0041	1.52022e-13	1.9456	up
LOC_Os02g33290	139	189	257	65	90	95	3.03072	3.66382	5.09805	1.12695	1.63674	1.46642	2.10935e-05	-1.61623	down
LOC_Os02g33310	0	0	0	77	84	70	0	0	0	1.68529	1.911	1.34967	7.75904e-09	8.31734	up
LOC_Os02g33450	6138	6778	6027	22391	22006	24120	102.716	113.198	103.014	369.734	376.922	353.399	9.87903e-86	1.45373	up
LOC_Os02g33500	541	1482	1302	7791	6969	7268	6.61386	18.0953	16.2611	94.045	87.2619	77.8423	3.76678e-14	2.36486	up
LOC_Os02g33590	293	349	337	199	137	210	4.95708	5.8944	5.82759	3.32446	2.37572	3.1126	1.06526e-07	-1.24725	down
LOC_Os02g33610	62	293	306	2386	2383	2654	0.544676	2.5877	2.76889	21.3978	22.2845	21.1002	6.62711e-10	3.13489	up
LOC_Os02g33680	6435	4183	4838	1379	1258	1548	121.123	78.5643	92.9982	25.6054	24.2206	25.497	4.84791e-22	-2.31278	down
LOC_Os02g34470	2782	3707	3370	2150	1942	2175	42.1288	56.376	52.4638	32.2982	30.4033	29.1574	2.01134e-33	-1.04653	down
LOC_Os02g34830	111	64	90	410	418	493	2.21677	1.2692	1.83806	8.08615	8.54866	8.61757	9.37098e-08	1.89148	up
LOC_Os02g34990	1300	1378	1096	219	220	301	15.536	16.4383	13.3777	2.52716	2.63125	3.08468	2.01368e-45	-2.76213	down
LOC_Os02g35150	455	506	393	260	201	247	4.56573	5.07407	4.02926	2.56963	2.06227	2.17037	1.11915e-09	-1.33931	down
LOC_Os02g35200	205	149	192	118	69	150	8.98123	6.47663	8.58418	5.06526	3.05772	5.73896	0.00994302	-1.13076	down
LOC_Os02g35310	83	120	94	407	470	596	1.73897	2.53779	2.03335	8.50753	10.1727	11.0537	2.43672e-14	1.91256	up
LOC_Os02g35315	72	153	154	28	62	54	2.96326	6.24792	6.46794	1.13349	2.59771	1.93961	0.00165881	-1.76628	down
LOC_Os02g35320	70	234	238	1165	1112	1162	1.41263	4.73253	4.91652	23.3058	23.0682	20.6247	1.73146e-07	2.30591	up
LOC_Os02g35750	46	175	128	766	577	576	0.620813	1.79868	1.37268	11.89	9.03903	6.15337	1.69938e-05	2.10668	up
LOC_Os02g35770	92	168	200	48	43	58	1.90584	3.47805	4.24416	0.96726	0.894812	1.05448	2.06417e-06	-2.01179	down
LOC_Os02g35830	1816	2616	2344	1134	1115	1375	28.4331	40.8816	37.4979	17.5188	17.8581	18.8454	3.33692e-26	-1.2963	down
LOC_Os02g35880	515	202	210	121	104	113	17.6047	6.88211	7.33379	4.08343	3.62947	3.38212	0.000691865	-1.90627	down
LOC_Os02g35940	0	0	0	72	91	85	0	0	0	1.54131	2.02177	1.61679	3.43237e-09	8.41525	up
LOC_Os02g36140	88	254	191	5832	5215	5698	0.828901	2.35884	1.81296	54.4292	50.5198	46.6395	3.73127e-52	4.60819	up
LOC_Os02g36300	61	45	74	0	0	3	1.31802	0.959457	1.62606	0	0	0.038127	3.95318e-07	-6.35508	down
LOC_Os02g36340	20090	14900	14205	7265	7266	7918	255.475	189.082	184.482	91.1393	94.5378	88.1281	4.70921e-14	-1.55225	down
LOC_Os02g36390	2096	1335	1685	1050	1065	1246	37.0239	22.2118	29.3929	18.46	19.4197	19.4403	0.000109962	-1.03234	down
LOC_Os02g36414	0	0	0	140	105	103	0	0	0	1.70229	1.32364	1.11285	1.10078e-10	8.90515	up
LOC_Os02g36490	251	301	262	65	47	57	3.87808	4.64436	4.13683	0.977847	0.735377	0.767832	1.35382e-24	-2.66666	down
LOC_Os02g36530	4909	3676	4595	2395	2033	3191	525.249	392.534	502.171	252.843	222.519	298.865	4.38344e-08	-1.21862	down
LOC_Os02g36590	864	707	703	323	424	405	9.60307	7.04346	7.1201	3.3701	4.59019	3.7648	5.14405e-08	-1.39228	down
LOC_Os02g36770	0	0	0	58	74	89	0	0	0	0.834952	1.11438	1.14287	1.57483e-08	8.23953	up
LOC_Os02g36880	47	100	61	1231	1220	1380	0.930205	1.86572	1.15428	22.9577	23.8232	22.8076	1.73434e-48	3.82172	up
LOC_Os02g36940	341	982	951	1965	2032	2506	8.59006	24.6877	24.4709	48.8285	52.3749	55.2499	0.00252301	1.14686	up
LOC_Os02g37000	138	141	185	1112	1061	1180	3.48899	3.55661	4.80717	27.9112	27.6181	26.2702	2.2072e-40	2.45306	up
LOC_Os02g37090	0	46	32	342	315	426	0	0.798814	0.568708	5.85924	5.59449	6.48751	0.0033583	3.46155	up
LOC_Os02g37120	70	132	129	511	560	539	0.871024	1.63276	1.63569	6.69138	7.60938	6.25642	4.90354e-11	1.90524	up
LOC_Os02g37150	153	234	336	654	580	815	3.47841	5.32493	7.83315	14.8164	13.6602	16.4713	0.000864758	1.11014	up
LOC_Os02g37160	0	0	0	118	75	148	0	0	0	2.6722	1.75396	2.97801	3.22026e-10	8.85339	up
LOC_Os02g37320	0	0	0	191	155	176	0	0	0	16.2524	13.7247	13.3321	4.77692e-13	9.48482	up
LOC_Os02g37480	0	0	0	77	46	57	0	0	0	2.9781	1.81666	1.94843	2.0003e-07	7.94839	up
LOC_Os02g37610	397	617	692	140	154	169	9.04791	14.0285	16.1145	3.14804	3.58695	3.36793	8.8777e-19	-2.26742	down
LOC_Os02g37654	216	548	425	1701	1470	1600	3.91896	9.95463	7.89287	30.5755	27.4021	25.5102	2.09909e-07	1.63719	up
LOC_Os02g37694	7	26	18	134	98	107	0.072746	0.275864	0.195488	1.4062	1.06734	0.996027	0.000102274	2.36974	up
LOC_Os02g37834	199	105	80	583	627	622	2.52818	1.41994	1.11521	8.94812	9.4965	8.44406	0.000118983	1.81758	up
LOC_Os02g37856	99	78	46	490	475	398	1.3559	1.05701	0.634607	6.62571	6.6585	4.7752	2.19166e-07	2.20056	up
LOC_Os02g37880	2441	3246	3076	1672	1369	1628	25.6077	33.9902	32.96	17.3016	14.6929	14.9489	6.32384e-32	-1.30214	down
LOC_Os02g37910	213	292	253	108	89	86	3.08915	4.23227	3.75894	1.5461	1.31854	1.09434	4.61678e-12	-1.80921	down
LOC_Os02g37930	12173	6996	6380	5376	5346	6068	424.666	243.538	227.318	184.998	190.843	185.3	0.00102885	-1.04171	down
LOC_Os02g37940	371	687	762	472	364	317	8.1213	15.2375	17.2876	10.4076	8.1664	6.07677	0.00366238	-1.02808	down
LOC_Os02g38050	6971	9073	8205	42960	44390	48802	59.7035	80.9692	74.8266	374.452	406.244	382.23	4.44166e-240	2.09522	up
LOC_Os02g38130	185	86	53	2497	2367	2460	2.82898	1.31464	0.814523	37.7663	37.1331	33.0166	9.68524e-17	4.05188	up
LOC_Os02g38140	2686	2782	2560	1576	1574	2046	43.7575	40.4602	38.1017	22.6607	23.4665	26.102	1.2013e-15	-1.03766	down
LOC_Os02g38190	446	592	578	1486	1388	1723	12.3598	16.3659	16.3726	40.6547	39.3991	41.8248	2.14898e-20	1.11138	up
LOC_Os02g38350	382	984	885	475	425	464	4.87002	13.7071	12.6123	6.05608	5.58695	5.68467	0.00264895	-1.08947	down
LOC_Os02g38470	0	0	0	44	32	57	0	0	0	0.318173	0.239987	0.369246	3.45782e-06	7.49722	up
LOC_Os02g38800	58	54	68	0	0	0	1.48796	1.37063	1.76087	0	0	0	1.0705e-09	-8.75368	down
LOC_Os02g38810	366	619	650	1917	1661	1720	6.58922	11.1112	11.9482	34.0549	30.6024	27.1106	6.48858e-09	1.31658	up
LOC_Os02g38910	0	0	0	229	172	271	0	0	0	16.1505	12.5818	16.9506	4.33124e-14	9.83839	up
LOC_Os02g38980	10666	13098	12065	6311	6582	7652	93.7284	115.679	109.594	55.0209	59.9123	59.6189	1.48467e-73	-1.20081	down
LOC_Os02g39030	1182	654	429	195	150	138	20.8834	11.5383	7.74403	4.7238	3.82894	2.79457	6.43922e-08	-2.66348	down
LOC_Os02g39060	152	187	177	60	59	59	3.04377	3.74299	3.6365	1.181	1.20493	1.0386	5.922e-13	-1.92944	down
LOC_Os02g39090	233	260	277	28	17	30	4.93608	5.49945	6.00023	0.567123	0.348796	0.544962	1.0581e-30	-3.76646	down
LOC_Os02g39100	464	333	409	241	259	222	5.26419	3.76966	4.73562	2.69614	2.99896	2.19988	0.00016799	-1.15007	down
LOC_Os02g39180	425	775	630	1603	1616	1827	16.7405	30.4665	25.329	62.3223	65.1609	63.0168	9.00048e-08	1.08139	up
LOC_Os02g39210	65	60	47	0	0	0	1.72503	1.58802	1.26708	0	0	0	2.72662e-09	-8.69404	down
LOC_Os02g39400	220	354	248	1425	1213	1305	5.49305	8.8354	6.33809	35.2328	31.0977	28.6216	9.08419e-21	1.87679	up
LOC_Os02g39790	103716	84346	79134	36344	34870	39042	1376.55	1114.77	1069	476.103	473.792	453.851	8.16708e-24	-1.6936	down
LOC_Os02g39795	133	150	169	36	53	114	2.27093	2.56016	2.94757	0.604204	0.926606	1.71213	0.00368899	-1.58108	down
LOC_Os02g39820	583	445	378	319	320	230	6.14673	4.68006	4.06585	3.3105	3.44636	2.12402	0.00261419	-1.10061	down
LOC_Os02g39840	540	1131	919	511	472	482	5.03081	10.6293	9.02558	4.69837	4.49517	3.93062	1.33262e-05	-1.19399	down
LOC_Os02g39910	59	124	109	267	207	304	0.26907	0.567306	0.51155	1.21246	0.97658	1.22664	0.00554522	1.02863	up
LOC_Os02g39930	187	201	158	17478	16088	17601	5.54076	5.95479	4.78963	512.129	488.945	457.591	0	6.15008	up
LOC_Os02g39950	126	409	384	1760	1548	1467	2.15433	6.96805	6.70856	29.7025	27.1	21.9627	1.45336e-06	2.02168	up
LOC_Os02g40000	204	462	424	1075	1050	1324	5.73191	12.9769	12.2143	29.7327	30.1859	32.5064	2.82253e-05	1.2843	up
LOC_Os02g40080	408	508	535	1670	1565	1745	8.80399	10.9264	11.7771	35.5456	34.5447	32.9527	2.29598e-32	1.38397	up
LOC_Os02g40180	0	0	0	132	99	80	0	0	0	1.23863	0.965157	0.662781	8.28954e-10	8.74882	up
LOC_Os02g40490	177	319	284	138	146	167	11.2973	20.3129	18.5345	8.6995	9.49131	9.2975	5.24214e-05	-1.17337	down
LOC_Os02g40500	343	588	680	2289	2155	2401	16.1339	27.6299	32.735	106.432	103.946	99.0785	7.41433e-13	1.70537	up
LOC_Os02g40680	55	137	141	525	409	307	1.41524	3.5092	3.71006	13.3425	10.7677	6.91819	0.00129465	1.54115	up
LOC_Os02g40700	389	326	226	169	130	164	12.2667	10.2584	7.27364	5.2585	4.17321	4.51284	6.47215e-05	-1.44343	down
LOC_Os02g40810	871	1048	995	2812	3158	3672	13.7471	16.5126	16.0353	43.8031	51.0326	50.7641	7.92067e-31	1.32663	up
LOC_Os02g40890	1786	1001	930	751	732	821	104.992	58.7005	55.7934	43.5458	44.0081	42.2455	0.00223642	-1.12622	down
LOC_Os02g41470	651	1215	966	5127	5120	6055	8.55292	15.8329	12.8709	66.5567	68.6803	69.5878	4.78326e-31	2.14277	up
LOC_Os02g41500	399	230	126	28	41	11	5.06363	2.9147	1.62892	0.350253	0.520479	0.111308	1.22978e-06	-3.64348	down
LOC_Os02g41560	0	0	0	42	53	44	0	0	0	0.789477	1.04351	0.73874	1.64744e-06	7.58412	up
LOC_Os02g41580	4054	2696	2988	1393	1398	1955	81.6848	54.2112	61.4714	27.6882	28.816	34.4756	1.75331e-08	-1.46991	down
LOC_Os02g41610	0	0	0	63	69	57	0	0	0	0.580175	0.65857	0.466031	6.87872e-08	8.0281	up
LOC_Os02g41630	1181	865	904	9291	9025	10671	12.9066	9.4283	10.0882	100.188	100.944	102.098	3.83298e-47	2.87492	up
LOC_Os02g41670	386	257	253	151	191	175	4.2538	2.82333	2.84869	1.63906	2.14656	1.68379	0.00125794	-1.21324	down
LOC_Os02g41680	2852	2645	2593	582	610	730	32.1302	29.7307	29.827	6.46887	7.02129	7.19104	2.22249e-60	-2.4855	down
LOC_Os02g41800	98	172	118	849	833	978	1.14074	2.00437	1.40079	9.77608	9.9652	9.98752	6.17005e-27	2.38993	up
LOC_Os02g41860	15775	23126	23186	6350	5747	7052	271.309	398.803	410.973	108.08	101.42	106.353	3.54134e-68	-2.08802	down
LOC_Os02g41890	99	210	169	113	95	85	0.778508	1.65217	1.3574	0.877751	0.762679	0.583311	0.00912719	-1.07426	down
LOC_Os02g41961	0	0	0	83	50	66	0	0	0	4.22705	2.61983	2.99278	6.60718e-08	8.09105	up
LOC_Os02g42020	31509	21478	20265	5334	5240	5809	344.304	278.289	246.686	56.8994	57.959	54.972	9.235e-29	-2.58617	down
LOC_Os02g42270	0	0	0	39	35	71	0	0	0	1.15628	1.06239	1.87265	2.6623e-06	7.61438	up
LOC_Os02g42290	3357	3354	3453	12988	11722	16259	66.4211	66.3672	70.0684	253.725	237.443	281.662	2.79361e-42	1.59874	up
LOC_Os02g42300	238	225	218	33	38	41	2.26422	2.13048	2.11817	0.307885	0.367251	0.336144	3.60753e-23	-3.01197	down
LOC_Os02g42320	2250	2540	2360	8619	8030	7833	51.6766	60.5309	57.4027	203.17	196.382	163.858	3.0419e-39	1.38048	up
LOC_Os02g42406	104	204	168	1395	1325	1546	1.33566	2.62657	2.22227	17.8402	17.5754	17.5397	5.6068e-35	2.78169	up
LOC_Os02g42440	505	496	400	223	168	219	11.4616	11.2289	9.26334	4.98129	3.88537	4.34901	5.86413e-11	-1.6108	down
LOC_Os02g42585	1630	2207	2092	202	265	245	21.2037	28.6466	27.7888	2.58154	3.51831	2.78795	1.58014e-91	-3.44582	down
LOC_Os02g42640	0	19	21	255	210	373	0	0.384144	0.43939	5.32368	4.55135	6.91337	0.000122762	4.03266	up
LOC_Os02g42660	99	62	38	0	0	0	1.79038	1.13036	0.709022	0	0	0	9.93387e-09	-8.92807	down
LOC_Os02g42690	15	87	81	914	795	996	0.102718	0.605321	0.577233	10.4077	9.09064	10.0466	6.49247e-10	3.53019	up
LOC_Os02g42700	295	364	439	2196	2088	2262	8.23065	10.1427	12.5151	60.5487	59.7342	55.3363	8.40388e-44	2.18239	up
LOC_Os02g42850	191	148	182	690	851	966	3.72495	2.85183	3.59648	13.2363	16.9955	16.4531	9.78058e-13	1.8514	up
LOC_Os02g42910	0	0	0	85	87	68	0	0	0	0.431247	0.457513	0.306109	6.41305e-09	8.37477	up
LOC_Os02g42990	272	469	638	184	240	261	7.91319	13.6412	18.9815	5.28465	7.15533	6.64593	0.000203565	-1.3911	down
LOC_Os02g43150	276	225	246	105	70	160	3.88524	3.15917	3.54062	1.45079	1.00019	1.97437	7.19792e-05	-1.5919	down
LOC_Os02g43170	41	37	48	0	0	0	0.724324	0.654823	0.86881	0	0	0	6.85071e-08	-8.24013	down
LOC_Os02g43250	193	92	83	27	42	18	3.93969	1.86502	1.73309	0.544666	0.877346	0.321066	0.000399719	-2.49812	down
LOC_Os02g43280	193	195	238	508	617	740	2.54697	2.69501	3.36837	6.97069	8.77346	9.00958	6.70201e-07	1.16882	up
LOC_Os02g43330	788	766	908	188	250	372	16.8443	16.3299	19.8214	3.95987	5.45395	6.96175	2.18963e-12	-2.0213	down
LOC_Os02g43350	2827	3633	3415	1395	1472	1883	26.1185	33.5032	32.2232	12.7173	13.9104	15.2304	6.15082e-36	-1.45564	down
LOC_Os02g43430	55	69	88	309	307	330	0.740843	0.931032	1.2043	4.11169	4.23977	3.90038	1.39086e-10	1.76476	up
LOC_Os02g43540	7194	3643	3653	1896	1756	1805	209.962	106.085	108.886	54.5821	52.4144	46.0925	1.4963e-07	-1.84607	down
LOC_Os02g43600	263	313	392	3761	3808	4264	7.30071	8.6712	11.1167	103.01	108.197	103.633	1.1797e-101	3.21564	up
LOC_Os02g43700	3526	5515	4899	2411	2113	2555	45.268	70.6654	64.2523	30.5412	27.7535	28.7203	4.33127e-24	-1.36595	down
LOC_Os02g43760	425	338	389	1982	1889	1986	11.4264	9.05563	10.6703	52.5904	51.9798	46.7701	1.59881e-23	1.93513	up
LOC_Os02g43780	1010	876	929	589	461	638	12.2923	10.646	11.5508	7.0688	5.7335	6.79837	1.1664e-08	-1.15464	down
LOC_Os02g43790	2646	1230	1341	614	568	698	57.9757	26.8827	29.9881	13.2614	12.7182	13.3842	1.14974e-06	-1.91895	down
LOC_Os02g43820	153	114	151	25	47	62	2.81576	2.09842	2.83948	0.444202	0.87392	0.989645	4.4934e-05	-2.06619	down
LOC_Os02g43860	4197	3455	3076	1230	1123	1351	49.5423	40.7655	36.8275	13.7701	13.1302	13.6096	1.08945e-22	-1.95286	down
LOC_Os02g43870	216	160	228	136	90	98	3.23347	2.39533	3.48657	2.00971	1.37325	1.28217	0.00068851	-1.30934	down
LOC_Os02g43906	96	224	200	544	419	426	2.29996	5.35865	4.90556	12.8882	10.3063	8.9659	0.00597755	1.04956	up
LOC_Os02g44510	2763	3625	3213	2070	1957	2258	30.8033	40.9087	36.2769	22.8147	22.6006	22.0828	7.90624e-41	-1.00634	down
LOC_Os02g44550	828	747	526	511	367	420	6.09304	5.48072	3.95275	3.7066	2.75875	2.70383	0.00029698	-1.10759	down
LOC_Os02g44630	21834	32368	30186	11379	11412	13876	480.634	711.024	678.64	247.1	252.877	267.36	5.66076e-46	-1.59401	down
LOC_Os02g44642	392	401	368	1210	1279	1358	2.97952	3.04116	2.85392	9.0748	9.94747	9.03411	5.02489e-20	1.32564	up
LOC_Os02g44820	17	26	34	968	909	1028	0.454437	0.708987	0.939173	28.4254	28.0345	26.8122	6.89504e-78	4.84463	up
LOC_Os02g44870	42038	52064	52014	22962	22047	26381	876.11	1082.83	1107.11	472.101	470.16	481.252	3.36947e-130	-1.43118	down
LOC_Os02g44880	1559	1059	997	160	173	151	26.7645	18.1446	17.4807	2.70929	3.03296	2.26191	1.19809e-26	-3.31912	down
LOC_Os02g44920	68	59	50	7	11	14	1.39843	1.20366	1.04846	0.131969	0.214737	0.246537	1.70569e-06	-2.88661	down
LOC_Os02g44990	743	495	630	2906	2774	3920	7.64345	5.0789	6.62143	29.528	29.2355	35.3381	1.8402e-14	1.93165	up
LOC_Os02g45000	435	402	418	1275	1163	1334	7.6428	7.04648	7.48929	22.1008	20.8989	20.5182	3.04494e-14	1.17992	up
LOC_Os02g45040	0	0	0	63	36	41	0	0	0	0.555524	0.333519	0.319699	2.83928e-06	7.5888	up
LOC_Os02g45054	39	134	170	1235	1094	1358	0.397076	1.63989	2.09109	12.6413	11.5988	12.9213	2.48203e-10	3.05989	up
LOC_Os02g45070	1560	1939	1834	1088	1001	1226	11.4783	14.2379	13.783	7.89712	7.53409	7.89363	5.698e-38	-1.08449	down
LOC_Os02g45100	0	0	0	157	73	101	0	0	0	2.12876	1.0158	1.20691	1.12865e-09	8.82619	up
LOC_Os02g45170	160	426	411	1684	1699	1695	1.56799	4.18589	4.13626	16.374	17.1331	14.6232	1.69532e-08	1.98454	up
LOC_Os02g45250	321	683	702	2255	2320	2032	2.66338	5.65898	5.95716	18.4918	19.7315	14.7818	1.04763e-07	1.58695	up
LOC_Os02g45320	816	909	883	439	509	653	12.5971	14.0029	13.9271	6.68085	8.04019	8.8317	3.96963e-10	-1.11046	down
LOC_Os02g45380	298	247	188	30	99	98	4.58476	3.79111	2.95697	0.456049	1.55377	1.31779	0.000402131	-2.11007	down
LOC_Os02g45390	83	272	224	857	799	826	1.8807	6.13278	5.18223	19.1556	18.5122	16.369	4.25443e-05	1.74101	up
LOC_Os02g45450	1232	2389	2256	874	802	1067	27.6591	53.5424	51.7452	19.3618	18.4228	20.9684	6.32837e-10	-1.48283	down
LOC_Os02g45460	192	196	195	931	928	991	4.99003	5.0833	5.1828	23.9191	24.7434	22.5953	1.81844e-36	1.88825	up
LOC_Os02g45490	636	605	601	361	432	405	5.33619	5.02869	5.1108	3.07158	3.79965	3.07302	4.08885e-07	-1.02332	down
LOC_Os02g45520	1649	2781	2380	553	649	848	15.8853	26.7276	23.4112	5.24801	6.38929	7.14574	9.16234e-24	-2.12245	down
LOC_Os02g45670	2717	3167	2968	1410	1531	1634	43.4623	50.5495	48.49	22.2464	25.0515	22.8779	3.45088e-54	-1.35021	down
LOC_Os02g45700	54	57	42	0	0	0	0.713376	0.760693	0.572371	0	0	0	8.59595e-09	-8.51911	down
LOC_Os02g45710	483	859	582	167	145	135	10.7415	19.087	13.234	3.65357	3.28978	2.62248	9.14223e-20	-2.48192	down
LOC_Os02g45750	1042	1664	1604	830	683	889	13.2517	21.1322	20.8405	10.4188	8.88502	9.9018	3.09752e-11	-1.23272	down
LOC_Os02g45760	1477	1170	1254	480	485	578	18.2615	14.4258	15.8245	5.84674	6.12912	6.25125	5.25512e-17	-1.75626	down
LOC_Os02g45780	1653	1440	1490	378	427	629	37.072	32.2213	34.1121	8.35296	9.79844	12.3442	5.09415e-19	-2.09906	down
LOC_Os02g45860	254	358	374	18	17	14	12.0864	17.0027	18.1845	0.827798	0.823859	0.583588	4.90484e-42	-4.71611	down
LOC_Os02g45880	0	0	0	101	111	132	0	0	0	4.02069	4.54564	4.65269	6.70107e-11	8.87935	up
LOC_Os02g45930	495	815	1082	2533	2199	3046	12.6825	20.8597	28.365	64.143	57.759	68.4308	2.12452e-06	1.31175	up
LOC_Os02g45940	16	27	29	106	100	137	0.540992	0.906779	1.00131	3.51877	3.44049	4.05581	2.0028e-05	1.85825	up
LOC_Os02g46030	538	456	402	233	279	268	7.367	6.23288	5.62072	3.14001	3.904	3.2168	4.27511e-06	-1.2503	down
LOC_Os02g46100	94	175	136	30	22	40	2.54513	4.72138	3.74302	0.79729	0.605266	0.939115	3.80398e-09	-2.53093	down
LOC_Os02g46150	165	457	398	1079	1067	1374	2.43516	6.7314	5.99139	15.7151	16.1195	17.7572	0.000121364	1.4152	up
LOC_Os02g46210	470	206	195	0	0	0	10.9894	4.7921	4.65985	0	0	0	2.45566e-15	-11.0714	down
LOC_Os02g46220	1383	1396	1382	802	666	792	24.5826	24.7628	25.0797	14.0614	12.0997	12.3221	1.33367e-21	-1.28626	down
LOC_Os02g46440	146	184	236	1121	1010	1178	4.25107	6.71089	8.48549	39.3142	36.2499	37.1157	8.02577e-26	2.15303	up
LOC_Os02g46473	40	90	89	397	521	654	1.95595	4.42546	4.47926	19.3371	26.3337	28.295	1.76996e-10	2.4615	up
LOC_Os02g46490	591	958	1034	501	457	591	4.7721	7.73077	8.53699	3.99206	3.77514	4.17915	9.48644e-07	-1.12653	down
LOC_Os02g46610	4103	3665	3642	1901	2196	2604	85.5065	76.2123	77.5015	39.074	46.8195	47.4927	4.23759e-12	-1.18213	down
LOC_Os02g46640	187	216	274	775	665	881	4.96383	5.71522	7.42622	20.3171	18.0649	20.4843	3.96854e-11	1.37591	up
LOC_Os02g46650	550	1284	1330	4414	3906	4327	7.77921	18.1312	19.2189	61.6206	56.5608	53.59	5.82757e-08	1.62867	up
LOC_Os02g46690	238	241	342	45	111	137	3.23029	3.26756	4.74547	0.601907	1.54292	1.63181	0.000203841	-1.89629	down
LOC_Os02g46720	646	545	501	337	275	334	5.70804	5.34465	5.06471	3.28924	2.73554	2.88263	2.79192e-07	-1.25455	down
LOC_Os02g46850	150	210	160	1277	1063	1232	1.64088	2.2931	1.78242	13.8124	11.923	11.8178	5.90276e-44	2.38665	up
LOC_Os02g46956	379	440	339	978	1126	1034	7.44105	8.5592	6.75857	18.8261	22.4929	17.6737	6.15499e-08	1.04366	up
LOC_Os02g46970	199	520	467	2326	2561	2580	2.43248	6.36854	5.84995	28.162	32.1543	27.7124	1.56405e-12	2.28911	up
LOC_Os02g46990	209	289	263	1734	1655	1852	2.51591	3.48502	3.24775	20.6754	20.4711	19.5929	1.60395e-87	2.39047	up
LOC_Os02g47000	796	1224	1162	551	572	607	22.9882	39.7888	38.2796	17.9608	19.2969	17.5648	1.37592e-13	-1.26491	down
LOC_Os02g47010	898	367	325	245	224	204	14.7458	6.00913	5.44454	3.96009	3.76545	2.93007	0.00211091	-1.68647	down
LOC_Os02g47130	55	65	81	0	0	0	0.620656	0.732088	0.936111	0	0	0	3.26832e-10	-8.90281	down
LOC_Os02g47190	5608	5895	5278	1636	1696	1804	105.409	110.568	101.315	30.3218	32.6085	29.6802	3.86643e-89	-2.11093	down
LOC_Os02g47200	730	602	742	111	85	163	15.0755	12.4003	15.6608	2.25588	1.78855	2.94159	3.93168e-23	-2.95802	down
LOC_Os02g47210	139	253	242	64	68	71	1.81076	3.28382	3.20983	0.816416	0.904347	0.803423	1.82568e-09	-2.02256	down
LOC_Os02g47390	0	3	0	1876	2135	2427	0	0.017255	0	15.9923	18.8786	18.3652	1.35682e-34	10.6704	up
LOC_Os02g47420	0	0	0	49	51	66	0	0	0	0.537816	0.583985	0.648993	2.4231e-07	7.82538	up
LOC_Os02g47450	832	665	513	451	368	415	12.4236	9.90292	7.81836	6.64589	5.62626	5.41895	0.00022863	-1.12238	down
LOC_Os02g47510	3326	5329	4922	1930	1936	2234	43.3912	69.3845	65.5773	24.836	25.8459	25.5084	1.20243e-25	-1.54074	down
LOC_Os02g47560	8573	10130	9163	3225	3181	3483	116.634	137.542	127.322	43.2829	44.2828	41.4776	7.36002e-251	-1.89258	down
LOC_Os02g47580	13776	11335	10507	5514	5370	5902	182.995	150.253	142.539	72.2541	72.9874	68.6188	1.08603e-17	-1.50083	down
LOC_Os02g47605	99	200	238	35	43	41	0.745607	1.51435	1.83813	0.260995	0.329887	0.26975	2.71941e-08	-2.54687	down
LOC_Os02g47610	141	136	186	506	413	454	3.25282	3.12916	4.40002	11.5668	9.79929	9.21669	5.3904e-06	1.1674	up
LOC_Os02g47640	366	567	388	280	285	285	4.13624	6.38938	4.47001	3.1167	3.29289	2.81703	8.75386e-06	-1.02132	down
LOC_Os02g47650	360	692	779	1979	1792	1685	20.0453	38.4429	44.2756	108.721	102.124	82.1347	4.02455e-05	1.20381	up
LOC_Os02g47670	3749	4691	4343	2611	2293	2664	31.9791	39.9363	37.8418	22.0324	20.0579	19.9757	1.46414e-59	-1.15267	down
LOC_Os02g47744	20079	12467	12996	2642	2399	3262	153.047	90.9102	96.9902	20.2873	18.3781	21.6082	4.21154e-29	-2.89129	down
LOC_Os02g47760	245	147	137	609	582	596	2.92769	1.75441	1.67088	7.18876	7.11892	6.23545	0.000476433	1.3288	up
LOC_Os02g47810	129	150	180	717	720	1010	2.02	2.35162	2.88914	11.1226	11.5932	13.9146	1.39228e-19	2.00908	up
LOC_Os02g47840	117	160	131	2121	2197	2552	3.95167	5.39432	4.51521	70.9022	76.1881	75.7047	5.25805e-156	3.67711	up
LOC_Os02g47880	516	650	596	1883	1632	1929	5.44482	6.84172	6.41613	19.6057	17.6168	17.8145	8.08524e-33	1.23042	up
LOC_Os02g47920	0	37	42	301	287	376	0	1.03106	1.18992	8.37342	8.29721	9.30111	0.00658011	3.26685	up
LOC_Os02g48110	4519	3522	3300	1787	1598	1854	38.7836	30.1664	28.9209	15.1269	14.0292	13.9241	1.9041e-13	-1.53355	down
LOC_Os02g48122	65	114	98	278	263	316	1.00208	1.7575	1.55286	4.25838	4.18343	4.30023	7.40717e-06	1.24216	up
LOC_Os02g48130	164	59	31	434	409	522	2.82119	1.00182	0.532614	7.3992	7.22937	7.9021	0.00665721	1.95598	up
LOC_Os02g48170	644	619	779	146	117	210	24.5139	23.5256	30.3014	5.48282	4.55643	6.97505	2.2504e-21	-2.52865	down
LOC_Os02g48184	740	659	571	441	316	342	16.2143	14.4102	12.7626	9.51444	7.06373	6.5522	3.2724e-06	-1.2513	down
LOC_Os02g48190	403	433	399	1255	1187	1441	4.81123	5.16838	4.86527	14.8083	14.5319	15.0853	2.70989e-24	1.24832	up
LOC_Os02g48320	133	130	148	45	26	68	2.10043	1.69925	1.94072	0.577471	0.335326	0.822229	1.7965e-05	-1.99109	down
LOC_Os02g48330	198	158	108	847	781	891	2.47867	1.97388	1.3736	10.478	10.0175	9.78032	3.87132e-10	2.02097	up
LOC_Os02g48570	226	104	165	1061	1047	1143	2.48244	1.1435	1.85855	12.6688	12.8815	11.9083	1.88878e-09	2.2818	up
LOC_Os02g48590	51	96	80	287	222	362	1.39348	2.62375	2.22836	7.79814	6.25697	8.72673	6.92406e-06	1.54649	up
LOC_Os02g48630	648	406	358	1561	1526	1850	10.7928	6.75341	6.0986	25.6812	26.037	26.9966	3.30494e-05	1.37261	up
LOC_Os02g48680	96	80	88	289	288	312	2.48154	2.0576	2.32426	7.41668	7.67595	7.10596	5.06286e-07	1.34281	up
LOC_Os02g48710	258	327	401	1375	1047	1544	13.5127	17.1297	21.4934	71.2381	56.2568	70.9667	1.2582e-13	1.60692	up
LOC_Os02g48770	6968	1661	1592	370	493	705	119.062	28.3106	27.7731	6.23471	8.60688	10.5367	0.000148223	-3.19567	down
LOC_Os02g48800	0	10	20	103	111	120	0	0.323751	0.708098	3.60087	4.00008	3.70825	0.00875951	3.12636	up
LOC_Os02g48850	147	148	133	31	33	40	4.83559	4.86062	4.48603	1.0103	1.10342	1.15656	3.39562e-13	-2.44912	down
LOC_Os02g49040	0	0	0	58	47	53	0	0	0	1.02825	0.853232	0.821114	3.77092e-07	7.76094	up
LOC_Os02g49240	112	82	34	0	0	0	1.8359	1.33715	0.569919	0	0	0	7.14224e-09	-9.11985	down
LOC_Os02g49310	788	417	304	96	58	58	9.94336	5.24969	3.90698	1.19361	0.74567	0.637499	1.02889e-09	-3.2677	down
LOC_Os02g49326	1088	908	863	5100	4656	5438	16.0911	13.3973	13.0282	74.4395	70.4922	70.4247	5.30597e-30	1.99456	up
LOC_Os02g49480	79	132	107	41	34	32	1.34261	2.22868	1.8592	0.682143	0.584293	0.474979	1.19141e-06	-1.95141	down
LOC_Os02g49520	238	413	310	73	77	107	1.65995	2.87533	2.20943	0.498724	0.549478	0.651074	1.47594e-14	-2.29359	down
LOC_Os02g49550	480	403	444	288	224	299	8.30351	6.96323	7.85151	4.9132	3.95273	4.51804	2.80005e-06	-1.12652	down
LOC_Os02g49670	603	683	626	348	309	339	4.24819	4.80494	4.50827	2.42146	2.22372	2.09203	3.31327e-21	-1.33999	down
LOC_Os02g49840	210	406	316	0	0	0	4.74742	8.64939	7.04961	0	0	0	5.39913e-18	-11.0988	down
LOC_Os02g49880	54	53	84	0	0	0	0.533143	0.520593	0.845421	0	0	0	1.24105e-09	-8.83417	down
LOC_Os02g49950	1001	433	448	132	124	180	11.9531	5.15711	5.45387	1.55052	1.51446	1.87791	1.20152e-07	-2.56692	down
LOC_Os02g50060	198	106	134	39	59	70	5.31804	2.83889	3.66944	1.03499	1.62231	1.64777	0.000455844	-1.81934	down
LOC_Os02g50100	471	623	680	1815	1543	1819	7.79849	10.289	11.502	29.6587	26.1491	26.3699	2.47067e-14	1.15169	up
LOC_Os02g50110	2138	2107	2017	1067	878	852	251.392	247.137	242.12	123.689	105.556	87.6803	6.86201e-19	-1.56349	down
LOC_Os02g50200	0	0	0	58	41	67	0	0	0	1.40071	1.0194	1.42172	3.39211e-07	7.82047	up
LOC_Os02g50270	470	907	642	508	365	328	6.76903	13.0489	9.45256	7.21945	5.37712	4.13472	0.00063938	-1.11921	down
LOC_Os02g50350	673	972	761	3532	3488	4043	10.1643	14.659	11.746	52.6732	53.9539	53.4896	9.05789e-53	1.80841	up
LOC_Os02g50370	875	895	675	467	424	490	5.4699	5.57905	4.30755	2.87497	2.70836	2.67874	2.08199e-09	-1.2317	down
LOC_Os02g50404	71	61	93	0	0	0	2.88316	2.48481	3.87452	0	0	0	1.46729e-10	-9.07666	down
LOC_Os02g50490	530	626	607	328	370	388	7.63487	9.00824	8.92917	4.66315	5.44849	4.88671	1.66192e-13	-1.09589	down
LOC_Os02g50570	4674	6164	5623	1253	1392	1727	38.7294	50.9744	47.5841	10.2371	11.797	12.5202	8.95562e-84	-2.31078	down
LOC_Os02g50600	4503	4365	4395	1161	1199	1596	72.807	70.4327	72.5675	18.5155	19.8311	22.5837	1.72563e-51	-2.15876	down
LOC_Os02g50690	29	58	24	196	200	236	0.460398	0.819348	0.347059	3.14991	3.32954	3.24447	2.39822e-06	2.12568	up
LOC_Os02g50710	404	1081	1020	121	145	134	20.662	55.2385	53.3104	6.07515	7.5795	5.99904	1.1128e-14	-3.00839	down
LOC_Os02g50730	688	1066	982	416	411	383	9.37051	14.5018	13.6757	5.59417	5.7351	4.56094	1.01714e-15	-1.55817	down
LOC_Os02g50799	100	296	300	759	756	902	0.998871	2.95577	3.06114	7.49514	7.75298	7.91124	0.000786342	1.42838	up
LOC_Os02g50910	0	0	0	128	155	101	0	0	0	1.81302	2.27767	1.27022	7.13427e-11	9.05819	up
LOC_Os02g50930	1431	1069	1145	475	331	497	25.8124	19.2422	21.0795	8.44085	6.0964	7.83329	3.49696e-13	-1.91026	down
LOC_Os02g50960	1042	1209	1115	468	386	412	11.9789	13.8641	13.0845	5.30567	4.53773	4.15163	3.66805e-37	-1.80757	down
LOC_Os02g51000	337	261	238	1704	1465	1705	6.33991	4.90051	4.55747	31.6379	28.2113	28.0763	7.76066e-19	2.12544	up
LOC_Os02g51030	111	167	214	627	619	700	2.97121	4.45645	5.83728	16.5483	16.9609	16.397	4.6332e-09	1.59614	up
LOC_Os02g51040	0	0	0	93	88	74	0	0	0	1.7762	1.74527	1.24114	2.90805e-09	8.46022	up
LOC_Os02g51060	1061	880	812	3512	3468	3656	13.8911	11.4987	10.8491	45.3631	46.4601	41.9063	1.30329e-15	1.53687	up
LOC_Os02g51070	2149	2634	2369	1152	1103	1256	19.1609	23.4405	21.5711	10.1298	10.0617	9.80115	3.73766e-85	-1.424	down
LOC_Os02g51110	9486	6592	6147	1479	1454	1648	178.777	123.978	118.309	27.4928	28.0292	27.177	1.45992e-29	-2.70386	down
LOC_Os02g51290	0	0	0	104	82	109	0	0	0	2.60981	2.12396	2.41119	4.10383e-10	8.65629	up
LOC_Os02g51414	109	116	103	521	653	833	4.39872	4.66633	4.22112	20.7509	26.981	29.4422	6.35755e-18	2.20409	up
LOC_Os02g51450	99	189	193	1029	949	1035	1.58445	3.06282	3.292	16.6041	16.0372	15.0077	8.76744e-18	2.26794	up
LOC_Os02g51480	44	207	133	1091	926	1066	0.645173	3.04663	2.00272	15.9006	13.9963	13.7894	1.08306e-07	2.6534	up
LOC_Os02g51570	155	410	400	1451	1432	1706	3.74997	9.91935	9.92555	34.7658	35.5865	36.2714	1.01189e-07	1.879	up
LOC_Os02g51670	20817	22118	18767	8274	9302	11017	287.2	304.515	264.433	112.607	131.31	133.041	3.69555e-33	-1.51704	down
LOC_Os02g51710	134	109	133	74	31	82	3.65079	2.96275	3.70903	1.98532	0.844402	1.93912	0.00595361	-1.43924	down
LOC_Os02g51750	2495	3633	3640	1761	1616	1886	53.5976	77.8794	79.8613	37.3022	35.5208	35.4556	3.61216e-22	-1.28196	down
LOC_Os02g51790	120	214	253	4929	4962	6956	1.85709	3.30732	4.00248	75.5818	78.9177	94.6421	2.21372e-72	4.45229	up
LOC_Os02g51810	100	148	114	35	42	58	1.24226	1.83908	1.45288	0.423937	0.537438	0.62794	1.40918e-06	-1.82097	down
LOC_Os02g51830	409	727	695	1962	2068	2330	4.9001	8.69028	8.51019	23.2071	25.3645	24.4529	1.22567e-11	1.41395	up
LOC_Os02g51860	531	459	538	1361	1416	1550	4.96514	4.28663	5.13861	12.5595	13.554	12.6977	4.6944e-10	1.09268	up
LOC_Os02g51890	469	605	500	2899	2834	3341	5.5196	5.56285	5.16251	33.093	33.1281	33.0993	4.90334e-101	2.12964	up
LOC_Os02g51910	29	62	80	211	174	192	0.305631	0.656163	0.86542	2.20873	1.89257	1.78762	0.00372765	1.37948	up
LOC_Os02g51930	336	339	386	1163	1060	1136	5.48045	5.52264	6.43814	18.7406	17.7178	16.2393	1.0725e-16	1.26187	up
LOC_Os02g51970	1982	801	731	311	325	351	39.3259	15.8464	14.7979	6.07446	6.57948	6.09132	3.47679e-06	-2.28507	down
LOC_Os02g52000	3809	1172	1212	37	38	13	70.3841	21.6008	22.8631	0.674381	0.718403	0.194134	6.7161e-24	-6.57273	down
LOC_Os02g52130	428	279	243	132	150	135	5.56967	3.47565	3.09342	1.62277	1.90632	1.47441	5.63484e-05	-1.60982	down
LOC_Os02g52160	1391	1191	1012	798	664	709	13.1205	11.2067	9.74495	7.42092	6.40892	5.84778	1.20509e-06	-1.13941	down
LOC_Os02g52170	314	558	412	167	130	155	8.66072	15.3813	11.6233	4.53704	3.67312	3.72939	1.622e-12	-1.88922	down
LOC_Os02g52190	52	127	142	0	0	0	1.0958	2.70735	3.08591	0	0	0	3.55989e-11	-9.55278	down
LOC_Os02g52230	1918	2504	2200	1353	1257	1278	19.6351	25.5814	23.0105	13.6607	13.1645	11.4483	1.20701e-26	-1.15926	down
LOC_Os02g52316	35	49	78	0	0	0	2.55937	3.53771	5.76155	0	0	0	1.98729e-08	-8.5831	down
LOC_Os02g52390	2978	5436	5078	26811	26039	28428	18.1552	33.072	31.6168	161.279	162.468	151.729	7.04562e-36	2.21178	up
LOC_Os02g52410	253	516	376	176	195	237	4.3577	8.88291	6.61455	2.98531	3.4411	3.57161	2.67618e-05	-1.29398	down
LOC_Os02g52450	24	85	105	309	287	338	0.340324	1.20057	1.51678	4.31186	4.15115	4.18405	0.00216081	1.76136	up
LOC_Os02g52470	94	66	84	694	730	792	1.64352	1.1328	1.48389	11.996	13.1036	12.1458	1.06513e-25	2.76905	up
LOC_Os02g52480	2028	1631	1601	784	770	970	45.7706	36.7224	36.9003	17.4388	17.7748	19.1453	1.37511e-12	-1.47991	down
LOC_Os02g52550	417	356	274	124	102	164	12.6842	10.7838	8.50781	3.69401	3.1513	4.34482	4.41427e-08	-1.85154	down
LOC_Os02g52670	1088	1926	1665	740	633	785	32.9293	58.1712	51.4421	22.0892	19.5981	20.7787	5.18636e-14	-1.50075	down
LOC_Os02g52744	947	1040	1059	3488	3514	3727	24.0032	26.3105	27.403	87.236	91.156	82.709	5.51387e-60	1.41783	up
LOC_Os02g52780	18477	17698	16558	6346	6231	7328	268.315	256.254	245.295	90.8557	92.5116	93.0753	4.03562e-56	-1.81576	down
LOC_Os02g52830	9	32	34	163	135	128	0.098618	0.356091	0.385415	1.80132	1.55015	1.25179	0.000459246	2.1466	up
LOC_Os02g52900	81	134	156	392	360	479	0.699906	1.4201	1.67214	3.32734	3.43035	3.71448	9.58132e-06	1.33991	up
LOC_Os02g52910	0	0	0	77	63	121	0	0	0	1.2018	1.01883	1.67774	5.47934e-09	8.46557	up
LOC_Os02g53000	103	52	51	17	21	20	1.12087	0.851928	0.867373	0.178267	0.225338	0.189116	0.000508736	-2.26362	down
LOC_Os02g53020	337	203	213	58	110	183	3.56969	2.1463	2.31047	0.598557	1.18865	1.69616	0.0066727	-1.55143	down
LOC_Os02g53060	1237	1430	1442	6012	5645	6570	25.9705	29.9619	30.9355	124.609	121.34	120.81	8.13479e-171	1.74971	up
LOC_Os02g53080	151	70	112	60	28	43	3.51755	2.74223	3.26346	0.776382	0.371797	0.497194	0.00362839	-1.78428	down
LOC_Os02g53120	84	109	125	76	46	72	0.638229	0.830631	0.976391	0.571887	0.357823	0.481961	0.00524052	-1.11245	down
LOC_Os02g53180	4704	3123	3191	1776	1908	2219	42.6135	28.2008	29.4907	15.8529	17.6652	17.578	2.69445e-07	-1.32827	down
LOC_Os02g53200	115	63	38	339	336	391	1.5165	0.821546	0.499553	4.46818	4.6032	4.57202	0.000647938	1.86101	up
LOC_Os02g53350	0	14	12	107	114	206	0	0.48614	0.426448	3.74416	4.1548	6.39827	0.000647173	3.67921	up
LOC_Os02g53410	504	556	530	117	215	240	19.1462	21.0752	20.5499	4.3542	8.35302	7.97135	1.14719e-08	-1.87977	down
LOC_Os02g53490	2280	5075	4579	1482	1545	1720	34.2987	76.2019	70.3612	21.9941	23.7844	22.6457	4.958e-11	-1.70293	down
LOC_Os02g53500	114	229	320	910	915	1144	1.65369	3.31231	4.75502	13.0565	13.6198	14.5682	2.1455e-06	1.78207	up
LOC_Os02g53510	5247	3431	3689	1170	1047	1391	148.571	96.9394	106.688	32.6819	30.3286	34.4662	3.07207e-18	-2.20864	down
LOC_Os02g53690	0	0	0	74	83	98	0	0	0	1.09581	1.27287	1.29099	2.16685e-09	8.44756	up
LOC_Os02g53700	1198	2995	2898	1265	1295	1580	10.1048	24.0572	23.8999	10.3849	10.9941	11.4102	0.000398643	-1.14879	down
LOC_Os02g53750	255	535	495	1147	1045	1181	3.85898	8.06926	7.64837	16.9023	15.9926	15.4389	0.000290035	1.01666	up
LOC_Os02g53770	3138	3468	3255	8723	8310	9259	24.8244	27.3835	26.3025	68.0916	67.2834	64.1242	2.52739e-56	1.01412	up
LOC_Os02g53780	208	280	267	170	120	116	2.2649	3.03384	2.96148	1.81792	1.33168	1.09944	2.41985e-05	-1.28134	down
LOC_Os02g53790	6821	4951	4745	2424	2417	2943	150.327	108.694	106.652	52.5539	54.2588	56.5491	2.55111e-11	-1.51079	down
LOC_Os02g53810	757	653	635	172	213	290	10.2584	8.82812	8.79382	2.30165	2.95248	3.43693	1.59322e-13	-2.02051	down
LOC_Os02g54050	107	140	159	22	10	29	4.56116	5.93584	6.91873	0.914331	0.432669	1.07296	4.57872e-10	-3.14639	down
LOC_Os02g54060	0	0	0	128	120	213	0	0	0	3.24217	3.15447	4.78312	9.17206e-12	9.28777	up
LOC_Os02g54140	2786	3027	3115	633	584	769	89.9197	97.5072	102.707	20.1323	19.2919	21.7089	9.4555e-131	-2.57431	down
LOC_Os02g54160	4131	2900	2752	9763	9249	9795	68.6724	48.2683	46.8728	161.587	157.519	142.82	1.60147e-06	1.13629	up
LOC_Os02g54240	0	14	6	155	113	108	0	0.304414	0.133433	3.35114	2.52648	2.06632	0.000246996	3.90811	up
LOC_Os02g54254	537	327	337	5305	4669	4782	3.91397	2.37946	2.50722	40.0903	36.6563	32.0856	2.34386e-29	3.19386	up
LOC_Os02g54340	4732	4768	4347	12660	12495	13686	69.6451	69.898	65.3963	183.87	188.264	176.383	2.22579e-25	1.08278	up
LOC_Os02g54360	0	8	11	973	763	718	0	0.317707	0.447076	38.1969	31.04	25.0074	3.43779e-28	6.65223	up
LOC_Os02g54490	183	186	125	102	70	80	2.21224	2.25062	1.54125	1.21276	0.869021	0.842619	0.000384848	-1.37749	down
LOC_Os02g54710	47	77	86	858	912	869	1.2256	2.01984	2.32533	22.4695	24.7564	20.1959	3.98031e-38	3.26916	up
LOC_Os02g54780	11594	12730	12358	2614	2387	2808	146.126	160.111	159.067	32.5	30.7856	30.9687	0	-2.63435	down
LOC_Os02g54890	1400	1788	1622	1031	868	874	19.1265	24.3849	22.6443	13.8979	12.1319	10.4476	7.13083e-17	-1.18534	down
LOC_Os02g55000	282	258	194	707	763	760	3.99409	3.63517	2.8036	9.88023	11.0532	9.41587	4.55054e-06	1.1949	up
LOC_Os02g55080	3065	1699	1736	1289	1274	1421	72.9006	40.3365	42.1791	30.2464	31.0014	29.5881	0.000691869	-1.14149	down
LOC_Os02g55180	328	339	318	113	233	246	2.31583	2.38737	2.29324	0.782696	1.67453	1.5152	0.00415481	-1.1409	down
LOC_Os02g55310	46	52	71	204	155	217	0.655652	0.744649	1.04478	2.89383	2.28534	2.72916	8.19978e-05	1.36647	up
LOC_Os02g55320	188	322	327	973	913	906	1.62759	2.78126	2.89094	8.32595	8.10301	6.88024	1.55257e-08	1.359	up
LOC_Os02g55330	0	0	0	61	66	62	0	0	0	1.27175	1.42616	1.1623	5.5574e-08	8.02384	up
LOC_Os02g55430	22645	22942	20463	12930	12211	12759	365.139	369.157	336.976	205.671	201.48	180.083	1.34318e-27	-1.20479	down
LOC_Os02g55560	4300	3404	2978	1184	1343	1464	72.1156	56.8604	51.0048	19.3333	21.7909	20.9668	3.56813e-16	-1.83923	down
LOC_Os02g55610	992	1190	1069	542	495	733	31.6634	37.8906	34.8498	17.0568	16.1604	20.4637	8.27933e-16	-1.28416	down
LOC_Os02g55640	1906	2081	2104	6316	5825	6304	67.0407	73.048	75.5956	219.253	209.709	194.154	4.58172e-51	1.19917	up
LOC_Os02g55910	12176	14667	12689	6627	6487	6720	162.641	192.273	170.274	85.9729	88.2846	78.5674	3.53362e-77	-1.39043	down
LOC_Os02g55920	443	590	573	315	236	302	8.22381	10.951	10.8843	5.7632	4.49	4.9059	3.28949e-12	-1.30822	down
LOC_Os02g56000	1599	2523	2491	10710	10770	12422	27.7241	43.3216	44.1344	182.97	191.282	188.728	2.76982e-42	1.97103	up
LOC_Os02g56090	0	7	5	80	71	85	0	0.798243	0.570193	9.16465	8.39586	8.55794	3.53527e-05	3.94386	up
LOC_Os02g56120	577	184	248	30	86	80	15.7803	4.87246	6.75216	0.821426	2.43179	1.93379	5.74028e-05	-2.82042	down
LOC_Os02g56130	90	152	209	781	829	866	2.03567	3.44556	4.85478	17.5958	19.3735	17.3027	1.37426e-10	2.07602	up
LOC_Os02g56280	1370	1846	1604	833	813	1041	11.7482	15.7944	14.047	7.04181	7.12981	7.81438	3.12019e-25	-1.24074	down
LOC_Os02g56320	468	520	488	1426	1473	1733	4.95397	5.49141	5.28251	14.9114	15.9724	16.0795	4.40254e-27	1.24739	up
LOC_Os02g56370	80	147	94	64	54	46	0.917336	1.67651	1.09082	0.721287	0.630623	0.460793	0.00225771	-1.34226	down
LOC_Os02g56480	148	267	213	703	775	877	1.89776	3.4247	2.79613	8.91024	10.1904	9.8627	6.70107e-11	1.52273	up
LOC_Os02g56550	1497	1406	1339	3827	4118	4459	32.6153	30.5704	29.8023	82.2851	91.8218	85.0599	6.69285e-16	1.13997	up
LOC_Os02g56900	15590	14425	12951	4849	4639	4886	313.258	289.253	265.773	96.1129	95.3642	85.9364	1.65763e-45	-1.988	down
LOC_Os02g56910	609	506	584	0	0	0	10.1089	8.39059	9.90847	0	0	0	7.25729e-22	-11.9989	down
LOC_Os02g56940	287	250	303	1102	1007	1494	5.42683	4.66373	5.84336	20.7947	19.7373	25.0295	1.05646e-14	1.68244	up
LOC_Os02g57010	344	659	568	1964	1824	2124	7.08018	13.5421	11.9574	39.9301	38.467	38.3135	1.93394e-12	1.53156	up
LOC_Os02g57030	2293	3004	2478	1791	1450	1606	55.2687	72.2741	61.0031	42.5822	35.7675	33.8877	1.34798e-16	-1.07475	down
LOC_Os02g57040	1440	1847	1966	5909	5558	5903	25.755	33.1374	35.8605	103.976	102.104	91.8301	8.09597e-35	1.33371	up
LOC_Os02g57060	68	114	83	277	279	320	1.1006	1.846	1.38021	4.45865	4.64809	4.5659	7.36899e-07	1.33668	up
LOC_Os02g57070	0	16	8	184	194	204	0	0.292491	0.152878	4.02158	3.83459	3.95321	1.18614e-05	4.26808	up
LOC_Os02g57080	83	171	211	437	474	514	0.738501	1.51383	1.91605	3.8351	4.31319	3.99962	0.00124136	1.23961	up
LOC_Os02g57120	31	24	28	561	542	619	0.204311	0.15294	0.18593	3.66564	3.67391	3.58538	1.90997e-49	3.96797	up
LOC_Os02g57140	40	61	68	28	24	31	0.303002	0.45916	0.522055	0.208797	0.181225	0.201573	0.003475	-1.41683	down
LOC_Os02g57240	494	729	685	208	180	232	10.334	15.2268	14.6323	4.28504	3.83513	4.24337	4.66393e-27	-2.0143	down
LOC_Os02g57260	4918	4011	3999	11973	11159	13679	68.5773	55.8057	56.9414	164.704	159.226	166.962	1.13071e-10	1.09116	up
LOC_Os02g57330	0	0	0	70	105	86	0	0	0	1.37529	2.11462	1.44311	3.48759e-09	8.49301	up
LOC_Os02g57440	155	175	175	532	548	690	3.4579	3.90566	4.00505	11.7436	12.5465	13.5258	5.52168e-15	1.40566	up
LOC_Os02g57470	241	411	287	106	148	232	3.11926	5.31937	3.80191	1.35383	1.95983	2.63409	0.00055579	-1.34941	down
LOC_Os02g57480	92	233	173	81	64	45	1.25449	3.18552	2.42178	1.09235	0.895057	0.538562	0.000753281	-1.74468	down
LOC_Os02g57500	238	152	159	699	632	673	4.1744	2.66554	2.85106	12.137	11.3831	10.3638	9.40933e-06	1.44492	up
LOC_Os02g57530	782	521	350	320	225	291	5.27116	3.51309	2.40952	2.1239	1.55195	1.71402	0.000948041	-1.41715	down
LOC_Os02g57620	2480	2910	3001	1369	1173	1399	27.0964	31.7228	33.4815	14.7558	13.1121	13.3737	1.4705e-58	-1.48922	down
LOC_Os02g57630	515	1058	1056	4306	3748	4036	6.29937	19.31	19.6971	77.776	70.4184	64.8946	7.40561e-13	1.82755	up
LOC_Os02g57670	218	174	203	7561	7645	8186	5.71479	4.5593	5.43708	196.067	205.629	188.331	6.59699e-216	4.88811	up
LOC_Os02g57700	0	0	0	400	474	604	0	0	0	3.66394	4.51311	4.91827	2.96129e-18	10.9793	up
LOC_Os02g57720	9066	15876	15139	1007	875	961	167.219	292.235	285.197	18.3229	16.5041	15.5039	3.5725e-123	-4.19734	down
LOC_Os02g57810	41	81	41	0	0	0	0.733065	1.44536	0.731497	0	0	0	1.61158e-08	-8.58347	down
LOC_Os02g57820	1205	1207	950	407	448	546	14.6391	14.6345	11.7941	4.87847	5.57262	5.80069	4.44019e-16	-1.6744	down
LOC_Os02g57840	71	178	128	0	0	0	2.00455	5.00727	3.69772	0	0	0	2.08862e-12	-9.78366	down
LOC_Os02g57990	491	396	293	83	68	88	11.2784	8.22294	6.22674	1.69253	1.43698	1.59975	8.14677e-15	-2.72651	down
LOC_Os02g58000	0	0	0	57	40	55	0	0	0	5.89241	4.26151	5.08617	6.87363e-07	7.69954	up
LOC_Os02g58020	2231	2676	2606	6394	6649	7604	26.2374	31.404	31.3008	73.6483	80.0342	78.2829	2.57874e-50	1.05998	up
LOC_Os02g58070	509	1268	1085	547	535	630	9.38254	23.3198	20.4125	9.93333	10.0821	10.1529	0.000792172	-1.11237	down
LOC_Os02g58120	0	3	8	566	419	460	0	0.070399	0.193027	13.8284	10.6211	9.96728	1.51742e-24	6.65815	up
LOC_Os02g58150	3682	3513	3379	1955	1879	2143	69.0197	65.7234	64.6853	36.1476	36.0372	35.169	5.13322e-23	-1.23159	down
LOC_Os02g58300	64	10	11	343	286	218	1.1089	0.163586	0.191333	5.90272	5.11154	3.32133	0.00191976	2.84178	up
LOC_Os02g58360	104	357	309	55	61	80	0.64215	2.20337	1.95436	0.33437	0.384889	0.432806	9.68527e-06	-2.34059	down
LOC_Os02g58510	7	121	84	532	336	440	0.167535	3.00958	2.1513	13.1751	8.61622	9.65872	0.00992625	2.2897	up
LOC_Os02g58530	109	148	110	34	23	22	1.58632	2.15266	1.62966	0.480022	0.33193	0.273048	5.43153e-10	-2.60429	down
LOC_Os02g58540	276	112	125	25	37	18	9.12616	3.68669	4.19795	0.790232	1.2253	0.495388	3.63271e-06	-3.10701	down
LOC_Os02g58550	81	183	130	818	860	776	2.491	5.64284	4.11205	24.9179	27.2201	21.0059	1.76944e-13	2.27081	up
LOC_Os02g58650	643	800	691	2461	2509	2988	11.4841	14.251	12.6003	43.3825	45.8707	46.7342	4.08309e-50	1.49958	up
LOC_Os02g58670	265	334	329	920	827	882	7.06051	8.89329	8.94852	24.2518	22.5909	20.6354	1.89819e-14	1.10886	up
LOC_Os02g58790	354	305	293	2737	2468	3041	7.16986	6.89502	6.58304	56.6728	52.8457	55.6453	1.8504e-55	2.70066	up
LOC_Os03g01020	1755	4159	3520	8969	8178	9244	32.3352	76.5019	66.2707	163.098	154.251	149.153	2.31348e-05	1.11365	up
LOC_Os03g01170	272	446	330	1426	1708	2066	3.08686	5.05958	3.83405	16.0002	19.8829	20.5703	1.41156e-19	1.92035	up
LOC_Os03g01330	919	495	295	189	187	186	27.4292	14.7273	8.99057	5.55363	5.68443	4.85113	8.70151e-05	-2.04502	down
LOC_Os03g01350	120	475	278	23	0	0	1.10916	4.38832	2.62605	0.209723	0	0	0.000703845	-5.57946	down
LOC_Os03g01600	22	73	77	361	492	576	0.346966	1.16812	1.25982	5.73758	8.11977	8.13793	1.09836e-07	2.68566	up
LOC_Os03g01790	688	660	553	354	265	234	11.7296	11.2414	9.63385	5.95907	4.6181	3.48808	7.69294e-08	-1.55635	down
LOC_Os03g01810	2918	1382	1622	1102	1132	1230	78.2137	36.9577	44.3946	29.1364	31.0273	28.8417	0.00131449	-1.21405	down
LOC_Os03g01830	375	802	642	5715	5101	5955	4.45727	9.52946	7.80534	67.1514	62.1651	62.0778	5.23046e-36	2.82866	up
LOC_Os03g01880	142	252	240	1532	1486	1723	3.07427	5.6642	5.52539	35.051	35.2638	34.9934	3.84302e-34	2.51796	up
LOC_Os03g01930	136	330	279	76	109	119	1.69485	4.11636	3.5615	0.928906	1.39177	1.30389	0.000116962	-1.66526	down
LOC_Os03g01940	10	103	86	450	415	442	0.092981	0.947813	0.813319	4.12414	3.9412	3.59084	0.00196117	2.37594	up
LOC_Os03g01990	2915	1272	1200	846	732	909	47.4501	20.6531	19.9391	13.5725	12.1914	12.9503	0.000429685	-1.56731	down
LOC_Os03g02020	2196	1627	1494	803	934	1056	44.2561	35.6031	33.4223	17.1367	20.5426	19.8485	1.99789e-07	-1.35187	down
LOC_Os03g02050	0	0	0	89	94	80	0	0	0	3.07488	3.37444	2.44538	1.75293e-09	8.50394	up
LOC_Os03g02070	344	556	541	1751	2020	1939	15.5127	24.964	24.8597	77.6996	93.051	76.3891	3.80655e-16	1.60546	up
LOC_Os03g02090	345	404	411	1175	1395	1438	5.04328	5.89248	6.13808	16.9487	20.8718	18.403	4.10966e-20	1.39253	up
LOC_Os03g02170	32	32	42	113	83	111	0.399847	0.385817	0.526467	1.37502	1.05351	1.20747	0.00658686	1.12919	up
LOC_Os03g02200	125	524	448	1286	1170	1187	2.54055	10.6801	9.33359	25.9044	24.4597	21.2224	0.00556344	1.38054	up
LOC_Os03g02310	110	154	145	614	597	663	3.50577	4.90734	4.72966	19.3566	19.5338	18.5663	4.98678e-25	1.80331	up
LOC_Os03g02330	488	1008	997	449	338	533	7.31244	15.0901	15.273	6.63275	5.17949	6.99641	4.24935e-05	-1.30291	down
LOC_Os03g02380	138	213	240	1057	950	1123	1.69084	2.78362	3.23202	13.8715	12.9242	13.0768	1.73077e-20	2.01622	up
LOC_Os03g02410	205	524	314	1202	1268	1185	1.60795	4.21846	2.58573	9.43986	10.339	8.24306	1.62127e-05	1.44638	up
LOC_Os03g02420	846	1030	1001	2524	2468	2592	23.2859	28.3212	28.1538	68.5904	69.5587	62.5045	7.82199e-30	1.00368	up
LOC_Os03g02440	475	863	879	2190	2197	2301	3.04016	5.50904	5.73993	13.8248	14.386	12.8887	9.64691e-08	1.21479	up
LOC_Os03g02530	1999	1129	1071	678	656	739	41.6739	23.495	22.8006	13.9351	13.9979	13.4823	3.94184e-05	-1.45394	down
LOC_Os03g02550	1991	2270	2333	891	720	732	32.7642	37.2763	39.2118	14.4583	12.1135	10.5453	1.67256e-37	-1.88756	down
LOC_Os03g02560	387	621	542	1456	1345	1433	6.77076	10.8503	9.68255	25.1549	24.0949	21.9739	4.64797e-10	1.06536	up
LOC_Os03g02640	141	359	357	1466	1300	1424	2.99853	7.64556	7.76714	30.8842	28.3957	26.6079	3.47496e-08	1.92149	up
LOC_Os03g02685	2484	1664	1725	814	773	1003	102.399	68.461	72.6304	33.1072	32.5844	36.1786	1.51492e-09	-1.61134	down
LOC_Os03g02690	36	34	30	263	288	373	0.699749	0.643736	0.591181	5.05477	5.73606	6.36528	1.66197e-18	2.79656	up
LOC_Os03g02710	190	206	180	41	33	77	2.84479	3.08469	2.75923	0.593013	0.501031	1.0085	1.50266e-08	-2.35654	down
LOC_Os03g02750	5697	7765	7279	1024	1033	1384	60.0417	81.6709	78.3514	10.6378	11.1354	12.7635	5.061e-134	-2.98998	down
LOC_Os03g02860	160	106	110	869	682	768	3.49695	2.31253	2.4617	18.7979	15.3072	14.7343	3.03818e-12	2.2034	up
LOC_Os03g02874	23	26	61	1381	1082	1067	0.182976	0.203673	0.50026	22.2816	17.8031	15.9096	1.12886e-28	4.61742	up
LOC_Os03g02960	65	218	250	2854	2416	3371	0.955079	3.24053	3.79815	41.9992	36.8746	44.0202	1.37402e-17	3.64913	up
LOC_Os03g02970	7999	8085	7421	2176	2144	2335	34.7183	35.0197	32.8961	9.31528	9.52206	8.86905	1.33951e-98	-2.22542	down
LOC_Os03g02980	629	763	762	2337	2342	2564	7.59997	9.272	9.47807	28.0843	29.1925	27.3382	2.56728e-52	1.3533	up
LOC_Os03g03020	98	415	451	4453	4414	5319	2.63829	11.1963	12.4542	118.962	122.32	126.084	4.00538e-14	3.51986	up
LOC_Os03g03034	634	1012	861	2573	2869	3182	14.33	20.5701	18.576	50.4047	58.8638	55.2794	2.12742e-18	1.39544	up
LOC_Os03g03130	10316	9148	8527	5303	5385	6317	282.055	247.99	236.189	142.705	151.53	152.147	7.38165e-14	-1.13323	down
LOC_Os03g03200	1097	1677	1613	474	426	571	24.6558	37.6534	37.0791	10.6005	9.86094	11.3411	5.03181e-30	-1.96906	down
LOC_Os03g03360	99	284	331	10179	9583	10861	1.3869	3.96203	4.74101	140.846	137.548	133.352	1.80789e-47	5.05556	up
LOC_Os03g03370	1107	711	705	279	234	404	24.281	15.5542	15.7939	6.02521	5.24516	7.74788	6.09595e-08	-1.90243	down
LOC_Os03g03410	1881	2054	1913	7748	7296	8859	22.997	25.0552	23.8856	93.4437	91.2702	94.8043	1.79121e-102	1.62701	up
LOC_Os03g03430	2438	2742	2538	1086	963	1157	31.7005	35.5851	33.7052	13.932	12.8065	13.1676	2.16957e-84	-1.66956	down
LOC_Os03g03440	361	768	734	392	348	431	6.27704	13.3316	13.0297	6.29683	5.87299	6.73368	0.000758446	-1.04751	down
LOC_Os03g03470	99	189	233	1364	1216	1228	1.59464	3.03937	3.84296	21.7976	20.1587	17.3958	1.72322e-15	2.49474	up
LOC_Os03g03590	5811	6039	5453	2759	2285	2594	118.406	123.115	113.597	55.5987	47.7568	46.4056	5.00789e-40	-1.58374	down
LOC_Os03g03640	143	55	75	327	353	334	4.85606	1.86451	2.58074	10.9642	12.2523	9.94085	0.00663984	1.45236	up
LOC_Os03g03660	1446	1380	1206	5288	5211	5809	13.1099	12.4917	11.1714	49.5628	50.7	49.2259	9.10001e-30	1.60736	up
LOC_Os03g03700	2284	2077	2285	1114	994	1054	26.1241	23.7052	26.6906	11.8597	10.9708	9.95416	2.20966e-22	-1.47792	down
LOC_Os03g03724	219	740	735	176	213	343	9.91645	34.5743	35.6815	8.74059	10.1	13.5124	0.00248757	-1.58683	down
LOC_Os03g03790	1401	929	962	198	181	267	18.589	12.3051	13.0412	2.58638	2.45778	3.09754	7.93185e-20	-2.78403	down
LOC_Os03g03880	1038	1176	1136	402	417	461	10.836	12.2593	12.1108	4.13553	4.4473	4.2097	5.65494e-59	-1.78785	down
LOC_Os03g03980	279	346	355	122	126	103	11.3796	14.1119	14.8052	4.90507	5.23466	3.68282	4.01721e-14	-1.86826	down
LOC_Os03g03990	94	49	61	337	294	386	1.96972	1.01854	1.28987	6.96529	6.3022	7.0868	6.80414e-06	1.88216	up
LOC_Os03g04050	1480	2215	2073	4867	5064	5491	20.1457	30.0771	28.8166	65.3565	70.5273	65.4247	4.70391e-16	1.03132	up
LOC_Os03g04080	19	0	0	314	232	295	0.745916	0	0	12.6023	9.64058	10.507	0.00249732	4.93392	up
LOC_Os03g04100	267	411	400	1758	1851	1857	3.78452	5.83872	5.98363	25.3533	27.7031	23.7724	1.04366e-30	1.95757	up
LOC_Os03g04120	223	284	178	78	58	66	2.95175	3.75627	2.41087	1.01979	0.785921	0.755515	1.26699e-10	-2.15844	down
LOC_Os03g04140	2903	3753	3680	1801	1829	2170	48.8852	63.0917	63.3085	29.933	31.5251	32.0004	1.55683e-40	-1.22984	down
LOC_Os03g04190	265	420	430	24	37	25	4.88831	7.7331	8.10142	0.436058	0.694935	0.390028	4.66372e-29	-4.07129	down
LOC_Os03g04270	407	828	651	296	288	343	4.98721	10.1431	8.15411	3.57973	3.61736	3.68568	2.07636e-07	-1.40361	down
LOC_Os03g04300	624	909	840	2242	2234	2509	9.35373	11.685	11.511	32.0728	33.5329	32.4041	4.59132e-21	1.16723	up
LOC_Os03g04340	643	1306	1070	435	419	563	9.79134	19.854	16.6469	6.53288	6.52767	7.50693	2.03138e-08	-1.47419	down
LOC_Os03g04390	76	367	305	771	905	1020	0.604382	2.94687	2.50145	6.12573	7.4554	7.19039	0.00667195	1.49631	up
LOC_Os03g04470	445	567	562	1975	1832	2119	10.4375	13.2626	13.4417	45.7012	43.9754	43.4961	1.28612e-51	1.51659	up
LOC_Os03g04580	38	109	86	399	334	384	0.725492	2.12378	1.71541	7.68632	6.67122	6.55299	5.70701e-06	1.89345	up
LOC_Os03g04610	1252	1325	1297	532	463	561	33.2619	35.1307	35.1967	13.9421	12.5818	13.0333	6.54109e-48	-1.72032	down
LOC_Os03g04690	0	0	0	53	51	61	0	0	0	0.646423	0.650046	0.666297	2.18117e-07	7.82016	up
LOC_Os03g04710	1342	1930	1761	1046	788	970	22.8511	32.9785	30.7586	17.8449	13.8584	14.5238	7.01038e-15	-1.23517	down
LOC_Os03g04740	175	420	357	1117	973	1006	3.0947	7.43875	6.46151	19.5756	17.6877	15.6418	4.10394e-05	1.33361	up
LOC_Os03g04770	11025	16817	15976	5781	5301	6022	136.726	208.12	202.347	70.7276	67.2669	65.3699	4.19847e-46	-1.74421	down
LOC_Os03g04780	148	102	65	25	19	25	12.6248	8.66501	5.65993	2.07674	1.61555	1.84165	5.83542e-06	-2.62283	down
LOC_Os03g04830	162	145	152	50	50	104	2.18155	1.944	2.09005	0.666391	0.68337	1.22386	0.00030257	-1.60143	down
LOC_Os03g04960	824	981	919	2543	2552	2629	11.0269	13.3996	12.9127	35.0805	36.4784	32.1801	3.54323e-34	1.10833	up
LOC_Os03g04970	492	938	953	5359	5053	6012	6.18903	11.7864	12.2541	66.5678	65.0997	66.2688	1.32042e-27	2.40434	up
LOC_Os03g05040	121	169	137	322	440	524	1.22718	1.70883	1.41251	3.21863	4.55711	4.65042	2.48359e-05	1.1936	up
LOC_Os03g05049	151	59	109	9	10	9	2.94049	1.14057	2.17223	0.163226	0.188382	0.14049	5.38456e-09	-3.94535	down
LOC_Os03g05100	122	82	79	0	0	0	3.96775	2.64588	2.6297	0	0	0	2.37327e-11	-9.4261	down
LOC_Os03g05210	94	37	62	0	0	0	1.72395	0.677564	1.16089	0	0	0	1.29754e-08	-8.89094	down
LOC_Os03g05270	68	70	61	45	32	42	1.14701	1.16422	1.0435	0.749018	0.546873	0.608877	0.00692279	-1.14878	down
LOC_Os03g05290	12565	26797	24307	9754	9222	10572	308.702	656.988	609.901	236.405	231.837	227.343	4.35821e-11	-1.48224	down
LOC_Os03g05310	918	1203	1129	2857	2718	3171	11.6028	15.1795	14.5718	35.6405	35.172	35.0997	3.16579e-35	1.0326	up
LOC_Os03g05340	513	427	419	1331	1102	1242	2.53887	2.10971	2.1182	6.50874	5.58779	5.38708	2.22673e-06	1.02247	up
LOC_Os03g05470	880	1360	1326	3849	3699	4636	14.2956	22.0602	22.0146	61.7442	61.5429	65.9886	6.2489e-20	1.38177	up
LOC_Os03g05520	0	18	20	239	190	193	0	0.49807	0.566158	6.57141	5.40501	4.69932	0.000622449	3.69713	up
LOC_Os03g05530	16457	6730	6542	2865	2582	2929	282.922	115.461	114.852	48.5823	45.4156	44.0738	3.55594e-08	-2.27991	down
LOC_Os03g05630	0	24	42	504	418	376	0	0.500212	0.904328	10.4988	9.03605	6.94283	0.000471496	3.96071	up
LOC_Os03g05730	4617	4996	4867	22414	20927	24608	45.2529	48.8642	48.7214	216.743	209.898	211.138	1.23376e-204	1.82725	up
LOC_Os03g05750	6286	3986	4095	1006	1193	1372	115.058	72.7987	76.5471	18.1652	22.3271	21.9671	9.68051e-19	-2.43891	down
LOC_Os03g05780	484	568	489	3393	3287	3749	7.08614	8.29872	7.31597	49.0671	49.2983	48.0987	3.91837e-153	2.35922	up
LOC_Os03g05806	37	135	104	1864	1696	1911	0.325342	1.18027	0.933472	16.1846	15.275	14.7185	2.6463e-23	3.94817	up
LOC_Os03g05820	26	0	0	1987	1836	2124	0.230441	0	0	18.0185	17.2695	17.095	0.00194947	7.29706	up
LOC_Os03g05830	1255	1586	1397	3824	3698	3959	16.3496	20.6278	18.5875	49.1646	49.3188	45.1696	7.33253e-40	1.04335	up
LOC_Os03g05910	93	125	108	0	0	0	1.72822	2.20243	1.94715	0	0	0	5.06755e-13	-9.59804	down
LOC_Os03g06120	56	61	42	443	441	390	0.722484	0.782057	0.548016	5.66166	5.85458	4.42189	3.48403e-18	2.6072	up
LOC_Os03g06170	102	160	146	353	278	488	2.85862	4.49129	4.16979	9.79418	8.00706	12.0128	0.000619921	1.05386	up
LOC_Os03g06230	294	263	354	1061	988	1404	4.5747	4.08542	5.62676	16.3195	15.7542	19.1612	7.94687e-12	1.50778	up
LOC_Os03g06290	119	156	170	91	39	66	0.937932	1.22091	1.36472	0.704877	0.307999	0.449898	0.00052203	-1.581	down
LOC_Os03g06330	8597	5834	5662	3008	2501	3055	112	75.8516	75.3354	38.6525	33.3413	34.8346	2.06729e-11	-1.65782	down
LOC_Os03g06400	117	59	63	35	12	23	1.44809	0.733472	0.798921	0.42691	0.151661	0.244027	0.00218146	-2.21583	down
LOC_Os03g06420	4654	3462	3122	1890	1785	2083	55.0461	39.9943	36.3306	22.5696	21.9693	21.9236	2.5077e-09	-1.38771	down
LOC_Os03g06520	9627	14863	14082	4704	4521	4803	113.893	178.996	173.317	56.0855	55.6035	50.5915	3.33015e-46	-1.84373	down
LOC_Os03g06630	11128	16083	14854	5182	4858	5206	234.261	337.537	320.088	107.289	104.294	95.6351	1.02585e-72	-1.8518	down
LOC_Os03g06680	136	59	56	439	439	570	2.00293	0.864542	0.83698	6.4029	6.65222	7.38668	5.51464e-05	2.07634	up
LOC_Os03g06710	76	41	30	317	272	272	0.690812	0.371877	0.278499	2.85123	2.53588	2.16777	5.16097e-05	2.11769	up
LOC_Os03g06860	98	139	136	335	407	361	1.20317	1.69713	1.69498	4.04627	5.11272	3.87313	4.53982e-06	1.17963	up
LOC_Os03g06980	78	158	84	566	511	504	1.56575	3.18499	1.7323	11.3056	10.5776	8.91755	9.27162e-09	1.93021	up
LOC_Os03g07110	156	154	155	540	546	582	1.51494	1.49381	1.54105	5.18119	5.43323	4.95922	3.55665e-15	1.44029	up
LOC_Os03g07130	395	517	513	1860	1748	1592	4.71695	6.58512	6.65272	22.0851	21.5517	16.7199	5.26373e-19	1.48112	up
LOC_Os03g07180	0	0	0	257	190	252	0	0	0	3.47381	2.66662	3.0208	1.84567e-14	9.90152	up
LOC_Os03g07200	0	0	0	113	93	142	0	0	0	1.99932	1.71055	2.22274	8.19809e-11	8.88925	up
LOC_Os03g07310	362	370	282	187	151	221	5.48893	5.6077	4.36787	2.78877	2.33803	2.93552	2.03089e-06	-1.27329	down
LOC_Os03g07480	4790	2673	2628	1445	1182	1551	62.1269	34.3412	34.6298	18.4602	15.88	17.8139	2.06338e-07	-1.71223	down
LOC_Os03g07530	20318	19871	19388	12927	11807	13611	239.33	226.37	225.178	153.088	145.921	143.019	8.07427e-26	-1.04312	down
LOC_Os03g07580	501	715	712	2130	2016	2461	3.28221	4.68042	4.7674	13.7893	13.537	14.1317	1.44891e-24	1.38359	up
LOC_Os03g07600	51	121	112	561	544	765	0.640638	1.51062	1.43213	6.95942	7.00722	8.42634	3.95106e-11	2.3368	up
LOC_Os03g07820	405	494	429	91	117	209	3.73387	4.543	4.03554	0.827696	1.09722	1.68058	3.36339e-09	-2.08778	down
LOC_Os03g07850	362	665	516	1458	1330	1494	4.89924	8.99526	7.14565	19.5036	18.4548	17.7265	1.75515e-07	1.0916	up
LOC_Os03g07870	611	946	811	496	437	451	18.448	28.5271	25.0361	14.7671	13.5045	11.913	3.64235e-10	-1.15906	down
LOC_Os03g07880	353	530	391	327	165	226	8.39461	12.2846	9.27902	7.66802	3.99942	4.69775	0.000491155	-1.21765	down
LOC_Os03g07890	151	271	271	174	126	127	2.72322	4.89814	5.01431	3.09976	2.32281	2.00723	0.00315848	-1.07462	down
LOC_Os03g07920	147	43	58	10	5	23	2.74067	0.801211	1.09733	0.175985	0.092162	0.374318	0.000563103	-3.2068	down
LOC_Os03g07980	1299	1434	1457	204	224	256	49.6165	54.6634	56.8203	7.66286	8.75391	8.54139	3.3555e-117	-3.01668	down
LOC_Os03g07990	694	1026	910	2247	2240	2703	13.5902	20.0536	18.213	43.4336	44.9107	46.3582	4.37281e-16	1.05857	up
LOC_Os03g08080	133	45	28	833	697	808	3.3331	1.12715	0.696449	20.7102	17.9667	17.8295	3.36124e-06	3.03901	up
LOC_Os03g08100	632	932	890	377	287	420	15.3845	22.4982	21.9157	9.0211	7.12616	8.9383	2.45689e-15	-1.5745	down
LOC_Os03g08110	574	625	492	162	149	251	12.1724	13.2301	10.6441	3.38191	3.21444	4.64977	3.5345e-14	-2.00637	down
LOC_Os03g08140	137	284	292	1448	1470	1559	1.3137	2.79573	2.94419	14.1141	14.8623	13.4819	5.75515e-16	2.2755	up
LOC_Os03g08270	7477	7568	6781	4210	4152	5248	66.9935	85.094	74.32	50.3185	52.3634	57.7363	1.62695e-19	-1.09193	down
LOC_Os03g08280	2499	2620	2399	8399	8004	9451	64.1579	66.7274	62.6168	206.947	205.477	210.085	3.00489e-53	1.37648	up
LOC_Os03g08310	3890	2365	2776	904	910	1174	106.669	64.7163	77.7371	24.4492	25.5122	28.1734	2.81319e-13	-2.0293	down
LOC_Os03g08330	23654	19324	20017	10557	9855	12415	613.292	499.984	530.058	270.034	261.464	281.748	1.91652e-17	-1.35943	down
LOC_Os03g08360	78	88	154	544	424	649	1.27532	1.44001	2.6004	7.66483	6.32107	8.40719	7.39543e-08	1.93328	up
LOC_Os03g08370	114	66	71	296	321	289	1.04367	0.601651	0.664801	2.67643	3.01877	2.31923	0.000616591	1.43004	up
LOC_Os03g08390	3582	3354	2731	1497	1446	1481	37.2244	34.7807	28.9885	15.3419	15.3732	13.4719	1.8657e-17	-1.5355	down
LOC_Os03g08470	9130	6773	6359	2353	2141	2575	156.94	116.542	112.077	38.6193	36.5849	37.6357	4.81777e-22	-2.07844	down
LOC_Os03g08480	190	157	170	1671	1682	1702	3.04812	1.30505	1.45178	19.8729	16.2122	17.2779	7.36083e-52	2.88232	up
LOC_Os03g08520	2946	3503	3413	1635	1461	1918	92.9049	110.235	109.924	50.8392	47.1285	52.9479	3.62909e-56	-1.37825	down
LOC_Os03g08624	0	0	0	1499	1269	1475	0	0	0	34.9618	30.7008	30.5262	1.31718e-24	12.5067	up
LOC_Os03g08710	110	159	125	466	448	580	4.21806	5.81742	4.6688	18.0003	17.9364	19.9004	2.72414e-13	1.52586	up
LOC_Os03g08740	1317	1517	1370	462	409	506	9.37955	10.7748	9.96203	3.23912	2.97911	3.14749	4.35707e-77	-2.01219	down
LOC_Os03g08840	1286	1326	1783	3704	3662	5750	32.9363	33.8897	46.6455	93.627	96.0026	128.96	8.31009e-08	1.16382	up
LOC_Os03g08900	2225	1734	1525	1036	809	1013	33.3618	25.9535	23.3557	15.3237	12.4095	13.2925	3.73804e-08	-1.36193	down
LOC_Os03g08920	205	259	212	23	17	23	2.77323	3.49361	2.92317	0.294326	0.235439	0.261149	8.9813e-32	-3.82254	down
LOC_Os03g08930	0	0	0	80	88	79	0	0	0	1.70434	1.95439	1.49659	3.13009e-09	8.41143	up
LOC_Os03g08960	578	406	487	1634	1603	1715	10.1924	7.13612	8.76337	28.4329	28.9369	26.4878	2.23541e-08	1.33346	up
LOC_Os03g08999	151	205	250	101	102	91	4.666	6.32204	7.90048	3.09042	3.21882	2.4647	7.30718e-06	-1.42755	down
LOC_Os03g09045	852	424	267	168	263	224	21.5267	10.6862	6.8919	4.17953	6.79371	4.94774	0.00333638	-1.67683	down
LOC_Os03g09060	63	217	170	1087	897	961	0.944832	3.27886	2.63905	16.3016	13.9423	12.7811	3.89941e-08	2.35211	up
LOC_Os03g09070	1403	2251	2146	211	177	249	16.2319	25.9869	25.3622	2.4044	2.08632	2.5173	1.37151e-75	-3.57788	down
LOC_Os03g09110	6310	4454	4302	1932	2035	2047	86.3065	60.794	60.0942	26.0598	28.4793	24.5059	2.413e-13	-1.74507	down
LOC_Os03g09170	3236	4857	4429	322	388	513	69.5086	104.119	97.1585	6.8172	8.51387	9.63817	2.62829e-91	-3.75114	down
LOC_Os03g09180	277	295	285	814	712	890	4.72996	5.01598	4.95844	13.704	12.4294	13.2977	7.72903e-14	1.09062	up
LOC_Os03g09280	401	526	564	1643	1571	1727	4.42267	5.79024	6.35634	17.9075	17.7605	16.699	5.70734e-23	1.33596	up
LOC_Os03g09310	131	181	180	602	542	657	2.09205	2.88103	2.93228	9.49929	8.84207	9.19636	1.49933e-16	1.47727	up
LOC_Os03g09840	54	66	97	324	319	336	0.946405	1.16027	1.74767	5.6645	5.78599	5.2126	1.78268e-08	1.78188	up
LOC_Os03g09850	52	23	9	231	163	144	0.827726	0.361084	0.137687	3.64797	2.66605	2.00921	0.00592396	2.2339	up
LOC_Os03g09870	466	556	621	1612	1574	2267	13.7113	16.3178	18.6567	46.8248	47.4314	58.4394	5.46515e-14	1.32505	up
LOC_Os03g09880	120	170	325	87	86	119	3.34469	4.72749	9.23849	2.36867	2.44239	2.89954	0.00306334	-1.4677	down
LOC_Os03g09940	14274	10459	9559	3574	3446	3805	152.345	111.404	104.196	37.6329	37.6341	35.5451	2.13163e-21	-2.08535	down
LOC_Os03g10030	136	176	131	47	51	43	3.17004	4.10695	3.12206	1.07287	1.21789	0.881651	1.27736e-09	-2.04074	down
LOC_Os03g10050	4197	2022	2236	398	372	551	86.5769	41.6215	47.1022	8.08962	7.83653	9.94526	6.99256e-17	-3.12961	down
LOC_Os03g10060	288	433	419	4920	4738	5834	9.21834	13.8392	13.6858	155.453	155.278	163.564	6.80892e-144	3.37157	up
LOC_Os03g10070	541	670	501	269	218	348	8.04139	9.93517	7.59173	3.93209	3.30896	4.52166	3.01242e-10	-1.4443	down
LOC_Os03g10080	3653	5283	4534	2363	2111	2353	82.4209	116.642	105.29	50.5465	50.302	46.0644	4.82481e-36	-1.36969	down
LOC_Os03g10090	917	1365	1420	478	470	734	11.1236	16.5202	17.5851	5.71603	5.82995	7.78635	2.43708e-11	-1.53792	down
LOC_Os03g10140	677	718	705	356	302	284	8.07611	8.55704	8.59108	4.18473	3.68709	2.95935	1.16447e-15	-1.55311	down
LOC_Os03g10200	251	214	250	95	125	88	5.83514	4.72403	5.61536	2.14376	3.16755	1.86783	2.64979e-06	-1.61249	down
LOC_Os03g10230	158	206	204	772	668	759	2.12441	2.76969	2.80932	10.2833	9.22928	8.96966	1.86379e-21	1.55862	up
LOC_Os03g10240	252	178	230	96	88	161	3.2784	2.39476	3.16475	1.22072	1.18542	1.87358	0.000597218	-1.37083	down
LOC_Os03g10320	91	125	120	442	360	334	1.66256	3.45034	3.41915	12.2965	10.3789	8.23541	5.26389e-07	1.37217	up
LOC_Os03g10350	67	216	146	515	601	579	0.583643	1.88661	1.30233	4.46338	5.39804	4.4489	0.000183511	1.62435	up
LOC_Os03g10450	435	589	549	1420	1343	1377	9.24989	13.5094	12.8767	32.2151	31.5939	27.7255	2.20757e-14	1.00621	up
LOC_Os03g10500	1389	884	838	571	673	669	28.8615	18.3172	17.7726	11.6998	14.2992	12.1599	0.000622826	-1.1274	down
LOC_Os03g10620	1236	2037	2298	11575	10945	12683	21.3565	34.7074	40.2031	197.37	193.581	191.9	5.69809e-33	2.27545	up
LOC_Os03g10750	579	565	593	1889	1875	2130	5.23008	5.08955	5.46784	16.8503	17.3443	16.8524	5.17799e-28	1.35717	up
LOC_Os03g10780	333	292	314	864	767	877	2.01941	1.76847	1.94372	5.17156	4.76539	4.66165	9.81594e-08	1.00794	up
LOC_Os03g10790	288	428	495	210	215	346	8.27659	12.2884	14.5497	5.95214	6.32171	8.70307	0.000880618	-1.05217	down
LOC_Os03g10820	81	51	56	7	7	3	1.26598	0.794856	0.893205	0.092674	0.096125	0.027409	1.91755e-07	-3.87563	down
LOC_Os03g10930	171	229	175	565	476	595	5.53048	7.0919	5.53247	18.0004	15.7694	16.9083	6.85161e-09	1.1111	up
LOC_Os03g11110	121	164	136	42	35	37	1.38232	1.87559	1.5973	0.475979	0.41168	0.372257	2.82897e-12	-2.2763	down
LOC_Os03g11120	305	953	721	2456	2543	2914	3.86255	12.0705	9.34623	30.7547	33.0258	32.3759	6.09053e-06	1.63621	up
LOC_Os03g11130	0	0	0	82	82	74	0	0	0	3.26638	3.39685	2.60256	4.77415e-09	8.35814	up
LOC_Os03g11190	0	0	0	71	65	74	0	0	0	1.6524	1.55547	1.52852	1.56238e-08	8.1702	up
LOC_Os03g11290	1005	736	626	487	379	413	10.0473	7.33917	6.38603	4.79633	3.8698	3.60851	3.09471e-05	-1.30856	down
LOC_Os03g11300	2441	1780	1646	998	1084	1116	49.3548	36.2335	34.2909	19.1992	21.524	19.9224	3.5852e-07	-1.29541	down
LOC_Os03g11310	28	90	89	286	301	348	0.36646	1.20975	1.22859	3.81128	4.15668	4.11593	0.000259228	1.80859	up
LOC_Os03g11340	62	96	121	509	341	403	1.05401	1.6261	2.09856	8.58336	5.95828	6.02937	3.48743e-07	1.78157	up
LOC_Os03g11500	249	457	398	234	175	191	5.04456	9.23444	8.22654	4.65911	3.61875	3.37931	2.62575e-05	-1.25782	down
LOC_Os03g11550	1372	1097	1249	725	622	818	23.3561	18.6269	21.7155	12.1732	10.8205	12.1834	5.43084e-09	-1.19921	down
LOC_Os03g11570	889	1375	1300	5069	4770	5604	14.3112	22.0883	21.3701	80.5304	78.6107	79.006	2.03556e-37	1.72681	up
LOC_Os03g11614	505	2190	2304	605	610	808	11.0331	47.7686	51.4334	13.0459	13.6375	15.458	0.00124698	-1.66673	down
LOC_Os03g11670	0	0	0	114	82	120	0	0	0	1.40653	1.05107	1.31121	2.5272e-10	8.75298	up
LOC_Os03g11690	0	0	0	38	74	56	0	0	0	0.374478	0.753465	0.501644	7.03718e-07	7.85962	up
LOC_Os03g11700	0	0	0	66	50	46	0	0	0	1.37707	1.08135	0.851589	4.55149e-07	7.80397	up
LOC_Os03g12000	269	607	571	1977	1941	2179	3.6062	8.1149	7.81197	26.1554	26.6401	25.5775	2.5189e-09	1.7018	up
LOC_Os03g12020	202	285	220	6431	5945	7064	5.74772	8.10058	6.39455	181.097	173.619	176.482	0	4.38539	up
LOC_Os03g12100	118	131	155	60	48	74	8.66396	9.63883	11.6456	4.35863	3.55337	4.75359	2.52965e-06	-1.55728	down
LOC_Os03g12260	113	282	298	49	33	59	1.58686	3.9744	4.29444	0.669491	0.476834	0.729743	5.55421e-08	-2.67904	down
LOC_Os03g12290	26009	18350	17218	3117	3021	3044	365.358	257.237	247.018	43.1947	43.4238	37.4211	1.57904e-44	-3.16579	down
LOC_Os03g12350	6675	5386	4938	17881	16146	16890	67.6991	55.2895	52.2682	185.961	172.267	155.435	9.01635e-10	1.1684	up
LOC_Os03g12360	1267	1213	1097	496	441	482	9.63576	9.20802	8.52043	3.71746	3.43292	3.20975	1.91644e-24	-1.74089	down
LOC_Os03g12414	83	72	96	288	279	429	0.881938	0.760023	1.04495	3.03163	3.04431	4.00231	6.97951e-07	1.57016	up
LOC_Os03g12470	109	157	99	481	513	485	1.30439	1.87753	1.21833	5.70943	6.31769	5.11588	4.45608e-10	1.63119	up
LOC_Os03g12500	13	57	58	175	170	193	0.175225	0.789711	0.83697	2.43946	2.45722	2.38342	0.00739285	1.71227	up
LOC_Os03g12510	0	0	0	124	131	108	0	0	0	4.34047	4.76108	3.34019	5.05257e-11	8.96989	up
LOC_Os03g12530	659	1091	885	201	249	299	8.53586	14.1098	11.7191	2.57001	3.30018	3.38936	1.89341e-21	-2.20343	down
LOC_Os03g12560	56	178	171	499	467	524	1.32385	4.2403	4.16491	11.7477	11.4223	10.9556	0.0010386	1.51572	up
LOC_Os03g12670	26476	26962	24664	8179	7610	8835	307.525	310.316	294.612	97.4852	94.7983	94.4308	4.30268e-108	-2.07184	down
LOC_Os03g12700	787	1408	1316	641	662	760	13.3272	27.6202	26.1785	12.4885	13.2889	13.022	1.62453e-07	-1.14945	down
LOC_Os03g12790	15244	12698	12311	1630	1291	1622	192.547	160.056	158.811	20.3062	16.6748	17.9253	1.70016e-94	-3.56481	down
LOC_Os03g12840	7150	5885	5477	1035	1041	1276	110.909	89.4655	85.8021	15.6372	16.6169	17.4554	3.43754e-54	-2.8849	down
LOC_Os03g12860	774	383	400	171	128	136	20.0622	9.90355	10.5886	4.35547	3.39393	3.0694	4.09298e-07	-2.27674	down
LOC_Os03g12890	78	141	125	1117	1057	1169	0.956622	1.73881	1.57893	13.8089	13.4432	12.6668	4.82002e-42	2.89652	up
LOC_Os03g12900	1448	1236	1096	251	341	347	13.2802	12.141	10.6626	2.2838	3.19294	2.79578	6.45662e-22	-2.4224	down
LOC_Os03g12990	3299	2758	2543	1668	1900	2043	112.469	93.8285	88.5519	56.0749	66.2879	60.9608	2.30455e-07	-1.03087	down
LOC_Os03g13010	101	94	130	370	283	402	1.1292	1.04455	1.47654	4.07822	3.23456	3.93026	6.68184e-06	1.28863	up
LOC_Os03g13030	725	890	877	521	463	617	12.9033	16.0115	16.028	9.46547	8.68663	9.9408	3.35686e-15	-1.03952	down
LOC_Os03g13130	16	22	5	50	102	101	0.166152	0.22736	0.051922	0.512164	1.08966	0.919822	0.00766678	2.15911	up
LOC_Os03g13140	0	0	0	1236	1270	1432	0	0	0	36.5822	39.0158	37.64	3.06167e-24	12.3987	up
LOC_Os03g13210	0	0	0	43	66	59	0	0	0	0.799017	1.2872	0.987336	3.44543e-07	7.85415	up
LOC_Os03g13300	5915	3251	3038	2355	2454	2727	78.6402	43.1271	41.2434	30.8792	33.3867	31.7365	0.000914239	-1.13301	down
LOC_Os03g13320	60	141	120	0	0	0	0.336787	0.790371	0.687618	0	0	0	1.05479e-11	-9.55402	down
LOC_Os03g13370	220	158	118	430	564	652	2.38968	1.70441	1.30546	4.60743	6.27229	6.20453	0.000912456	1.30288	up
LOC_Os03g13450	1204	2032	1790	279	347	406	22.0651	36.9069	33.286	4.9755	6.47898	6.45115	8.18599e-35	-2.67046	down
LOC_Os03g13540	4003	5704	5300	1655	1697	1934	60.2205	85.642	81.441	24.5529	26.1198	25.4639	1.09699e-69	-1.89647	down
LOC_Os03g13550	204	169	180	102	66	93	2.41981	1.99614	2.1793	1.19363	0.798374	0.960393	1.29817e-05	-1.5001	down
LOC_Os03g13560	927	1285	1263	697	720	791	9.29039	12.8645	12.9339	6.89328	7.38544	6.94036	1.57206e-14	-1.04531	down
LOC_Os03g13730	594	778	849	5092	4822	5247	11.9129	15.8793	17.6074	100.576	98.7826	91.9475	1.00734e-87	2.3792	up
LOC_Os03g13740	903	921	978	304	350	466	15.4928	15.7675	17.1271	5.13079	6.13065	6.99215	8.46449e-19	-1.73379	down
LOC_Os03g13810	32510	37384	33061	11640	11611	13082	278.603	324.872	292.535	99.2746	102.435	98.2335	3.35963e-208	-1.9031	down
LOC_Os03g13840	47901	49112	42446	27289	25446	26219	679.574	695.323	615.012	381.934	369.399	325.6	5.60333e-26	-1.22336	down
LOC_Os03g13850	436	338	214	1263	1233	1645	4.55571	3.52434	2.27911	13.0387	13.1968	15.0628	2.28196e-06	1.63781	up
LOC_Os03g13870	9102	11957	12746	1900	2126	2961	149.118	195.491	213.273	30.6986	35.6264	42.4586	4.33418e-60	-2.67616	down
LOC_Os03g13930	510	125	132	0	0	0	5.06495	1.23694	1.33262	0	0	0	1.38485e-12	-10.915	down
LOC_Os03g13950	1748	1322	1723	5201	4551	5322	49.0028	37.4611	49.6917	144.536	131.322	131.032	1.60319e-10	1.23718	up
LOC_Os03g14050	1122	935	969	3228	3200	4155	16.128	12.685	13.4472	45.2127	46.5005	51.6814	2.20893e-14	1.38729	up
LOC_Os03g14250	766	290	253	2463	2682	2693	5.23172	1.97307	1.75956	16.5949	18.7446	16.0961	2.27491e-05	2.12777	up
LOC_Os03g14280	990	830	773	3382	3402	3957	22.8492	19.1323	18.2208	77.0582	80.3887	79.9966	1.01983e-18	1.63449	up
LOC_Os03g14334	0	30	30	318	334	322	0	0.512538	0.524306	5.36147	5.84338	4.81267	0.000989794	3.69022	up
LOC_Os03g14400	75	176	237	509	516	606	1.18322	2.7994	3.85814	8.01641	8.43378	8.47908	0.00207429	1.36653	up
LOC_Os03g14500	591	823	816	162	222	317	9.31086	12.9409	13.1302	2.50601	3.57101	4.36052	3.01914e-13	-2.07146	down
LOC_Os03g14520	93	169	220	1011	743	998	2.01155	3.64546	4.85773	21.6451	16.4867	18.9498	2.50035e-10	2.12875	up
LOC_Os03g14530	416	424	407	1199	1212	1266	15.7836	16.0379	15.7587	44.8688	47.0395	42.0263	3.15257e-17	1.15843	up
LOC_Os03g14540	2745	1763	1729	751	771	867	37.046	23.7448	23.8214	9.99353	10.6377	10.2314	2.54493e-10	-1.8131	down
LOC_Os03g14570	2808	5231	4659	1853	1709	1805	87.7716	162.47	147.469	57.1428	54.6689	49.3825	4.07322e-16	-1.61926	down
LOC_Os03g14710	0	0	0	54	57	50	0	0	0	0.739364	0.806392	0.610807	3.2717e-07	7.79494	up
LOC_Os03g14910	41	90	76	18	6	5	0.882035	1.95111	1.66496	0.369986	0.131626	0.093957	6.71958e-05	-3.19792	down
LOC_Os03g14915	469	715	615	23	29	33	11.7575	17.902	15.7529	0.546428	0.720928	0.712965	1.64426e-69	-4.79313	down
LOC_Os03g14990	1181	1560	1459	3769	3651	4245	20.6654	27.2544	26.0812	65.0889	65.4022	65.0552	4.87303e-41	1.07852	up
LOC_Os03g15000	19110	20395	18807	10249	9993	10398	251.39	267.74	252.672	133.002	134.513	119.728	1.94433e-55	-1.32898	down
LOC_Os03g15020	437	254	244	1979	1911	2241	3.45636	1.99958	1.96486	15.7342	15.7698	15.8031	5.10575e-12	2.279	up
LOC_Os03g15033	477	587	534	2499	2517	2897	9.17873	11.2836	10.5119	47.5257	49.6456	48.886	9.13219e-101	1.9098	up
LOC_Os03g15040	437	581	489	2018	2017	2147	3.61241	4.80916	4.14002	16.5116	17.1195	15.5959	1.91148e-50	1.64337	up
LOC_Os03g15050	36586	36826	34636	5140	4948	6139	455.738	419.531	403.586	64.5385	66.3744	70.7301	1.62116e-225	-3.14469	down
LOC_Os03g15240	41	83	64	245	257	280	4.18048	8.403	6.65221	24.729	26.8276	25.0838	3.52512e-07	1.67603	up
LOC_Os03g15270	3453	1981	2167	1211	1439	1656	57.9301	33.1557	37.1245	20.0406	24.6986	24.3145	8.48906e-05	-1.25458	down
LOC_Os03g15410	868	1100	1042	480	443	439	6.82903	8.64333	8.3748	3.72328	3.56743	3.02094	4.65219e-29	-1.53536	down
LOC_Os03g15460	129	222	243	55	37	80	4.02696	6.92637	7.76433	1.67935	1.15819	2.1709	4.70905e-07	-2.1885	down
LOC_Os03g15530	2642	2303	2139	1320	1333	1562	34.9093	30.3693	28.8649	17.1986	18.0138	18.0652	4.94648e-11	-1.16385	down
LOC_Os03g15560	407	390	326	1334	1212	1352	8.05366	7.69455	6.57734	26.0573	24.5465	23.4204	6.38696e-14	1.3877	up
LOC_Os03g15570	9601	9593	8543	5976	5533	6062	103.122	102.827	93.7135	63.318	60.8109	56.9945	6.66387e-20	-1.06424	down
LOC_Os03g15700	519	436	374	2011	2088	2175	11.094	9.30425	8.16349	42.4267	45.6922	40.7143	2.81708e-17	1.82639	up
LOC_Os03g15840	3156	2954	2905	1250	1286	1648	43.8114	40.9152	41.1903	17.1086	18.2584	20.0173	8.44934e-24	-1.52143	down
LOC_Os03g15860	143	337	245	1006	959	1124	2.60767	6.14084	4.57569	18.1433	17.9474	17.9832	8.28643e-09	1.71707	up
LOC_Os03g15870	63	411	348	4116	4091	4574	1.36982	8.91259	7.71945	88.364	91.0894	87.125	2.77842e-11	3.61219	up
LOC_Os03g15930	335	405	353	724	983	1269	10.059	12.0949	10.602	20.7934	29.6761	32.6714	2.64622e-05	1.03956	up
LOC_Os03g15960	3704	4233	4386	14718	13622	15010	102.242	116.616	123.643	400.832	384.789	362.712	5.81305e-100	1.41682	up
LOC_Os03g16060	47	98	99	261	285	270	0.758892	1.5944	1.64032	4.21237	4.76865	3.86521	0.000256526	1.36884	up
LOC_Os03g16090	7470	5338	4941	1763	1739	1850	108.799	77.5826	73.5427	27.5722	28.2041	25.6684	6.39983e-20	-2.15135	down
LOC_Os03g16150	69	78	86	294	229	234	1.0965	1.23152	1.39107	4.62516	3.73768	3.26312	8.49788e-06	1.30574	up
LOC_Os03g16170	4776	3568	3389	751	896	1175	78.2122	59.059	56.9641	12.1558	15.0907	16.9435	6.81256e-23	-2.48397	down
LOC_Os03g16400	164	130	111	1069	991	1124	2.1117	1.67309	1.45975	13.5931	13.0779	12.6893	6.30245e-24	2.55894	up
LOC_Os03g16430	233	93	110	1922	1859	2259	3.14412	1.25092	1.50745	25.8224	25.814	26.9331	8.76636e-15	3.34181	up
LOC_Os03g16470	253	209	160	643	527	587	8.87998	7.2266	5.63592	22.1148	18.8549	17.9258	0.000458508	1.08276	up
LOC_Os03g16570	912	412	450	142	133	164	15.5005	6.94083	7.73598	2.27104	2.2135	2.33521	6.05637e-08	-2.46245	down
LOC_Os03g16740	405	369	357	1293	1370	1391	4.53809	4.13517	4.07922	14.3075	15.7283	13.6609	3.80427e-16	1.43572	up
LOC_Os03g16780	0	0	0	109	115	111	0	0	0	1.60035	1.75949	1.4463	8.29382e-11	8.8488	up
LOC_Os03g16874	106	41	80	354	401	615	3.76111	1.93063	3.87185	16.5821	19.4693	25.5831	2.67623e-05	2.14255	up
LOC_Os03g16920	0	0	0	895	779	819	0	0	0	10.1461	9.15438	8.23633	1.71905e-21	11.7427	up
LOC_Os03g16950	0	0	0	125	149	258	0	0	0	3.05953	3.79197	5.62378	4.30544e-12	9.49292	up
LOC_Os03g17060	507	445	532	1701	1663	1714	16.7439	14.6503	17.9394	55.4134	56.1812	49.549	1.16819e-15	1.36922	up
LOC_Os03g17084	3368	2972	2573	1286	1227	1354	76.7245	67.5726	59.8627	28.8861	28.5955	26.9867	7.69105e-19	-1.6173	down
LOC_Os03g17100	383	367	389	251	214	288	13.2271	12.6682	13.7216	8.5491	7.54416	8.6967	7.13588e-07	-1.00802	down
LOC_Os03g17110	84	38	39	12	14	12	2.54573	1.13468	1.20136	0.351752	0.415036	0.316734	0.000651998	-2.51972	down
LOC_Os03g17120	288	361	368	214	183	209	4.36865	5.78451	6.04028	3.39308	2.99677	2.94179	1.25436e-09	-1.14209	down
LOC_Os03g17164	143	90	98	0	0	0	1.65937	1.039	1.16147	0	0	0	4.27949e-12	-9.65367	down
LOC_Os03g17170	95	71	32	792	785	777	2.08305	1.556	0.707997	17.1547	17.6336	14.9301	8.23765e-12	3.14955	up
LOC_Os03g17210	297	413	456	1396	1053	1245	2.11775	2.95788	3.33208	9.84148	7.69975	7.78492	5.60708e-10	1.27311	up
LOC_Os03g17230	1276	748	726	685	476	479	17.1629	10.0359	9.97791	9.08728	6.54828	5.63982	0.00282373	-1.1729	down
LOC_Os03g17240	17792	19961	18214	11263	11183	12186	184.795	206.891	193.202	115.405	118.844	110.785	4.30775e-68	-1.09253	down
LOC_Os03g17440	789	842	717	516	435	434	18.3813	19.5777	17.0749	11.863	10.3745	8.85612	1.01699e-09	-1.1607	down
LOC_Os03g17580	277	189	202	2664	2454	2829	6.83745	4.63752	5.08021	64.8829	62.013	61.1385	4.45856e-39	3.15076	up
LOC_Os03g17680	18	163	182	670	601	807	0.967764	8.874	10.1283	36.1358	33.6527	38.6229	0.00412581	2.16528	up
LOC_Os03g17850	121	160	210	72	41	115	2.37773	3.15123	4.23692	1.39882	0.827969	1.9838	0.00262192	-1.52375	down
LOC_Os03g17860	914	791	880	464	419	514	33.7965	29.1716	33.2219	16.8854	15.8332	16.6115	2.49558e-12	-1.30097	down
LOC_Os03g17910	424	323	267	1616	1403	1633	10.6822	8.12575	6.86233	40.1981	36.1856	36.0408	4.92968e-11	1.77692	up
LOC_Os03g17940	787	1351	1191	710	699	684	18.7654	32.1328	28.9987	16.6843	17.0457	14.2782	3.32084e-07	-1.04791	down
LOC_Os03g18130	0	0	0	6890	6932	7585	0	0	0	73.2128	76.4033	71.514	7.5991e-35	14.8425	up
LOC_Os03g18150	5219	6838	6699	1821	1888	2421	85.7428	112.107	112.407	29.5125	31.7354	34.8185	1.78869e-71	-2.01198	down
LOC_Os03g18190	0	0	0	53	37	45	0	0	0	0.478265	0.345748	0.360058	2.24523e-06	7.53262	up
LOC_Os03g18400	1653	1204	1354	742	661	698	47.2269	34.3285	39.4884	20.8981	19.3009	17.4343	1.82716e-09	-1.41979	down
LOC_Os03g18490	756	204	247	0	0	0	21.9477	5.90705	7.33079	0	0	0	2.41342e-15	-11.5622	down
LOC_Os03g18550	1635	1925	1767	976	829	1023	28.0805	30.3766	29.3659	17.8443	15.8627	16.8795	5.52842e-43	-1.31425	down
LOC_Os03g18600	188	141	88	5183	4724	4732	4.16954	3.10833	1.98706	113.601	107.389	92.0186	2.02453e-52	4.71493	up
LOC_Os03g18710	100	93	74	305	361	479	0.608108	0.563165	0.457368	1.83744	2.25511	2.56115	1.27733e-07	1.68333	up
LOC_Os03g18740	682	360	231	155	100	85	14.5436	7.65266	5.03318	3.24847	2.16713	1.5849	5.63796e-05	-2.3383	down
LOC_Os03g18820	4498	3246	3272	2368	2238	2413	53.9764	38.8617	40.0999	28.0247	27.4728	25.3432	2.25316e-06	-1.07037	down
LOC_Os03g18870	1065	828	1118	261	216	301	26.2862	20.3909	28.196	6.3451	5.44443	6.49038	4.30637e-23	-2.3718	down
LOC_Os03g18890	1450	1639	1237	605	583	765	20.2365	22.8273	17.6243	8.32009	8.31373	9.33717	1.51633e-19	-1.55497	down
LOC_Os03g18910	6518	8106	6912	1201	1256	1403	72.208	89.6123	78.2087	13.1183	14.2368	13.5992	2.2628e-270	-2.87724	down
LOC_Os03g19190	165	329	306	1718	1649	1816	0.993802	1.98528	1.88635	10.2554	10.2089	9.622	1.22766e-21	2.31795	up
LOC_Os03g19220	419	373	365	194	200	234	19.0569	16.8996	16.9393	8.67226	9.2956	9.2806	1.34404e-08	-1.29383	down
LOC_Os03g19260	103	102	136	49	51	47	2.69569	2.66396	3.65843	1.2538	1.37074	1.06948	1.07467e-05	-1.61103	down
LOC_Os03g19310	572	618	661	240	219	243	9.43285	10.1627	11.1229	3.9034	3.69143	3.49691	1.05218e-31	-1.79906	down
LOC_Os03g19350	14	0	0	183	206	315	0.134915	0	0	1.73865	2.0244	2.65406	0.00109395	5.11244	up
LOC_Os03g19400	10600	12334	12288	6018	6156	6762	243.849	283.162	288.715	136.575	144.916	136.165	8.35836e-114	-1.29342	down
LOC_Os03g19510	270	291	274	4020	3903	4191	5.69951	6.14104	5.91793	83.9295	84.5274	77.6443	1.40359e-258	3.45965	up
LOC_Os03g19590	1118	863	787	5133	5258	5600	7.45264	5.73655	5.35346	33.7548	35.8631	32.6736	4.70366e-23	2.11283	up
LOC_Os03g19650	304	769	600	2755	2873	3117	2.529	9.85229	8.12178	37.36	41.2523	38.102	6.22663e-12	2.01765	up
LOC_Os03g19680	422	506	494	1969	1745	1935	8.1815	9.78432	9.78583	37.6889	34.641	32.8651	8.25455e-50	1.59364	up
LOC_Os03g19690	1580	1479	1493	652	557	695	15.1573	14.1588	14.6255	6.16749	5.46776	5.83656	5.58254e-28	-1.66835	down
LOC_Os03g19709	84	107	70	0	0	0	2.82868	3.57963	2.39901	0	0	0	1.80309e-11	-9.28151	down
LOC_Os03g19720	11835	8205	8052	1345	1181	1448	647.815	448.184	450.126	72.6073	66.1426	69.3748	2.69008e-45	-3.24827	down
LOC_Os03g19870	901	643	619	2254	1954	1932	13.7815	9.8225	9.66028	33.6949	30.3262	25.6674	5.96315e-05	1.08793	up
LOC_Os03g20020	1459	1599	1323	697	730	711	18.1084	19.8025	16.765	8.52492	9.25969	7.72036	1.19406e-21	-1.43364	down
LOC_Os03g20100	2291	2805	2674	12552	12045	12810	41.1925	50.3246	49.0895	222.667	221.627	201.624	3.60515e-200	1.87258	up
LOC_Os03g20170	718	281	256	2334	2515	2833	15.4372	6.02892	5.60886	49.5282	55.3502	53.3511	7.56921e-06	2.15787	up
LOC_Os03g20180	814	599	497	2190	1831	2129	7.80524	4.27656	3.63298	20.3128	17.2985	17.5805	6.03771e-06	1.26401	up
LOC_Os03g20330	134	242	415	77	59	132	4.27016	7.71546	13.5606	2.42614	1.92756	3.69743	0.000416017	-1.96269	down
LOC_Os03g20340	651	1201	1142	4281	4123	4588	12.4216	22.883	22.2653	80.6644	80.5753	76.7001	8.25287e-18	1.73781	up
LOC_Os03g20410	1029	654	639	248	199	279	24.9257	15.8128	15.8039	5.91358	4.91597	5.91819	3.17657e-10	-2.11213	down
LOC_Os03g20550	134	220	236	602	385	586	4.19358	6.87865	7.6158	18.7531	12.4727	16.2277	0.00110851	1.02314	up
LOC_Os03g20900	5653	6395	6004	3048	3232	2985	96.7757	109.246	104.968	51.4786	56.6087	44.7272	4.19981e-36	-1.3564	down
LOC_Os03g21000	3398	4537	4265	2469	2183	2589	74.4984	99.537	95.7895	53.4065	48.9747	49.6746	1.71355e-39	-1.14685	down
LOC_Os03g21040	5184	5234	5447	3023	2708	3163	72.3394	72.9894	77.7837	41.6313	38.8207	38.6204	4.08703e-39	-1.24024	down
LOC_Os03g21140	437	738	620	452	341	340	3.69752	6.24166	5.3599	3.77779	2.95126	2.52187	7.33814e-05	-1.04227	down
LOC_Os03g21210	421	522	444	1439	1220	1310	5.17027	6.39748	5.5635	17.4456	15.3344	14.0881	4.6883e-15	1.12216	up
LOC_Os03g21250	668	383	387	176	270	383	6.75777	3.86591	3.99328	1.75199	2.79147	3.392	0.00788521	-1.24037	down
LOC_Os03g21370	1135	1042	1118	6959	6500	7470	30.7445	28.167	30.9387	186.106	180.298	177.241	1.12514e-78	2.25865	up
LOC_Os03g21390	190	220	215	514	535	602	16.1245	18.6556	18.6498	43.0924	46.5405	44.7557	2.52698e-10	1.00223	up
LOC_Os03g21490	1363	1294	1125	3771	3887	4261	27.1704	24.6315	22.2785	72.3359	75.9519	71.3665	3.40988e-16	1.24734	up
LOC_Os03g21520	2435	2126	1765	1064	1072	1188	34.7695	30.2608	25.7076	14.975	15.6424	14.8363	5.27289e-11	-1.34249	down
LOC_Os03g21590	720	358	334	149	129	143	22.9918	11.3978	10.898	4.69617	4.21213	3.99932	2.00289e-06	-2.18689	down
LOC_Os03g21740	467	451	372	258	228	245	3.67418	3.54565	2.99023	2.00212	1.83915	1.68672	1.41163e-07	-1.22616	down
LOC_Os03g21780	55	40	41	137	126	132	0.52178	0.379367	0.388315	1.28076	1.22178	1.09385	0.00571864	1.1244	up
LOC_Os03g21890	97	225	212	664	731	845	1.06708	2.48333	2.39147	7.26057	8.28419	8.19541	4.6075e-07	1.69334	up
LOC_Os03g21914	204	339	236	979	913	1044	4.53801	7.52503	5.34485	21.4791	20.7817	20.3267	4.10428e-14	1.52724	up
LOC_Os03g21980	144	223	165	759	791	1009	2.08819	3.22793	2.43944	10.8807	11.7504	12.8294	2.00884e-19	1.87148	up
LOC_Os03g22040	46	42	51	0	0	0	0.625498	0.568746	0.694475	0	0	0	2.06177e-08	-8.3821	down
LOC_Os03g22050	1335	1737	1619	714	597	688	10.2677	13.2972	12.6851	5.40462	4.68534	4.61958	3.23822e-44	-1.62479	down
LOC_Os03g22120	1025	894	966	4483	4487	5255	10.5691	9.19828	10.1764	45.8144	47.4408	47.5257	1.30917e-38	1.88964	up
LOC_Os03g22200	261	339	166	31	30	25	6.25488	8.12028	4.09245	0.720132	0.723378	0.522339	3.51934e-16	-3.54559	down
LOC_Os03g22230	0	0	0	83	60	81	0	0	0	2.34808	1.7604	2.03368	1.08678e-08	8.25932	up
LOC_Os03g22430	1158	953	818	3596	3185	3805	19.5893	16.089	14.1148	60.0305	55.143	56.3632	1.09923e-11	1.4355	up
LOC_Os03g22450	195	348	374	118	156	206	3.34927	5.96301	6.55021	1.99042	2.73414	3.08754	0.000336928	-1.3228	down
LOC_Os03g22570	745	1074	932	2512	2530	2757	6.86766	9.89399	8.78446	22.8793	23.9009	22.2847	3.43441e-22	1.11327	up
LOC_Os03g22620	35	158	245	25	23	33	0.259686	1.19269	1.89575	0.184646	0.170961	0.218132	0.000356279	-2.80102	down
LOC_Os03g22634	3974	2165	2187	172	257	412	45.3101	24.6283	25.4576	1.92654	2.99278	4.10395	1.28995e-19	-3.76114	down
LOC_Os03g22720	286	437	396	134	142	86	4.22605	7.28611	6.38645	1.95293	2.14411	1.10549	9.49403e-09	-1.99766	down
LOC_Os03g22730	778	1415	1109	3597	3346	3157	13.0125	23.622	18.9546	59.389	57.3014	46.2521	1.63722e-09	1.23819	up
LOC_Os03g22770	9255	7444	6930	3657	3770	4520	155.879	125.083	119.183	60.7544	64.9714	66.6458	2.10282e-13	-1.40409	down
LOC_Os03g22790	5093	5340	6656	2859	2589	3614	71.964	75.3033	96.0592	39.8487	37.4266	44.6991	6.3607e-19	-1.32342	down
LOC_Os03g23050	0	0	0	161	144	114	0	0	0	1.24146	1.15584	0.780932	1.67785e-11	9.17879	up
LOC_Os03g24020	60	373	354	5144	4967	5969	1.61914	10.0662	9.77242	137.285	137.505	141.369	6.73243e-14	4.00173	up
LOC_Os03g24070	37	120	64	0	0	0	0.965017	3.15946	1.71236	0	0	0	3.83042e-09	-9.00384	down
LOC_Os03g24610	211	461	512	175	231	235	3.81713	8.35292	9.49982	3.122	4.29616	3.73647	0.00160866	-1.25739	down
LOC_Os03g24620	0	0	0	244	180	124	0	0	0	1.94107	1.48415	0.873088	4.6085e-12	9.57062	up
LOC_Os03g24820	0	0	0	62	44	86	0	0	0	0.682056	0.503141	0.840229	1.26617e-07	8.02371	up
LOC_Os03g24844	103	263	182	515	433	509	1.36992	3.34021	2.36619	6.73013	5.88474	5.87311	0.00478398	1.04041	up
LOC_Os03g24920	108	93	51	246	236	318	11.4999	9.89062	5.5471	25.9607	25.8381	29.7115	0.00522148	1.24238	up
LOC_Os03g24940	1020	645	618	441	405	508	12.6652	7.99674	7.82003	5.39762	5.14807	5.51487	0.000374533	-1.18633	down
LOC_Os03g25050	275	387	384	1932	1875	1941	11.6992	16.4306	16.675	81.1365	81.7	72.3356	6.88913e-49	2.06935	up
LOC_Os03g25460	341	150	119	8	19	16	16.9756	7.42166	6.04755	0.382404	0.950444	0.665212	1.39609e-09	-4.27223	down
LOC_Os03g25480	244	542	445	202	267	221	4.46795	9.91765	8.3366	3.64994	5.01007	3.54812	0.000868618	-1.19982	down
LOC_Os03g25500	566	1196	1037	298	323	437	17.7408	37.4449	33.2243	9.22678	10.3459	11.9961	1.86473e-09	-1.78614	down
LOC_Os03g25790	30	35	39	219	227	242	0.408027	0.488642	0.545242	3.00519	3.23412	2.94938	4.55297e-15	2.32951	up
LOC_Os03g25960	85	251	190	5611	5383	6071	2.03706	6.02869	4.66729	133.35	132.705	128.025	6.45344e-52	4.6536	up
LOC_Os03g26044	767	757	651	180	196	297	6.79887	6.69409	5.89393	1.56656	1.77382	2.29972	9.68899e-17	-2.11127	down
LOC_Os03g26090	615	399	425	200	192	303	9.48054	6.13456	6.68661	3.0371	3.02993	4.09052	3.05777e-05	-1.48815	down
LOC_Os03g26200	1290	1125	1154	705	651	679	13.2887	11.5625	12.1397	7.16702	6.86303	6.12088	2.43682e-11	-1.2192	down
LOC_Os03g26210	733	1153	965	407	446	568	16.8476	26.3106	22.5061	9.26958	10.4879	11.4734	8.44611e-13	-1.39665	down
LOC_Os03g26260	0	0	0	110	64	119	0	0	0	1.24828	0.741541	1.19812	1.5851e-09	8.63783	up
LOC_Os03g26460	2217	3259	3147	9237	9082	9491	52.7426	77.1591	73.4169	227.004	228.618	205.494	2.74471e-27	1.3031	up
LOC_Os03g26530	0	0	0	82	68	47	0	0	0	1.13846	0.976243	0.576092	1.20158e-07	8.09417	up
LOC_Os03g26620	0	0	0	104	74	94	0	0	0	1.56927	1.15393	1.26654	1.30913e-09	8.54165	up
LOC_Os03g26870	292	348	403	206	174	232	2.47991	4.82196	5.71456	2.82012	2.46481	2.81546	5.56038e-08	-1.16982	down
LOC_Os03g26930	19954	12863	11761	2853	2732	3419	313.263	201.519	188.571	44.1724	43.8824	46.9791	1.99716e-25	-2.7409	down
LOC_Os03g26970	651	475	519	1893	1889	2016	14.3172	10.4167	11.6528	41.1077	42.5292	38.8391	7.76101e-10	1.40012	up
LOC_Os03g27120	74971	44313	43278	30541	27434	31136	1398.27	824.77	824.368	561.939	523.569	508.31	3.05779e-06	-1.30009	down
LOC_Os03g27170	336	134	141	98	68	113	7.95802	3.16982	3.40916	2.2924	1.64977	2.33976	0.00837833	-1.59302	down
LOC_Os03g27190	6522	2978	3418	992	1076	1159	138.33	63.0342	74.0465	20.7486	23.3408	21.5058	3.09644e-11	-2.44402	down
LOC_Os03g27210	1099	665	695	145	140	156	20.3401	12.2853	13.1377	2.63408	2.63552	2.51655	5.97596e-18	-2.90905	down
LOC_Os03g27350	209	344	273	124	110	101	2.95463	4.70155	3.81152	1.71829	1.57236	1.23218	4.11791e-09	-1.68123	down
LOC_Os03g27460	235	540	380	1350	1455	1490	3.71688	5.70709	5.9355	18.8958	21.0946	18.595	8.49897e-08	1.52454	up
LOC_Os03g27770	117	107	135	1538	1446	1619	1.87461	1.70539	2.21903	24.4219	23.8081	22.8075	1.11704e-82	3.27696	up
LOC_Os03g27880	0	0	0	166	220	99	0	0	0	2.07626	2.85214	1.09193	4.36485e-11	9.40578	up
LOC_Os03g28160	408	586	724	5432	4668	7157	13.5294	19.0586	24.2756	177.072	158.159	207.72	1.24066e-42	2.92948	up
LOC_Os03g28170	58	69	76	1128	1027	1343	2.00979	2.3763	2.69507	38.9055	36.7209	41.0855	2.02108e-89	3.70482	up
LOC_Os03g28260	1068	403	453	216	195	226	69.667	26.2144	30.1732	13.8801	12.9991	12.9018	6.34311e-05	-2.04895	down
LOC_Os03g29190	2486	1317	1120	8025	7795	9333	33.1731	17.5354	15.2627	105.644	106.448	109.02	8.45487e-08	1.91003	up
LOC_Os03g29240	4768	3734	3647	21269	20201	23009	65.0903	50.8664	50.8389	286.449	282.19	274.95	1.38649e-28	1.9897	up
LOC_Os03g29360	77	119	88	355	248	363	4.24939	6.59958	4.98007	19.4637	14.128	17.6763	2.83307e-06	1.37021	up
LOC_Os03g29410	51	208	199	887	948	1036	0.76357	3.15088	3.08519	13.3004	14.7482	13.7862	4.26572e-06	2.29103	up
LOC_Os03g29540	76	190	117	381	365	397	0.520855	2.71354	1.5961	2.59781	4.86971	4.50088	0.00128892	1.20757	up
LOC_Os03g29730	146	72	70	602	447	495	3.24395	1.58442	1.59488	13.2735	10.2209	9.67526	2.19676e-05	1.98547	up
LOC_Os03g29810	293	265	293	1114	1072	1040	6.36552	5.74682	6.50544	23.89	23.8494	19.7899	4.89841e-16	1.51993	up
LOC_Os03g29864	64	125	96	0	11	0	0.410108	0.798731	0.627569	0	0.069927	0	0.00208795	-4.99613	down
LOC_Os03g29950	114	350	335	983	761	789	1.62521	5.00179	4.89595	13.8977	11.1554	9.89716	0.00331901	1.30504	up
LOC_Os03g29980	3211	3399	2982	1416	1448	1578	33.2608	35.1389	31.5493	14.4684	15.3422	14.307	3.88662e-41	-1.51397	down
LOC_Os03g30092	259	212	202	1471	1336	1777	11.7094	9.53848	9.31815	65.685	61.8883	70.4045	1.80228e-27	2.34853	up
[truncated: 4,035 more rows]
