# Supplementary material for: Mapping and Candidate Gene Analysis of the Low-Temperature-Sensitive Albino Gene OsLTSA8 in Rice Seedlings
Source: Curr Issues Mol Biol. 2024 Jun 27;46(7):6508–21. doi: 10.3390/cimb46070388 (PMC11275959; doi:10.3390/cimb46070388)
Supplement: Supplementary file 1 [file cimb-46-00388-s001.zip › Supplementary Table S8.xlsx]

## Sheet: Sheet1
Table S8 Primers for qPCR analysis
Primer name	Forward Primer (5’- 3’)	Reverse Primer (5’- 3’)	Production size (bp)
LOC_Os08g39050	CGCACAACCGCCTCTTGAT	CCTATGATCCTGACCACGAACC	157
LOC_Os08g39130	CTTGAAGAGGCAGAGGAGTTGA	GCGTTGAGATTGAGGCTATGGA	149
LOC_Os08g40870	TTCGCCGCCAACTTCAAGAT	GAGGTGGAGGTCCCAGAACA	141
LOC_Os08g39420	AGAAGTCAGCGGATGTAAGGT	GGAATCGGCACAGCAATCAA	121
LOC_Os08g39430	ACCACCACCACCTCTTCCA	CGTGCCGTAGTACACCTTGA	168
LOC_Os08g39850	CGAAGTCGGAGACGAGGAAG	GGCAGGTTCAGGCTCAGATT	163
OsActin1	AGGAAGGCTGGAAGAGGACC	CGGGAAATTGTGAGGGACAT	181
